# Supplementary material for: Ecological forecasts for marine resource management during climate extremes
Source: Nat Commun. 2023 Dec 5;14:7701. doi: 10.1038/s41467-023-43188-0 (PMC10698027; doi:10.1038/s41467-023-43188-0)
Supplement: Supplementary file 4 — Source Data [file 41467_2023_43188_MOESM4_ESM.zip]

Archive with 42 entries (41 files):
- source_data/
- __MACOSX/._source_data
- source_data/figS1_middle.csv
- __MACOSX/source_data/._figS1_middle.csv
- source_data/fig1_topright_map.csv
- __MACOSX/source_data/._fig1_topright_map.csv
- source_data/figS2_topleft.csv
- __MACOSX/source_data/._figS2_topleft.csv
- source_data/.DS_Store
- __MACOSX/source_data/._.DS_Store
- source_data/fig1_bottomright_ts.csv
- __MACOSX/source_data/._fig1_bottomright_ts.csv
- source_data/figS1_topright.csv
- __MACOSX/source_data/._figS1_topright.csv
- source_data/figS1_bottomright.csv
- __MACOSX/source_data/._figS1_bottomright.csv
- source_data/figS1_topleft.csv
- __MACOSX/source_data/._figS1_topleft.csv
- source_data/fig3_bottom.csv
- __MACOSX/source_data/._fig3_bottom.csv
- source_data/fig1_topleft_map.csv
- __MACOSX/source_data/._fig1_topleft_map.csv
- source_data/fig2_top_ts.csv
- __MACOSX/source_data/._fig2_top_ts.csv
- source_data/figS2_topright.csv
- __MACOSX/source_data/._figS2_topright.csv
- source_data/figS2_bottomleft.csv
- __MACOSX/source_data/._figS2_bottomleft.csv
- source_data/fig1_bottomleft_ts.csv
- __MACOSX/source_data/._fig1_bottomleft_ts.csv
- source_data/fig4.csv
- __MACOSX/source_data/._fig4.csv
- source_data/fig3_top.csv
- __MACOSX/source_data/._fig3_top.csv
- source_data/figS2_bottomright.csv
- __MACOSX/source_data/._figS2_bottomright.csv
- source_data/fig2_bottom.csv
- __MACOSX/source_data/._fig2_bottom.csv
- source_data/figS2_middle.csv
- __MACOSX/source_data/._figS2_middle.csv
- source_data/figS1_bottomleft.csv
- __MACOSX/source_data/._figS1_bottomleft.csv
