# Supplementary material for: Ecological forecasts for marine resource management during climate extremes
Source: Nat Commun. 2023 Dec 5;14:7701. doi: 10.1038/s41467-023-43188-0 (PMC10698027; doi:10.1038/s41467-023-43188-0)
Supplement: Supplementary file 4 — Source Data [file 41467_2023_43188_MOESM4_ESM.zip › source_data/figS1_middle.csv]

month	lead	cor	cor_sig	tpr	tnr	acc	sedi	bss	model
1	0.5	0.807567111530944	1	0.8	0.785714285714286	0.793103448275862	0.742698963462471	0.586206896551724	downscaled
2	1.5	0.56623999083858	1	0.8	0.642857142857143	0.724137931034483	0.597108110527117	0.448275862068966	downscaled
3	2.5	0.459243705174703	1	0.666666666666667	0.642857142857143	0.655172413793103	0.430241352813362	0.310344827586207	downscaled
4	3.5	0.359986892640514	0	0.611111111111111	0.727272727272727	0.655172413793103	0.468959297910977	0.310344827586207	downscaled
5	4.5	0.310383504923714	0	0.647058823529412	0.666666666666667	0.655172413793103	0.435747776409661	0.310344827586207	downscaled
6	5.5	0.392170588252716	1	0.666666666666667	0.545454545454545	0.620689655172414	0.302066161191322	0.241379310344828	downscaled
7	6.5	0.117921884049009	0	0.538461538461538	0.5625	0.551724137931034	0.144906671087883	0.103448275862069	downscaled
8	7.5	0.117104295569246	0	0.625	0.692307692307692	0.655172413793103	0.440808192563241	0.310344827586207	downscaled
9	8.5	0.174569859120187	0	0.714285714285714	0.533333333333333	0.620689655172414	0.351988888053905	0.241379310344828	downscaled
10	9.5	0.270138231145956	0	0.714285714285714	0.533333333333333	0.620689655172414	0.351988888053905	0.241379310344828	downscaled
11	10.5	0.0238201947617089	0	0.6	0.357142857142857	0.482758620689655	-0.0628053134097224	-0.0344827586206897	downscaled
12	11.5	0.0956099166520962	0	0.538461538461538	0.5	0.517241379310345	0.0553321397073073	0.0344827586206897	downscaled
7	0.5	0.580944502726053	1	0.769230769230769	0.6875	0.724137931034483	0.609479992110783	0.448275862068966	downscaled
8	1.5	0.330023609062033	0	0.5	0.384615384615385	0.448275862068966	-0.165998974825547	-0.103448275862069	downscaled
9	2.5	0.125606982249517	0	0.571428571428571	0.466666666666667	0.517241379310345	0.0550213689990832	0.0344827586206897	downscaled
10	3.5	0.121967409693491	0	0.642857142857143	0.466666666666667	0.551724137931034	0.158545892036993	0.103448275862069	downscaled
11	4.5	-0.0604381632356766	0	0.466666666666667	0.5	0.482758620689655	-0.0480183469985686	-0.0344827586206897	downscaled
12	5.5	0.260409258681963	0	0.538461538461538	0.5	0.517241379310345	0.0553321397073073	0.0344827586206897	downscaled
1	6.5	0.455906069522621	1	0.733333333333333	0.571428571428571	0.655172413793103	0.427289006759478	0.310344827586207	downscaled
2	7.5	0.420210546322896	1	0.6	0.714285714285714	0.655172413793103	0.437962192127926	0.310344827586207	downscaled
3	8.5	0.414896670227392	1	0.785714285714286	0.666666666666667	0.724137931034483	0.605977550503717	0.448275862068966	downscaled
4	9.5	0.423936486403769	1	0.705882352941177	0.5	0.620689655172414	0.295898444677626	0.241379310344828	downscaled
5	10.5	0.368176380204293	0	0.588235294117647	0.5	0.551724137931034	0.127288104191801	0.103448275862069	downscaled
6	11.5	0.383280850255004	1	0.611111111111111	0.636363636363636	0.620689655172414	0.348756082822045	0.241379310344828	downscaled
