# Supplementary material for: Ecological forecasts for marine resource management during climate extremes
Source: Nat Commun. 2023 Dec 5;14:7701. doi: 10.1038/s41467-023-43188-0 (PMC10698027; doi:10.1038/s41467-023-43188-0)
Supplement: Supplementary file 4 — Source Data [file 41467_2023_43188_MOESM4_ESM.zip › source_data/fig1_topright_map.csv]

x	y	value
-134	48	8.77604007720947
-133.9	48	8.7707633972168
-133.8	48	8.77204132080078
-133.7	48	8.78811168670654
-133.6	48	8.78355121612549
-133.5	48	8.79219818115234
-133.4	48	8.79052543640137
-133.3	48	8.78411960601807
-133.2	48	8.76971626281738
-133.1	48	8.74377155303955
-133	48	8.71737289428711
-132.9	48	8.67453765869141
-132.8	48	8.7260217666626
-132.7	48	8.72731590270996
-132.6	48	8.74181175231934
-132.5	48	8.7673978805542
-132.4	48	8.77335929870605
-132.3	48	8.78605079650879
-132.2	48	8.79348659515381
-132.1	48	8.80873012542725
-132	48	8.83103466033936
-131.9	48	8.83371353149414
-131.8	48	8.83273696899414
-131.7	48	8.84737205505371
-131.6	48	8.86827659606934
-131.5	48	8.88847351074219
-131.4	48	8.91024684906006
-131.3	48	8.92597770690918
-131.2	48	8.93796825408936
-131.1	48	8.94207286834717
-131	48	8.93644905090332
-130.9	48	8.93294715881348
-130.8	48	8.92479515075684
-130.7	48	8.91574096679688
-130.6	48	8.90652656555176
-130.5	48	8.90083408355713
-130.4	48	8.89188003540039
-130.3	48	8.89100456237793
-130.2	48	8.89308929443359
-130.1	48	8.88884162902832
-130	48	8.88481903076172
-129.9	48	8.87038803100586
-129.8	48	8.83869075775146
-129.7	48	8.82087135314941
-129.6	48	8.81114387512207
-129.5	48	8.80972385406494
-129.4	48	8.79812335968018
-129.3	48	8.7913236618042
-129.2	48	8.80073070526123
-129.1	48	8.80741214752197
-129	48	8.80556201934814
-128.9	48	8.80111598968506
-128.8	48	8.79239463806152
-128.7	48	8.76894569396973
-128.6	48	8.76232147216797
-128.5	48	8.73215007781982
-128.4	48	8.74873161315918
-128.3	48	8.75418949127197
-128.2	48	8.77922248840332
-128.1	48	8.7885160446167
-128	48	8.77143287658691
-127.9	48	8.76468658447266
-127.8	48	8.79567909240723
-127.7	48	8.77255153656006
-127.6	48	8.80960178375244
-127.5	48	8.82617664337158
-127.4	48	8.86410713195801
-127.3	48	8.88656139373779
-127.2	48	8.87374687194824
-127.1	48	8.87185859680176
-127	48	8.8693323135376
-126.9	48	8.88640308380127
-126.8	48	8.89506721496582
-126.7	48	8.89940357208252
-126.6	48	8.8783597946167
-126.5	48	8.88504981994629
-126.4	48	8.91636562347412
-126.3	48	8.93156337738037
-126.2	48	8.95949935913086
-126.1	48	8.98426532745361
-126	48	9.00856494903564
-125.9	48	9.03384113311768
-125.8	48	9.05424785614014
-125.7	48	9.07387542724609
-125.6	48	9.09575462341309
-125.5	48	9.13266754150391
-125.4	48	9.10743618011475
-125.300000000001	48	9.07686519622803
-125.200000000001	48	9.01696300506592
-125.100000000001	48	8.93801498413086
-125.000000000001	48	8.87142276763916
-124.900000000001	48	8.78848934173584
-124.800000000001	48	8.94321537017822
-124.700000000001	48	8.75897121429443
-124.600000000001	48	8.57022476196289
-134	47.9	8.78131580352783
-133.9	47.9	8.76935386657715
-133.8	47.9	8.76522827148438
-133.7	47.9	8.74282169342041
-133.6	47.9	8.70944786071777
-133.5	47.9	8.6776237487793
-133.4	47.9	8.65453052520752
-133.3	47.9	8.63463497161865
-133.2	47.9	8.61734580993652
-133.1	47.9	8.60341167449951
-133	47.9	8.59545516967773
-132.9	47.9	8.59585952758789
-132.8	47.9	8.60064315795898
-132.7	47.9	8.59791660308838
-132.6	47.9	8.59101390838623
-132.5	47.9	8.58697700500488
-132.4	47.9	8.58361339569092
-132.3	47.9	8.57688999176025
-132.2	47.9	8.57532787322998
-132.1	47.9	8.58651161193848
-132	47.9	8.60836601257324
-131.9	47.9	8.62575054168701
-131.8	47.9	8.64123249053955
-131.7	47.9	8.66882514953613
-131.6	47.9	8.71518898010254
-131.5	47.9	8.77549171447754
-131.4	47.9	8.83713245391846
-131.3	47.9	8.88639545440674
-131.2	47.9	8.91787433624268
-131.1	47.9	8.93472766876221
-131	47.9	8.94291687011719
-130.9	47.9	8.94314670562744
-130.8	47.9	8.93778228759766
-130.7	47.9	8.92869663238525
-130.6	47.9	8.91765403747559
-130.5	47.9	8.90579509735107
-130.4	47.9	8.88760948181152
-130.3	47.9	8.86353397369385
-130.2	47.9	8.83834743499756
-130.1	47.9	8.81206607818604
-130	47.9	8.78443431854248
-129.9	47.9	8.75879573822021
-129.8	47.9	8.73842144012451
-129.7	47.9	8.72305011749268
-129.6	47.9	8.70959663391113
-129.5	47.9	8.69769382476807
-129.4	47.9	8.68544387817383
-129.3	47.9	8.67541313171387
-129.2	47.9	8.66532039642334
-129.1	47.9	8.65321350097656
-129	47.9	8.64386558532715
-128.9	47.9	8.63302135467529
-128.8	47.9	8.62190628051758
-128.7	47.9	8.61435127258301
-128.6	47.9	8.60730361938477
-128.5	47.9	8.60448265075684
-128.4	47.9	8.60555839538574
-128.3	47.9	8.60999584197998
-128.2	47.9	8.61764335632324
-128.1	47.9	8.62714385986328
-128	47.9	8.63636589050293
-127.9	47.9	8.6450777053833
-127.8	47.9	8.65469646453857
-127.7	47.9	8.66422653198242
-127.6	47.9	8.67247676849365
-127.5	47.9	8.67880630493164
-127.4	47.9	8.68236827850342
-127.3	47.9	8.68355560302734
-127.2	47.9	8.68280220031738
-127.1	47.9	8.68068790435791
-127	47.9	8.67776107788086
-126.9	47.9	8.67710971832275
-126.8	47.9	8.68063068389893
-126.7	47.9	8.68780136108398
-126.6	47.9	8.69961929321289
-126.5	47.9	8.71377277374268
-126.4	47.9	8.73076629638672
-126.3	47.9	8.75039100646973
-126.2	47.9	8.77249813079834
-126.1	47.9	8.79493808746338
-126	47.9	8.81767177581787
-125.9	47.9	8.84110355377197
-125.8	47.9	8.85986137390137
-125.7	47.9	8.87116241455078
-125.6	47.9	8.89039039611816
-125.5	47.9	8.90692520141602
-125.4	47.9	8.9142255783081
-125.300000000001	47.9	8.91774368286133
-125.200000000001	47.9	8.90983486175537
-125.100000000001	47.9	8.90264129638672
-125.000000000001	47.9	8.88608932495117
-124.900000000001	47.9	8.85628414154053
-124.800000000001	47.9	8.78522300720215
-124.700000000001	47.9	8.65701389312744
-124.600000000001	47.9	8.57156658172607
-134	47.8	8.83391857147217
-133.9	47.8	8.80069255828857
-133.8	47.8	8.8076286315918
-133.7	47.8	8.78755569458008
-133.6	47.8	8.75780010223389
-133.5	47.8	8.72403049468994
-133.4	47.8	8.69341278076172
-133.3	47.8	8.6649808883667
-133.2	47.8	8.64094924926758
-133.1	47.8	8.62098026275635
-133	47.8	8.60547828674316
-132.9	47.8	8.59788417816162
-132.8	47.8	8.59804821014404
-132.7	47.8	8.60163497924805
-132.6	47.8	8.60624027252197
-132.5	47.8	8.60978031158447
-132.4	47.8	8.61033344268799
-132.3	47.8	8.60644721984863
-132.2	47.8	8.59755706787109
-132.1	47.8	8.58914375305176
-132	47.8	8.587890625
-131.9	47.8	8.5945348739624
-131.8	47.8	8.60653305053711
-131.7	47.8	8.62296295166016
-131.6	47.8	8.64542293548584
-131.5	47.8	8.68023681640625
-131.4	47.8	8.73250198364258
-131.3	47.8	8.79442501068115
-131.2	47.8	8.8498945236206
-131.1	47.8	8.89082145690918
-131	47.8	8.91803455352783
-130.9	47.8	8.93445491790771
-130.8	47.8	8.94107627868652
-130.7	47.8	8.94117164611816
-130.6	47.8	8.93784141540527
-130.5	47.8	8.9342212677002
-130.4	47.8	8.92863941192627
-130.3	47.8	8.91730403900146
-130.2	47.8	8.89890766143799
-130.1	47.8	8.87161445617676
-130	47.8	8.83582019805908
-129.9	47.8	8.79703426361084
-129.8	47.8	8.75895309448242
-129.7	47.8	8.72463035583496
-129.6	47.8	8.69670104980469
-129.5	47.8	8.6774206161499
-129.4	47.8	8.6662540435791
-129.3	47.8	8.658616065979
-129.2	47.8	8.64983367919922
-129.1	47.8	8.63938426971436
-129	47.8	8.6274528503418
-128.9	47.8	8.61305713653564
-128.8	47.8	8.59578990936279
-128.7	47.8	8.57352161407471
-128.6	47.8	8.54621505737305
-128.5	47.8	8.52072429656982
-128.4	47.8	8.50490665435791
-128.3	47.8	8.50176429748535
-128.2	47.8	8.50654125213623
-128.1	47.8	8.5148286819458
-128	47.8	8.52760410308838
-127.9	47.8	8.54356670379639
-127.8	47.8	8.56228065490723
-127.7	47.8	8.5866231918335
-127.6	47.8	8.61487483978271
-127.5	47.8	8.64331912994385
-127.4	47.8	8.66893196105957
-127.3	47.8	8.68955326080322
-127.2	47.8	8.70248413085938
-127.1	47.8	8.70810604095459
-127	47.8	8.70865249633789
-126.9	47.8	8.70716190338135
-126.8	47.8	8.70742511749268
-126.7	47.8	8.71218776702881
-126.6	47.8	8.72362327575684
-126.5	47.8	8.74039363861084
-126.4	47.8	8.75961017608643
-126.3	47.8	8.77806663513184
-126.2	47.8	8.79441452026367
-126.1	47.8	8.80891036987305
-126	47.8	8.82383346557617
-125.9	47.8	8.84115982055664
-125.8	47.8	8.86117839813232
-125.7	47.8	8.88239002227783
-125.6	47.8	8.90574359893799
-125.5	47.8	8.93372917175293
-125.4	47.8	8.96569728851318
-125.300000000001	47.8	8.98958683013916
-125.200000000001	47.8	9.00143337249756
-125.100000000001	47.8	9.01001262664795
-125.000000000001	47.8	9.02209186553955
-124.900000000001	47.8	9.04325675964355
-124.800000000001	47.8	8.99293422698975
-124.700000000001	47.8	8.83093738555908
-124.600000000001	47.8	8.62966537475586
-134	47.7	8.86838817596436
-133.9	47.7	8.8254451751709
-133.8	47.7	8.82298469543457
-133.7	47.7	8.80555629730225
-133.6	47.7	8.77545928955078
-133.5	47.7	8.73934841156006
-133.4	47.7	8.70400619506836
-133.3	47.7	8.67169189453125
-133.2	47.7	8.64471340179443
-133.1	47.7	8.62406826019287
-133	47.7	8.61084175109863
-132.9	47.7	8.60441303253174
-132.8	47.7	8.60393714904785
-132.7	47.7	8.6092529296875
-132.6	47.7	8.61860370635986
-132.5	47.7	8.62993812561035
-132.4	47.7	8.6409797668457
-132.3	47.7	8.65066528320312
-132.2	47.7	8.65952682495117
-132.1	47.7	8.66768550872803
-132	47.7	8.6732006072998
-131.9	47.7	8.67963600158691
-131.8	47.7	8.69097709655762
-131.7	47.7	8.70627403259277
-131.6	47.7	8.72189998626709
-131.5	47.7	8.73701000213623
-131.4	47.7	8.75390243530273
-131.3	47.7	8.77600383758545
-131.2	47.7	8.80155944824219
-131.1	47.7	8.82314395904541
-131	47.7	8.83907222747803
-130.9	47.7	8.85439586639404
-130.8	47.7	8.86786937713623
-130.7	47.7	8.87707042694092
-130.6	47.7	8.88264751434326
-130.5	47.7	8.88929462432861
-130.4	47.7	8.900390625
-130.3	47.7	8.91289615631104
-130.2	47.7	8.91994571685791
-130.1	47.7	8.91568565368652
-130	47.7	8.89744758605957
-129.9	47.7	8.86468601226807
-129.8	47.7	8.82000255584717
-129.7	47.7	8.77071285247803
-129.6	47.7	8.72497653961182
-129.5	47.7	8.68950462341309
-129.4	47.7	8.66830062866211
-129.3	47.7	8.65920448303223
-129.2	47.7	8.65553951263428
-129.1	47.7	8.65137100219727
-129	47.7	8.6434440612793
-128.9	47.7	8.63117980957031
-128.8	47.7	8.61594867706299
-128.7	47.7	8.59985733032227
-128.6	47.7	8.58343696594238
-128.5	47.7	8.56664371490479
-128.4	47.7	8.54998207092285
-128.3	47.7	8.53361415863037
-128.2	47.7	8.51450443267822
-128.1	47.7	8.49530506134033
-128	47.7	8.48464202880859
-127.9	47.7	8.47342872619629
-127.8	47.7	8.4560661315918
-127.7	47.7	8.43979740142822
-127.6	47.7	8.43488883972168
-127.5	47.7	8.4511890411377
-127.4	47.7	8.48041820526123
-127.3	47.7	8.5190258026123
-127.2	47.7	8.56250381469727
-127.1	47.7	8.60320091247559
-127	47.7	8.63459491729736
-126.9	47.7	8.65371799468994
-126.8	47.7	8.66603374481201
-126.7	47.7	8.67689228057861
-126.6	47.7	8.69243621826172
-126.5	47.7	8.71437549591064
-126.4	47.7	8.74067211151123
-126.3	47.7	8.76682281494141
-126.2	47.7	8.78818607330322
-126.1	47.7	8.80462741851807
-126	47.7	8.81710815429688
-125.9	47.7	8.82712936401367
-125.8	47.7	8.83728885650635
-125.7	47.7	8.84793090820312
-125.6	47.7	8.86324596405029
-125.5	47.7	8.88480377197266
-125.4	47.7	8.91040420532227
-125.300000000001	47.7	8.93892478942871
-125.200000000001	47.7	8.96776866912842
-125.100000000001	47.7	8.9985523223877
-125.000000000001	47.7	9.03666019439697
-124.900000000001	47.7	9.08288383483887
-124.800000000001	47.7	9.08406639099121
-124.700000000001	47.7	8.98118305206299
-124.600000000001	47.7	8.76213455200195
-124.500000000001	47.7	8.54188823699951
-134	47.6	8.90370273590088
-133.9	47.6	8.85819625854492
-133.8	47.6	8.84599494934082
-133.7	47.6	8.82924461364746
-133.6	47.6	8.80240154266357
-133.5	47.6	8.76955604553223
-133.4	47.6	8.7368974685669
-133.3	47.6	8.70830917358398
-133.2	47.6	8.68637371063232
-133.1	47.6	8.67123317718506
-133	47.6	8.66232395172119
-132.9	47.6	8.65909576416016
-132.8	47.6	8.66033458709717
-132.7	47.6	8.6649866104126
-132.6	47.6	8.67168521881104
-132.5	47.6	8.67927646636963
-132.4	47.6	8.68708992004395
-132.3	47.6	8.69511318206787
-132.2	47.6	8.7036247253418
-132.1	47.6	8.71374607086182
-132	47.6	8.72548484802246
-131.9	47.6	8.73880577087402
-131.8	47.6	8.75373649597168
-131.7	47.6	8.76966094970703
-131.6	47.6	8.78557968139648
-131.5	47.6	8.79975032806396
-131.4	47.6	8.80516719818115
-131.3	47.6	8.800368309021
-131.2	47.6	8.7949914932251
-131.1	47.6	8.7924165725708
-131	47.6	8.7890625
-130.9	47.6	8.78634643554688
-130.8	47.6	8.78756141662598
-130.7	47.6	8.79306983947754
-130.6	47.6	8.80354118347168
-130.5	47.6	8.82108211517334
-130.4	47.6	8.84596538543701
-130.3	47.6	8.87366008758545
-130.2	47.6	8.89846515655518
-130.1	47.6	8.91454982757568
-130	47.6	8.91728782653809
-129.9	47.6	8.90367412567139
-129.8	47.6	8.87363052368164
-129.7	47.6	8.83033847808838
-129.6	47.6	8.78007316589355
-129.5	47.6	8.7309980392456
-129.4	47.6	8.69050884246826
-129.3	47.6	8.66183280944824
-129.2	47.6	8.643310546875
-129.1	47.6	8.62983512878418
-129	47.6	8.61546230316162
-128.9	47.6	8.59816837310791
-128.8	47.6	8.57928466796875
-128.7	47.6	8.56132125854492
-128.6	47.6	8.5453405380249
-128.5	47.6	8.53137588500977
-128.4	47.6	8.5197639465332
-128.3	47.6	8.51026630401611
-128.2	47.6	8.50081920623779
-128.1	47.6	8.4894495010376
-128	47.6	8.47732543945312
-127.9	47.6	8.46338653564453
-127.8	47.6	8.44675540924072
-127.7	47.6	8.42727279663086
-127.6	47.6	8.40621376037598
-127.5	47.6	8.3885383605957
-127.4	47.6	8.37536239624023
-127.3	47.6	8.37422752380371
-127.2	47.6	8.3900032043457
-127.1	47.6	8.42503547668457
-127	47.6	8.47077083587646
-126.9	47.6	8.51512145996094
-126.8	47.6	8.55550384521484
-126.7	47.6	8.59065341949463
-126.6	47.6	8.62486839294434
-126.5	47.6	8.66286945343018
-126.4	47.6	8.7053337097168
-126.3	47.6	8.74801635742188
-126.2	47.6	8.78216743469238
-126.1	47.6	8.80699825286865
-126	47.6	8.82563495635986
-125.9	47.6	8.84046077728271
-125.8	47.6	8.8520679473877
-125.7	47.6	8.86062240600586
-125.6	47.6	8.86926746368408
-125.5	47.6	8.88544178009033
-125.4	47.6	8.90655899047852
-125.300000000001	47.6	8.92979717254639
-125.200000000001	47.6	8.95186138153076
-125.100000000001	47.6	8.97598266601562
-125.000000000001	47.6	9.01827430725098
-124.900000000001	47.6	9.08864593505859
-124.800000000001	47.6	9.14303302764893
-124.700000000001	47.6	9.12992191314697
-124.600000000001	47.6	9.0149736404419
-124.500000000001	47.6	8.76482200622559
-124.400000000001	47.6	8.55233764648438
-134	47.5	8.94323062896729
-133.9	47.5	8.89396858215332
-133.8	47.5	8.87502098083496
-133.7	47.5	8.85801982879639
-133.6	47.5	8.83346462249756
-133.5	47.5	8.80223655700684
-133.4	47.5	8.7720832824707
-133.3	47.5	8.7497444152832
-133.2	47.5	8.73808002471924
-133.1	47.5	8.73549747467041
-133	47.5	8.73864936828613
-132.9	47.5	8.74405860900879
-132.8	47.5	8.74906349182129
-132.7	47.5	8.75310516357422
-132.6	47.5	8.75644683837891
-132.5	47.5	8.75938510894775
-132.4	47.5	8.76246929168701
-132.3	47.5	8.76679515838623
-132.2	47.5	8.77314949035645
-132.1	47.5	8.78237628936768
-132	47.5	8.79460334777832
-131.9	47.5	8.81028270721436
-131.8	47.5	8.82940673828125
-131.7	47.5	8.84894752502441
-131.6	47.5	8.86589336395264
-131.5	47.5	8.87924003601074
-131.4	47.5	8.8848180770874
-131.3	47.5	8.87679576873779
-131.2	47.5	8.85814189910889
-131.1	47.5	8.8348560333252
-131	47.5	8.81067657470703
-130.9	47.5	8.78890514373779
-130.8	47.5	8.77259063720703
-130.7	47.5	8.7652587890625
-130.6	47.5	8.76989364624023
-130.5	47.5	8.78775119781494
-130.4	47.5	8.81547164916992
-130.3	47.5	8.84716510772705
-130.2	47.5	8.87803363800049
-130.1	47.5	8.90264511108398
-130	47.5	8.91618251800537
-129.9	47.5	8.91572856903076
-129.8	47.5	8.89860248565674
-129.7	47.5	8.86340999603271
-129.6	47.5	8.81347370147705
-129.5	47.5	8.75689315795898
-129.4	47.5	8.70271587371826
-129.3	47.5	8.65717124938965
-129.2	47.5	8.62159442901611
-129.1	47.5	8.59343147277832
-129	47.5	8.56988906860352
-128.9	47.5	8.55182361602783
-128.8	47.5	8.54031372070312
-128.7	47.5	8.53339767456055
-128.6	47.5	8.52638530731201
-128.5	47.5	8.51740741729736
-128.4	47.5	8.50731468200684
-128.3	47.5	8.49655723571777
-128.2	47.5	8.48511409759521
-128.1	47.5	8.47293853759766
-128	47.5	8.46072006225586
-127.9	47.5	8.44906330108643
-127.8	47.5	8.43824481964111
-127.7	47.5	8.42690658569336
-127.6	47.5	8.4116325378418
-127.5	47.5	8.39244747161865
-127.4	47.5	8.37416934967041
-127.3	47.5	8.36124801635742
-127.2	47.5	8.35538578033447
-127.1	47.5	8.35653591156006
-127	47.5	8.36550235748291
-126.9	47.5	8.38604736328125
-126.8	47.5	8.42181015014648
-126.7	47.5	8.46675777435303
-126.6	47.5	8.51586627960205
-126.5	47.5	8.57104396820068
-126.4	47.5	8.63277053833008
-126.3	47.5	8.6967363357544
-126.2	47.5	8.74939918518066
-126.1	47.5	8.78567981719971
-126	47.5	8.80943489074707
-125.9	47.5	8.82759761810303
-125.8	47.5	8.84073734283447
-125.7	47.5	8.84764862060547
-125.6	47.5	8.85120010375977
-125.5	47.5	8.8593692779541
-125.4	47.5	8.87587738037109
-125.300000000001	47.5	8.89635276794434
-125.200000000001	47.5	8.92023849487305
-125.100000000001	47.5	8.95099925994873
-125.000000000001	47.5	9.00572776794434
-124.900000000001	47.5	9.08448505401611
-124.800000000001	47.5	9.15667152404785
-124.700000000001	47.5	9.18101406097412
-124.600000000001	47.5	9.12100601196289
-124.500000000001	47.5	8.97325706481934
-124.400000000001	47.5	8.77973175048828
-134	47.4	8.99274349212646
-133.9	47.4	8.93891906738281
-133.8	47.4	8.91419219970703
-133.7	47.4	8.89499568939209
-133.6	47.4	8.87124919891357
-133.5	47.4	8.84182167053223
-133.4	47.4	8.81695365905762
-133.3	47.4	8.80589771270752
-133.2	47.4	8.81009674072266
-133.1	47.4	8.82352447509766
-133	47.4	8.83899974822998
-132.9	47.4	8.85201263427734
-132.8	47.4	8.86031246185303
-132.7	47.4	8.86390781402588
-132.6	47.4	8.86309814453125
-132.5	47.4	8.85922431945801
-132.4	47.4	8.85418510437012
-132.3	47.4	8.85024833679199
-132.2	47.4	8.84917163848877
-132.1	47.4	8.8530445098877
-132	47.4	8.86287307739258
-131.9	47.4	8.8803882598877
-131.8	47.4	8.90401268005371
-131.7	47.4	8.92886734008789
-131.6	47.4	8.95107650756836
-131.5	47.4	8.96809482574463
-131.4	47.4	8.97525787353516
-131.3	47.4	8.96827697753906
-131.2	47.4	8.94861316680908
-131.1	47.4	8.92037200927734
-131	47.4	8.88716316223145
-130.9	47.4	8.85145473480225
-130.8	47.4	8.81888008117676
-130.7	47.4	8.79643726348877
-130.6	47.4	8.78922176361084
-130.5	47.4	8.79954147338867
-130.4	47.4	8.82353115081787
-130.3	47.4	8.85274505615234
-130.2	47.4	8.87843799591064
-130.1	47.4	8.89691734313965
-130	47.4	8.90665054321289
-129.9	47.4	8.90521240234375
-129.8	47.4	8.89069271087646
-129.7	47.4	8.86082363128662
-129.6	47.4	8.81567859649658
-129.5	47.4	8.76090908050537
-129.4	47.4	8.70462226867676
-129.3	47.4	8.65341758728027
-129.2	47.4	8.6113224029541
-129.1	47.4	8.5796480178833
-129	47.4	8.55922412872314
-128.9	47.4	8.55205917358398
-128.8	47.4	8.5588960647583
-128.7	47.4	8.56692218780518
-128.6	47.4	8.56729221343994
-128.5	47.4	8.5602502822876
-128.4	47.4	8.54736232757568
-128.3	47.4	8.53045749664307
-128.2	47.4	8.51270008087158
-128.1	47.4	8.49492359161377
-128	47.4	8.47706508636475
-127.9	47.4	8.45938014984131
-127.8	47.4	8.4435567855835
-127.7	47.4	8.43162250518799
-127.6	47.4	8.42196941375732
-127.5	47.4	8.4103479385376
-127.4	47.4	8.39665031433105
-127.3	47.4	8.38428688049316
-127.2	47.4	8.37698554992676
-127.1	47.4	8.37673377990723
-127	47.4	8.38205146789551
-126.9	47.4	8.39235210418701
-126.8	47.4	8.40880012512207
-126.7	47.4	8.43283557891846
-126.6	47.4	8.465163230896
-126.5	47.4	8.50557899475098
-126.4	47.4	8.56328296661377
-126.3	47.4	8.63816833496094
-126.2	47.4	8.70890617370605
-126.1	47.4	8.76420307159424
-126	47.4	8.8002462387085
-125.9	47.4	8.82120990753174
-125.8	47.4	8.83610439300537
-125.7	47.4	8.84220504760742
-125.6	47.4	8.83758163452148
-125.5	47.4	8.8345365524292
-125.4	47.4	8.84242630004883
-125.300000000001	47.4	8.8618631362915
-125.200000000001	47.4	8.89044666290283
-125.100000000001	47.4	8.93673419952393
-125.000000000001	47.4	9.0100736618042
-124.900000000001	47.4	9.08806419372559
-124.800000000001	47.4	9.15741920471191
-124.700000000001	47.4	9.20508003234863
-124.600000000001	47.4	9.19113254547119
-124.500000000001	47.4	9.08591175079346
-124.400000000001	47.4	8.89785194396973
-134	47.3	9.05488967895508
-133.9	47.3	8.98910140991211
-133.8	47.3	8.95697021484375
-133.7	47.3	8.93350028991699
-133.6	47.3	8.90851402282715
-133.5	47.3	8.88600730895996
-133.4	47.3	8.87857151031494
-133.3	47.3	8.89229106903076
-133.2	47.3	8.92045497894287
-133.1	47.3	8.95087432861328
-133	47.3	8.97585105895996
-132.9	47.3	8.99240875244141
-132.8	47.3	8.99973297119141
-132.7	47.3	8.99799060821533
-132.6	47.3	8.98869514465332
-132.5	47.3	8.97458171844482
-132.4	47.3	8.95876693725586
-132.3	47.3	8.94449234008789
-132.2	47.3	8.93459987640381
-132.1	47.3	8.93198490142822
-132	47.3	8.93844127655029
-131.9	47.3	8.9546594619751
-131.8	47.3	8.97790241241455
-131.7	47.3	9.00272083282471
-131.6	47.3	9.02538013458252
-131.5	47.3	9.04434108734131
-131.4	47.3	9.05433559417725
-131.3	47.3	9.05014324188232
-131.2	47.3	9.0322322845459
-131.1	47.3	9.00339508056641
-131	47.3	8.96726226806641
-130.9	47.3	8.92685317993164
-130.8	47.3	8.88823890686035
-130.7	47.3	8.85929203033447
-130.6	47.3	8.84595584869385
-130.5	47.3	8.84936046600342
-130.4	47.3	8.86387920379639
-130.3	47.3	8.8823881149292
-130.2	47.3	8.89743423461914
-130.1	47.3	8.90555095672607
-130	47.3	8.90564346313477
-129.9	47.3	8.8961591720581
-129.8	47.3	8.87625885009766
-129.7	47.3	8.84520435333252
-129.6	47.3	8.80413055419922
-129.5	47.3	8.7575569152832
-129.4	47.3	8.71131896972656
-129.3	47.3	8.66960906982422
-129.2	47.3	8.63473129272461
-129.1	47.3	8.6064863204956
-129	47.3	8.58899307250977
-128.9	47.3	8.58845138549805
-128.8	47.3	8.60039615631104
-128.7	47.3	8.60680675506592
-128.6	47.3	8.60430717468262
-128.5	47.3	8.59822177886963
-128.4	47.3	8.58353424072266
-128.3	47.3	8.5615930557251
-128.2	47.3	8.53821086883545
-128.1	47.3	8.51667499542236
-128	47.3	8.49692535400391
-127.9	47.3	8.47739410400391
-127.8	47.3	8.4582986831665
-127.7	47.3	8.44228649139404
-127.6	47.3	8.43223476409912
-127.5	47.3	8.42569541931152
-127.4	47.3	8.4190149307251
-127.3	47.3	8.41214084625244
-127.2	47.3	8.40751457214355
-127.1	47.3	8.40788650512695
-127	47.3	8.41322898864746
-126.9	47.3	8.42267990112305
-126.8	47.3	8.43592929840088
-126.7	47.3	8.4532060623169
-126.6	47.3	8.47694969177246
-126.5	47.3	8.51019477844238
-126.4	47.3	8.55745315551758
-126.3	47.3	8.61928367614746
-126.2	47.3	8.68166828155518
-126.1	47.3	8.74007797241211
-126	47.3	8.78611660003662
-125.9	47.3	8.81514072418213
-125.8	47.3	8.83415985107422
-125.7	47.3	8.84359264373779
-125.6	47.3	8.8344202041626
-125.5	47.3	8.81807994842529
-125.4	47.3	8.82101726531982
-125.300000000001	47.3	8.84242057800293
-125.200000000001	47.3	8.87932586669922
-125.100000000001	47.3	8.93582916259766
-125.000000000001	47.3	9.01576232910156
-124.900000000001	47.3	9.09905052185059
-124.800000000001	47.3	9.16827392578125
-124.700000000001	47.3	9.21554660797119
-124.600000000001	47.3	9.2198896408081
-124.500000000001	47.3	9.16305732727051
-124.400000000001	47.3	8.99665927886963
-124.300000000001	47.3	8.79057502746582
-134	47.2	9.11407566070557
-133.9	47.2	9.04158878326416
-133.8	47.2	9.0002851486206
-133.7	47.2	8.9710807800293
-133.6	47.2	8.95095062255859
-133.5	47.2	8.95070171356201
-133.4	47.2	8.97517108917236
-133.3	47.2	9.0167179107666
-133.2	47.2	9.05915641784668
-133.1	47.2	9.09170246124268
-133	47.2	9.11241626739502
-132.9	47.2	9.12235832214355
-132.8	47.2	9.12265968322754
-132.7	47.2	9.11506462097168
-132.6	47.2	9.10034465789795
-132.5	47.2	9.07983303070068
-132.4	47.2	9.05626201629639
-132.3	47.2	9.03340148925781
-132.2	47.2	9.01525020599365
-132.1	47.2	9.00624656677246
-132	47.2	9.01027011871338
-131.9	47.2	9.02688789367676
-131.8	47.2	9.05126953125
-131.7	47.2	9.07358455657959
-131.6	47.2	9.09088134765625
-131.5	47.2	9.10659122467041
-131.4	47.2	9.11332130432129
-131.3	47.2	9.10620594024658
-131.2	47.2	9.08676147460938
-131.1	47.2	9.05781745910645
-131	47.2	9.02302074432373
-130.9	47.2	8.98572826385498
-130.8	47.2	8.9511079788208
-130.7	47.2	8.92577838897705
-130.6	47.2	8.91276741027832
-130.5	47.2	8.91122341156006
-130.4	47.2	8.91674137115479
-130.3	47.2	8.92424869537354
-130.2	47.2	8.92812919616699
-130.1	47.2	8.92494869232178
-130	47.2	8.91388130187988
-129.9	47.2	8.8957347869873
-129.8	47.2	8.87164688110352
-129.7	47.2	8.84114646911621
-129.6	47.2	8.80649471282959
-129.5	47.2	8.77236557006836
-129.4	47.2	8.74246406555176
-129.3	47.2	8.71667861938477
-129.2	47.2	8.69238376617432
-129.1	47.2	8.66526889801025
-129	47.2	8.64149188995361
-128.9	47.2	8.63140678405762
-128.8	47.2	8.63043117523193
-128.7	47.2	8.62725639343262
-128.6	47.2	8.6260175704956
-128.5	47.2	8.62483882904053
-128.4	47.2	8.61020755767822
-128.3	47.2	8.58657646179199
-128.2	47.2	8.56066513061523
-128.1	47.2	8.53553676605225
-128	47.2	8.51443958282471
-127.9	47.2	8.49420928955078
-127.8	47.2	8.47395992279053
-127.7	47.2	8.45523452758789
-127.6	47.2	8.44202899932861
-127.5	47.2	8.43662452697754
-127.4	47.2	8.43607521057129
-127.3	47.2	8.43739604949951
-127.2	47.2	8.44033432006836
-127.1	47.2	8.44651794433594
-127	47.2	8.45656299591064
-126.9	47.2	8.47019672393799
-126.8	47.2	8.48637008666992
-126.7	47.2	8.50468730926514
-126.6	47.2	8.5258903503418
-126.5	47.2	8.55322265625
-126.4	47.2	8.59041500091553
-126.3	47.2	8.63740062713623
-126.2	47.2	8.69132328033447
-126.1	47.2	8.74272632598877
-126	47.2	8.78031063079834
-125.9	47.2	8.80781364440918
-125.8	47.2	8.83284950256348
-125.7	47.2	8.85120677947998
-125.6	47.2	8.84413909912109
-125.5	47.2	8.81675434112549
-125.4	47.2	8.81079292297363
-125.300000000001	47.2	8.82971000671387
-125.200000000001	47.2	8.86313629150391
-125.100000000001	47.2	8.92119693756104
-125.000000000001	47.2	9.00158309936523
-124.900000000001	47.2	9.08774280548096
-124.800000000001	47.2	9.16018295288086
-124.700000000001	47.2	9.20564556121826
-124.600000000001	47.2	9.21616649627686
-124.500000000001	47.2	9.20178604125977
-124.400000000001	47.2	9.15570545196533
-124.300000000001	47.2	8.91497993469238
-134	47.1	9.17250347137451
-133.9	47.1	9.08833503723145
-133.8	47.1	9.03867244720459
-133.7	47.1	9.01097869873047
-133.6	47.1	9.00922870635986
-133.5	47.1	9.04229927062988
-133.4	47.1	9.09437561035156
-133.3	47.1	9.14636993408203
-133.2	47.1	9.18419075012207
-133.1	47.1	9.20658493041992
-133	47.1	9.21740913391113
-132.9	47.1	9.22043514251709
-132.8	47.1	9.21647644042969
-132.7	47.1	9.20530223846436
-132.6	47.1	9.18691158294678
-132.5	47.1	9.16189289093018
-132.4	47.1	9.13255405426025
-132.3	47.1	9.10336971282959
-132.2	47.1	9.07923126220703
-132.1	47.1	9.06574726104736
-132	47.1	9.07033061981201
-131.9	47.1	9.08861827850342
-131.8	47.1	9.11341381072998
-131.7	47.1	9.13140296936035
-131.6	47.1	9.14048194885254
-131.5	47.1	9.14821434020996
-131.4	47.1	9.14890193939209
-131.3	47.1	9.13929176330566
-131.2	47.1	9.12091636657715
-131.1	47.1	9.09703826904297
-131	47.1	9.06931686401367
-130.9	47.1	9.04039287567139
-130.8	47.1	9.0158281326294
-130.7	47.1	8.998779296875
-130.6	47.1	8.98825550079346
-130.5	47.1	8.98122215270996
-130.4	47.1	8.97574615478516
-130.3	47.1	8.97094631195068
-130.2	47.1	8.96457004547119
-130.1	47.1	8.95290470123291
-130	47.1	8.93539524078369
-129.9	47.1	8.91187763214111
-129.8	47.1	8.88496589660645
-129.7	47.1	8.85706043243408
-129.6	47.1	8.83189105987549
-129.5	47.1	8.81379318237305
-129.4	47.1	8.80274391174316
-129.3	47.1	8.79184341430664
-129.2	47.1	8.77107429504395
-129.1	47.1	8.73396396636963
-129	47.1	8.69196510314941
-128.9	47.1	8.66365432739258
-128.8	47.1	8.64807033538818
-128.7	47.1	8.64298343658447
-128.6	47.1	8.6560869216919
-128.5	47.1	8.67018032073975
-128.4	47.1	8.66073703765869
-128.3	47.1	8.63331413269043
-128.2	47.1	8.6001672744751
-128.1	47.1	8.57116985321045
-128	47.1	8.55171871185303
-127.9	47.1	8.53067302703857
-127.8	47.1	8.50796985626221
-127.7	47.1	8.48713493347168
-127.6	47.1	8.47283935546875
-127.5	47.1	8.46795749664307
-127.4	47.1	8.47086906433105
-127.3	47.1	8.47701644897461
-127.2	47.1	8.48501586914062
-127.1	47.1	8.49630451202393
-127	47.1	8.51132583618164
-126.9	47.1	8.53081607818604
-126.8	47.1	8.55270576477051
-126.7	47.1	8.57551765441895
-126.6	47.1	8.60012722015381
-126.5	47.1	8.62742233276367
-126.4	47.1	8.65830898284912
-126.3	47.1	8.69379901885986
-126.2	47.1	8.73678684234619
-126.1	47.1	8.77826404571533
-126	47.1	8.80325889587402
-125.9	47.1	8.81628131866455
-125.8	47.1	8.8339958190918
-125.7	47.1	8.859130859375
-125.6	47.1	8.86092472076416
-125.5	47.1	8.82311153411865
-125.4	47.1	8.80163860321045
-125.300000000001	47.1	8.81386375427246
-125.200000000001	47.1	8.84274768829346
-125.100000000001	47.1	8.89876747131348
-125.000000000001	47.1	8.98497676849365
-124.900000000001	47.1	9.0723934173584
-124.800000000001	47.1	9.14435005187988
-124.700000000001	47.1	9.19328022003174
-124.600000000001	47.1	9.21259784698486
-124.500000000001	47.1	9.19119453430176
-124.400000000001	47.1	9.14596557617188
-124.300000000001	47.1	8.92578506469727
-124.200000000001	47.1	8.70987415313721
-134	47.0000000000001	9.22197532653809
-133.9	47.0000000000001	9.13222122192383
-133.8	47.0000000000001	9.07913494110107
-133.7	47.0000000000001	9.06303691864014
-133.6	47.0000000000001	9.08705234527588
-133.5	47.0000000000001	9.14509868621826
-133.4	47.0000000000001	9.20388603210449
-133.3	47.0000000000001	9.2465991973877
-133.2	47.0000000000001	9.27194595336914
-133.1	47.0000000000001	9.28640651702881
-133	47.0000000000001	9.2947187423706
-132.9	47.0000000000001	9.29659461975098
-132.8	47.0000000000001	9.29011344909668
-132.7	47.0000000000001	9.27484893798828
-132.6	47.0000000000001	9.25196933746338
-132.5	47.0000000000001	9.22237014770508
-132.4	47.0000000000001	9.18799781799316
-132.3	47.0000000000001	9.15336608886719
-132.2	47.0000000000001	9.12487983703613
-132.1	47.0000000000001	9.10937786102295
-132	47.0000000000001	9.11502456665039
-131.9	47.0000000000001	9.1352653503418
-131.8	47.0000000000001	9.15966129302979
-131.7	47.0000000000001	9.17329216003418
-131.6	47.0000000000001	9.1754903793335
-131.5	47.0000000000001	9.17583560943604
-131.4	47.0000000000001	9.17186832427979
-131.3	47.0000000000001	9.16252326965332
-131.2	47.0000000000001	9.14867401123047
-131.1	47.0000000000001	9.13334846496582
-131	47.0000000000001	9.11672401428223
-130.9	47.0000000000001	9.09911441802979
-130.8	47.0000000000001	9.08386707305908
-130.7	47.0000000000001	9.07159900665283
-130.6	47.0000000000001	9.0587329864502
-130.5	47.0000000000001	9.04380035400391
-130.4	47.0000000000001	9.02776145935059
-130.3	47.0000000000001	9.01179218292236
-130.2	47.0000000000001	8.99614906311035
-130.1	47.0000000000001	8.9789571762085
-130	47.0000000000001	8.9579553604126
-129.9	47.0000000000001	8.93174171447754
-129.8	47.0000000000001	8.90335750579834
-129.7	47.0000000000001	8.87874984741211
-129.6	47.0000000000001	8.86639308929443
-129.5	47.0000000000001	8.86911010742188
-129.4	47.0000000000001	8.87636756896973
-129.3	47.0000000000001	8.87098503112793
-129.2	47.0000000000001	8.84020328521729
-129.1	47.0000000000001	8.78358268737793
-129	47.0000000000001	8.71961212158203
-128.9	47.0000000000001	8.67365550994873
-128.8	47.0000000000001	8.65482807159424
-128.7	47.0000000000001	8.66753578186035
-128.6	47.0000000000001	8.71258449554443
-128.5	47.0000000000001	8.75752449035645
-128.4	47.0000000000001	8.76906776428223
-128.3	47.0000000000001	8.74653053283691
-128.2	47.0000000000001	8.71131896972656
-128.1	47.0000000000001	8.68818759918213
-128	47.0000000000001	8.67975616455078
-127.9	47.0000000000001	8.67156505584717
-127.8	47.0000000000001	8.66333198547363
-127.7	47.0000000000001	8.65110969543457
-127.6	47.0000000000001	8.63398742675781
-127.5	47.0000000000001	8.6144380569458
-127.4	47.0000000000001	8.59819889068604
-127.3	47.0000000000001	8.58604335784912
-127.2	47.0000000000001	8.57888603210449
-127.1	47.0000000000001	8.58077621459961
-127	47.0000000000001	8.5912446975708
-126.9	47.0000000000001	8.61000347137451
-126.8	47.0000000000001	8.63238048553467
-126.7	47.0000000000001	8.65502834320068
-126.6	47.0000000000001	8.68013381958008
-126.5	47.0000000000001	8.70730113983154
-126.4	47.0000000000001	8.73496246337891
-126.3	47.0000000000001	8.76212024688721
-126.2	47.0000000000001	8.78992557525635
-126.1	47.0000000000001	8.81630229949951
-126	47.0000000000001	8.83423614501953
-125.9	47.0000000000001	8.84293460845947
-125.8	47.0000000000001	8.84910583496094
-125.7	47.0000000000001	8.87019348144531
-125.6	47.0000000000001	8.88494205474854
-125.5	47.0000000000001	8.84488677978516
-125.4	47.0000000000001	8.79921627044678
-125.300000000001	47.0000000000001	8.79523754119873
-125.200000000001	47.0000000000001	8.81165981292725
-125.100000000001	47.0000000000001	8.8609037399292
-125.000000000001	47.0000000000001	8.96267890930176
-124.900000000001	47.0000000000001	9.08002376556396
-124.800000000001	47.0000000000001	9.16994380950928
-124.700000000001	47.0000000000001	9.22368907928467
-124.600000000001	47.0000000000001	9.23460960388184
-124.500000000001	47.0000000000001	9.20166301727295
-124.400000000001	47.0000000000001	9.16788959503174
-124.300000000001	47.0000000000001	9.03692531585693
-124.200000000001	47.0000000000001	8.81047058105469
-134	46.9000000000001	9.27710342407227
-133.9	46.9000000000001	9.17957496643066
-133.8	46.9000000000001	9.1273603439331
-133.7	46.9000000000001	9.12590789794922
-133.6	46.9000000000001	9.17066287994385
-133.5	46.9000000000001	9.23498439788818
-133.4	46.9000000000001	9.28522300720215
-133.3	46.9000000000001	9.31894207000732
-133.2	46.9000000000001	9.34265518188477
-133.1	46.9000000000001	9.3607292175293
-133	46.9000000000001	9.37126064300537
-132.9	46.9000000000001	9.37124919891357
-132.8	46.9000000000001	9.35916900634766
-132.7	46.9000000000001	9.33616924285889
-132.6	46.9000000000001	9.30559349060059
-132.5	46.9000000000001	9.27044200897217
-132.4	46.9000000000001	9.23133087158203
-132.3	46.9000000000001	9.19063854217529
-132.2	46.9000000000001	9.15750503540039
-132.1	46.9000000000001	9.14133262634277
-132	46.9000000000001	9.14642429351807
-131.9	46.9000000000001	9.16435527801514
-131.8	46.9000000000001	9.18387794494629
-131.7	46.9000000000001	9.19549369812012
-131.6	46.9000000000001	9.19830513000488
-131.5	46.9000000000001	9.19668865203857
-131.4	46.9000000000001	9.18734455108643
-131.3	46.9000000000001	9.172287940979
-131.2	46.9000000000001	9.1549711227417
-131.1	46.9000000000001	9.14357280731201
-131	46.9000000000001	9.13715553283691
-130.9	46.9000000000001	9.1298713684082
-130.8	46.9000000000001	9.11834144592285
-130.7	46.9000000000001	9.10443210601807
-130.6	46.9000000000001	9.08742046356201
-130.5	46.9000000000001	9.06873607635498
-130.4	46.9000000000001	9.04975891113281
-130.3	46.9000000000001	9.03040599822998
-130.2	46.9000000000001	9.01129722595215
-130.1	46.9000000000001	8.99276542663574
-130	46.9000000000001	8.97231197357178
-129.9	46.9000000000001	8.947340965271
-129.8	46.9000000000001	8.92038631439209
-129.7	46.9000000000001	8.9038257598877
-129.6	46.9000000000001	8.91200828552246
-129.5	46.9000000000001	8.93815994262695
-129.4	46.9000000000001	8.95384883880615
-129.3	46.9000000000001	8.93510723114014
-129.2	46.9000000000001	8.8792314529419
-129.1	46.9000000000001	8.80350685119629
-129	46.9000000000001	8.73179912567139
-128.9	46.9000000000001	8.68186283111572
-128.8	46.9000000000001	8.66595458984375
-128.7	46.9000000000001	8.68821716308594
-128.6	46.9000000000001	8.74147891998291
-128.5	46.9000000000001	8.80377769470215
-128.4	46.9000000000001	8.84737300872803
-128.3	46.9000000000001	8.85482025146484
-128.2	46.9000000000001	8.83137512207031
-128.1	46.9000000000001	8.80911064147949
-128	46.9000000000001	8.800950050354
-127.9	46.9000000000001	8.79349136352539
-127.8	46.9000000000001	8.79595279693604
-127.7	46.9000000000001	8.79436588287354
-127.6	46.9000000000001	8.77448558807373
-127.5	46.9000000000001	8.74510288238525
-127.4	46.9000000000001	8.71804141998291
-127.3	46.9000000000001	8.69611358642578
-127.2	46.9000000000001	8.67744541168213
-127.1	46.9000000000001	8.66483879089355
-127	46.9000000000001	8.66207790374756
-126.9	46.9000000000001	8.67235469818115
-126.8	46.9000000000001	8.69281387329102
-126.7	46.9000000000001	8.71741199493408
-126.6	46.9000000000001	8.74327373504639
-126.5	46.9000000000001	8.76749992370605
-126.4	46.9000000000001	8.78972053527832
-126.3	46.9000000000001	8.80967235565186
-126.2	46.9000000000001	8.8275318145752
-126.1	46.9000000000001	8.84336948394775
-126	46.9000000000001	8.8564920425415
-125.9	46.9000000000001	8.86668586730957
-125.8	46.9000000000001	8.87368392944336
-125.7	46.9000000000001	8.885329246521
-125.6	46.9000000000001	8.90933036804199
-125.5	46.9000000000001	8.88390064239502
-125.4	46.9000000000001	8.82056522369385
-125.300000000001	46.9000000000001	8.79088878631592
-125.200000000001	46.9000000000001	8.78037738800049
-125.100000000001	46.9000000000001	8.79118919372559
-125.000000000001	46.9000000000001	8.88043594360352
-124.900000000001	46.9000000000001	9.0408296585083
-124.800000000001	46.9000000000001	9.1851634979248
-124.700000000001	46.9000000000001	9.26265048980713
-124.600000000001	46.9000000000001	9.27238464355469
-124.500000000001	46.9000000000001	9.23407745361328
-124.400000000001	46.9000000000001	9.17523193359375
-124.300000000001	46.9000000000001	9.02912998199463
-124.200000000001	46.9000000000001	8.79449272155762
-134	46.8000000000001	9.33501529693604
-133.9	46.8000000000001	9.23323440551758
-133.8	46.8000000000001	9.18270015716553
-133.7	46.8000000000001	9.19175338745117
-133.6	46.8000000000001	9.24363231658936
-133.5	46.8000000000001	9.30293846130371
-133.4	46.8000000000001	9.34872531890869
-133.3	46.8000000000001	9.38732433319092
-133.2	46.8000000000001	9.41958713531494
-133.1	46.8000000000001	9.44132232666016
-133	46.8000000000001	9.44882678985596
-132.9	46.8000000000001	9.4412784576416
-132.8	46.8000000000001	9.41839408874512
-132.7	46.8000000000001	9.38304233551025
-132.6	46.8000000000001	9.34207820892334
-132.5	46.8000000000001	9.30139255523682
-132.4	46.8000000000001	9.26150321960449
-132.3	46.8000000000001	9.21710205078125
-132.2	46.8000000000001	9.17818450927734
-132.1	46.8000000000001	9.15854644775391
-132	46.8000000000001	9.15957260131836
-131.9	46.8000000000001	9.17162895202637
-131.8	46.8000000000001	9.18645668029785
-131.7	46.8000000000001	9.19892978668213
-131.6	46.8000000000001	9.20188331604004
-131.5	46.8000000000001	9.18798732757568
-131.4	46.8000000000001	9.15731430053711
-131.3	46.8000000000001	9.12038516998291
-131.2	46.8000000000001	9.09526538848877
-131.1	46.8000000000001	9.09109497070312
-131	46.8000000000001	9.09974002838135
-130.9	46.8000000000001	9.10721111297607
-130.8	46.8000000000001	9.10851192474365
-130.7	46.8000000000001	9.10804843902588
-130.6	46.8000000000001	9.1025390625
-130.5	46.8000000000001	9.08783721923828
-130.4	46.8000000000001	9.06847381591797
-130.3	46.8000000000001	9.04711246490479
-130.2	46.8000000000001	9.02735233306885
-130.1	46.8000000000001	9.00890731811523
-130	46.8000000000001	8.99027633666992
-129.9	46.8000000000001	8.96779441833496
-129.8	46.8000000000001	8.94346809387207
-129.7	46.8000000000001	8.93803310394287
-129.6	46.8000000000001	8.96853446960449
-129.5	46.8000000000001	9.00938606262207
-129.4	46.8000000000001	9.01457977294922
-129.3	46.8000000000001	8.97253227233887
-129.2	46.8000000000001	8.90768527984619
-129.1	46.8000000000001	8.84822177886963
-129	46.8000000000001	8.80764484405518
-128.9	46.8000000000001	8.78497123718262
-128.8	46.8000000000001	8.7805871963501
-128.7	46.8000000000001	8.79044151306152
-128.6	46.8000000000001	8.81002426147461
-128.5	46.8000000000001	8.83489608764648
-128.4	46.8000000000001	8.85877513885498
-128.3	46.8000000000001	8.8734130859375
-128.2	46.8000000000001	8.86611175537109
-128.1	46.8000000000001	8.84824275970459
-128	46.8000000000001	8.83908653259277
-127.9	46.8000000000001	8.83444595336914
-127.8	46.8000000000001	8.84085655212402
-127.7	46.8000000000001	8.84128189086914
-127.6	46.8000000000001	8.81329727172852
-127.5	46.8000000000001	8.77804660797119
-127.4	46.8000000000001	8.76209354400635
-127.3	46.8000000000001	8.75338077545166
-127.2	46.8000000000001	8.73847484588623
-127.1	46.8000000000001	8.72481441497803
-127	46.8000000000001	8.72348117828369
-126.9	46.8000000000001	8.73538875579834
-126.8	46.8000000000001	8.75427913665771
-126.7	46.8000000000001	8.77492618560791
-126.6	46.8000000000001	8.7944450378418
-126.5	46.8000000000001	8.81081581115723
-126.4	46.8000000000001	8.82465553283691
-126.3	46.8000000000001	8.83711528778076
-126.2	46.8000000000001	8.84917068481445
-126.1	46.8000000000001	8.8614387512207
-126	46.8000000000001	8.87370300292969
-125.9	46.8000000000001	8.88550472259521
-125.8	46.8000000000001	8.8944206237793
-125.7	46.8000000000001	8.9076042175293
-125.6	46.8000000000001	8.92717552185059
-125.5	46.8000000000001	8.91468811035156
-125.4	46.8000000000001	8.85903930664062
-125.300000000001	46.8000000000001	8.81599521636963
-125.200000000001	46.8000000000001	8.79112720489502
-125.100000000001	46.8000000000001	8.75447654724121
-125.000000000001	46.8000000000001	8.78310394287109
-124.900000000001	46.8000000000001	8.95532608032227
-124.800000000001	46.8000000000001	9.1707706451416
-124.700000000001	46.8000000000001	9.2991247177124
-124.600000000001	46.8000000000001	9.31398105621338
-124.500000000001	46.8000000000001	9.27166175842285
-124.400000000001	46.8000000000001	9.22361373901367
-124.300000000001	46.8000000000001	9.13952445983887
-124.200000000001	46.8000000000001	8.89483833312988
-124.100000000001	46.8000000000001	8.61318969726562
-134	46.7000000000001	9.38804149627686
-133.9	46.7000000000001	9.28305149078369
-133.8	46.7000000000001	9.23494338989258
-133.7	46.7000000000001	9.24920749664307
-133.6	46.7000000000001	9.30070209503174
-133.5	46.7000000000001	9.35927486419678
-133.4	46.7000000000001	9.41320037841797
-133.3	46.7000000000001	9.46429634094238
-133.2	46.7000000000001	9.50364875793457
-133.1	46.7000000000001	9.5232458114624
-133	46.7000000000001	9.52183437347412
-132.9	46.7000000000001	9.50226306915283
-132.8	46.7000000000001	9.46585273742676
-132.7	46.7000000000001	9.41817474365234
-132.6	46.7000000000001	9.37042903900146
-132.5	46.7000000000001	9.32562255859375
-132.4	46.7000000000001	9.28439044952393
-132.3	46.7000000000001	9.23389911651611
-132.2	46.7000000000001	9.18587970733643
-132.1	46.7000000000001	9.16020393371582
-132	46.7000000000001	9.15787601470947
-131.9	46.7000000000001	9.16669273376465
-131.8	46.7000000000001	9.1757640838623
-131.7	46.7000000000001	9.17817115783691
-131.6	46.7000000000001	9.16734600067139
-131.5	46.7000000000001	9.13685703277588
-131.4	46.7000000000001	9.08626174926758
-131.3	46.7000000000001	9.05498123168945
-131.2	46.7000000000001	9.06486415863037
-131.1	46.7000000000001	9.08345794677734
-131	46.7000000000001	9.09588050842285
-130.9	46.7000000000001	9.10383892059326
-130.8	46.7000000000001	9.11920356750488
-130.7	46.7000000000001	9.13383388519287
-130.6	46.7000000000001	9.13468360900879
-130.5	46.7000000000001	9.12051582336426
-130.4	46.7000000000001	9.09761333465576
-130.3	46.7000000000001	9.07225704193115
-130.2	46.7000000000001	9.05100536346436
-130.1	46.7000000000001	9.03499794006348
-130	46.7000000000001	9.02019500732422
-129.9	46.7000000000001	9.00232791900635
-129.8	46.7000000000001	8.98156070709229
-129.7	46.7000000000001	8.98027896881104
-129.6	46.7000000000001	9.01714134216309
-129.5	46.7000000000001	9.0598840713501
-129.4	46.7000000000001	9.06200122833252
-129.3	46.7000000000001	9.02808666229248
-129.2	46.7000000000001	8.9910945892334
-129.1	46.7000000000001	8.96996974945068
-129	46.7000000000001	8.96858596801758
-128.9	46.7000000000001	8.9839334487915
-128.8	46.7000000000001	9.00806713104248
-128.7	46.7000000000001	9.02959728240967
-128.6	46.7000000000001	9.04152393341064
-128.5	46.7000000000001	9.04263687133789
-128.4	46.7000000000001	9.03367233276367
-128.3	46.7000000000001	9.01744270324707
-128.2	46.7000000000001	8.9883623123169
-128.1	46.7000000000001	8.94083023071289
-128	46.7000000000001	8.89718246459961
-127.9	46.7000000000001	8.87483978271484
-127.8	46.7000000000001	8.87942790985107
-127.7	46.7000000000001	8.88879299163818
-127.6	46.7000000000001	8.84603977203369
-127.5	46.7000000000001	8.7879467010498
-127.4	46.7000000000001	8.7800989151001
-127.3	46.7000000000001	8.78151607513428
-127.2	46.7000000000001	8.77744102478027
-127.1	46.7000000000001	8.77688407897949
-127	46.7000000000001	8.7820987701416
-126.9	46.7000000000001	8.7955436706543
-126.8	46.7000000000001	8.8109016418457
-126.7	46.7000000000001	8.82684993743896
-126.6	46.7000000000001	8.84253311157227
-126.5	46.7000000000001	8.85532855987549
-126.4	46.7000000000001	8.86537647247314
-126.3	46.7000000000001	8.87438583374023
-126.2	46.7000000000001	8.8833122253418
-126.1	46.7000000000001	8.89320278167725
-126	46.7000000000001	8.90294742584229
-125.9	46.7000000000001	8.91332149505615
-125.8	46.7000000000001	8.92169284820557
-125.7	46.7000000000001	8.93068027496338
-125.6	46.7000000000001	8.93698883056641
-125.5	46.7000000000001	8.91796684265137
-125.4	46.7000000000001	8.87238883972168
-125.300000000001	46.7000000000001	8.83704280853271
-125.200000000001	46.7000000000001	8.81993961334229
-125.100000000001	46.7000000000001	8.77417373657227
-125.000000000001	46.7000000000001	8.74982166290283
-124.900000000001	46.7000000000001	8.89097595214844
-124.800000000001	46.7000000000001	9.14605712890625
-124.700000000001	46.7000000000001	9.32633113861084
-124.600000000001	46.7000000000001	9.36394596099854
-124.500000000001	46.7000000000001	9.32944583892822
-124.400000000001	46.7000000000001	9.28725051879883
-124.300000000001	46.7000000000001	9.26597595214844
-124.200000000001	46.7000000000001	9.12634372711182
-124.100000000001	46.7000000000001	8.86206722259521
-124.000000000001	46.7000000000001	8.50806999206543
-134	46.6000000000001	9.44874477386475
-133.9	46.6000000000001	9.33668327331543
-133.8	46.6000000000001	9.28449726104736
-133.7	46.6000000000001	9.29790210723877
-133.6	46.6000000000001	9.35038566589355
-133.5	46.6000000000001	9.41517639160156
-133.4	46.6000000000001	9.48118209838867
-133.3	46.6000000000001	9.54226684570312
-133.2	46.6000000000001	9.58494091033936
-133.1	46.6000000000001	9.60041999816895
-133	46.6000000000001	9.58759498596191
-132.9	46.6000000000001	9.55386066436768
-132.8	46.6000000000001	9.50425052642822
-132.7	46.6000000000001	9.44928073883057
-132.6	46.6000000000001	9.4021520614624
-132.5	46.6000000000001	9.35637378692627
-132.4	46.6000000000001	9.30690860748291
-132.3	46.6000000000001	9.24324131011963
-132.2	46.6000000000001	9.18331813812256
-132.1	46.6000000000001	9.15119075775146
-132	46.6000000000001	9.14708614349365
-131.9	46.6000000000001	9.14749622344971
-131.8	46.6000000000001	9.13543128967285
-131.7	46.6000000000001	9.11081886291504
-131.6	46.6000000000001	9.09707164764404
-131.5	46.6000000000001	9.08529090881348
-131.4	46.6000000000001	9.06310176849365
-131.3	46.6000000000001	9.06101989746094
-131.2	46.6000000000001	9.07879161834717
-131.1	46.6000000000001	9.09657096862793
-131	46.6000000000001	9.1086893081665
-130.9	46.6000000000001	9.11878204345703
-130.8	46.6000000000001	9.13329601287842
-130.7	46.6000000000001	9.14098644256592
-130.6	46.6000000000001	9.14359188079834
-130.5	46.6000000000001	9.13360404968262
-130.4	46.6000000000001	9.11548233032227
-130.3	46.6000000000001	9.09608268737793
-130.2	46.6000000000001	9.07853603363037
-130.1	46.6000000000001	9.06435203552246
-130	46.6000000000001	9.0517053604126
-129.9	46.6000000000001	9.03786945343018
-129.8	46.6000000000001	9.02061653137207
-129.7	46.6000000000001	9.01168918609619
-129.6	46.6000000000001	9.03371524810791
-129.5	46.6000000000001	9.07447528839111
-129.4	46.6000000000001	9.09795188903809
-129.3	46.6000000000001	9.09803104400635
-129.2	46.6000000000001	9.09660243988037
-129.1	46.6000000000001	9.10359001159668
-129	46.6000000000001	9.11926460266113
-128.9	46.6000000000001	9.14393711090088
-128.8	46.6000000000001	9.17034816741943
-128.7	46.6000000000001	9.19452476501465
-128.6	46.6000000000001	9.21228122711182
-128.5	46.6000000000001	9.21817016601562
-128.4	46.6000000000001	9.2100019454956
-128.3	46.6000000000001	9.18815326690674
-128.2	46.6000000000001	9.15474033355713
-128.1	46.6000000000001	9.10194778442383
-128	46.6000000000001	9.03634262084961
-127.9	46.6000000000001	8.98111915588379
-127.8	46.6000000000001	8.95384120941162
-127.7	46.6000000000001	8.95223045349121
-127.6	46.6000000000001	8.8997974395752
-127.5	46.6000000000001	8.81447887420654
-127.4	46.6000000000001	8.80029010772705
-127.3	46.6000000000001	8.81316661834717
-127.2	46.6000000000001	8.82552242279053
-127.1	46.6000000000001	8.83987808227539
-127	46.6000000000001	8.85162258148193
-126.9	46.6000000000001	8.86155605316162
-126.8	46.6000000000001	8.86723899841309
-126.7	46.6000000000001	8.87969875335693
-126.6	46.6000000000001	8.89237880706787
-126.5	46.6000000000001	8.89730072021484
-126.4	46.6000000000001	8.89966583251953
-126.3	46.6000000000001	8.8999080657959
-126.2	46.6000000000001	8.90090942382812
-126.1	46.6000000000001	8.90364360809326
-126	46.6000000000001	8.90578937530518
-125.9	46.6000000000001	8.90561962127686
-125.8	46.6000000000001	8.90853881835938
-125.7	46.6000000000001	8.90702533721924
-125.6	46.6000000000001	8.90288543701172
-125.5	46.6000000000001	8.88543319702148
-125.4	46.6000000000001	8.85443592071533
-125.300000000001	46.6000000000001	8.83092021942139
-125.200000000001	46.6000000000001	8.8151969909668
-125.100000000001	46.6000000000001	8.77901458740234
-125.000000000001	46.6000000000001	8.77962017059326
-124.900000000001	46.6000000000001	8.92489814758301
-124.800000000001	46.6000000000001	9.1761999130249
-124.700000000001	46.6000000000001	9.35261535644531
-124.600000000001	46.6000000000001	9.38749504089355
-124.500000000001	46.6000000000001	9.371169090271
-124.400000000001	46.6000000000001	9.34538555145264
-124.300000000001	46.6000000000001	9.34507751464844
-124.200000000001	46.6000000000001	9.24843788146973
-124.100000000001	46.6000000000001	9.07753562927246
-124.000000000001	46.6000000000001	8.80468654632568
-134	46.5000000000001	9.50851821899414
-133.9	46.5000000000001	9.38390445709229
-133.8	46.5000000000001	9.32680797576904
-133.7	46.5000000000001	9.34303092956543
-133.6	46.5000000000001	9.39950084686279
-133.5	46.5000000000001	9.4709005355835
-133.4	46.5000000000001	9.54637813568115
-133.3	46.5000000000001	9.6151647567749
-133.2	46.5000000000001	9.66219902038574
-133.1	46.5000000000001	9.67609214782715
-133	46.5000000000001	9.65049839019775
-132.9	46.5000000000001	9.59938049316406
-132.8	46.5000000000001	9.53636646270752
-132.7	46.5000000000001	9.47799301147461
-132.6	46.5000000000001	9.43352508544922
-132.5	46.5000000000001	9.38779067993164
-132.4	46.5000000000001	9.33215713500977
-132.3	46.5000000000001	9.25710105895996
-132.2	46.5000000000001	9.18420505523682
-132.1	46.5000000000001	9.14114093780518
-132	46.5000000000001	9.12681198120117
-131.9	46.5000000000001	9.10872459411621
-131.8	46.5000000000001	9.07239055633545
-131.7	46.5000000000001	9.03885269165039
-131.6	46.5000000000001	9.02825450897217
-131.5	46.5000000000001	9.03073787689209
-131.4	46.5000000000001	9.0374116897583
-131.3	46.5000000000001	9.05292129516602
-131.2	46.5000000000001	9.07365894317627
-131.1	46.5000000000001	9.09115123748779
-131	46.5000000000001	9.10580730438232
-130.9	46.5000000000001	9.12002563476562
-130.8	46.5000000000001	9.13254737854004
-130.7	46.5000000000001	9.14144325256348
-130.6	46.5000000000001	9.14507579803467
-130.5	46.5000000000001	9.14006996154785
-130.4	46.5000000000001	9.13266849517822
-130.3	46.5000000000001	9.13463592529297
-130.2	46.5000000000001	9.1392936706543
-130.1	46.5000000000001	9.13722038269043
-130	46.5000000000001	9.12263011932373
-129.9	46.5000000000001	9.1013069152832
-129.8	46.5000000000001	9.07863807678223
-129.7	46.5000000000001	9.05694770812988
-129.6	46.5000000000001	9.0529146194458
-129.5	46.5000000000001	9.07318687438965
-129.4	46.5000000000001	9.10294342041016
-129.3	46.5000000000001	9.12702751159668
-129.2	46.5000000000001	9.14568901062012
-129.1	46.5000000000001	9.16119384765625
-129	46.5000000000001	9.17815589904785
-128.9	46.5000000000001	9.19879150390625
-128.8	46.5000000000001	9.21843242645264
-128.7	46.5000000000001	9.23565196990967
-128.6	46.5000000000001	9.2478494644165
-128.5	46.5000000000001	9.25368309020996
-128.4	46.5000000000001	9.25179100036621
-128.3	46.5000000000001	9.24080562591553
-128.2	46.5000000000001	9.22080898284912
-128.1	46.5000000000001	9.18714141845703
-128	46.5000000000001	9.13436985015869
-127.9	46.5000000000001	9.07574367523193
-127.8	46.5000000000001	9.03203010559082
-127.7	46.5000000000001	9.01607799530029
-127.6	46.5000000000001	8.96302127838135
-127.5	46.5000000000001	8.85734462738037
-127.4	46.5000000000001	8.81842517852783
-127.3	46.5000000000001	8.83841514587402
-127.2	46.5000000000001	8.86181163787842
-127.1	46.5000000000001	8.87936782836914
-127	46.5000000000001	8.88826370239258
-126.9	46.5000000000001	8.88862133026123
-126.8	46.5000000000001	8.8888111114502
-126.7	46.5000000000001	8.90300273895264
-126.6	46.5000000000001	8.91174602508545
-126.5	46.5000000000001	8.91004943847656
-126.4	46.5000000000001	8.9033145904541
-126.3	46.5000000000001	8.89026165008545
-126.2	46.5000000000001	8.88158988952637
-126.1	46.5000000000001	8.87785148620605
-126	46.5000000000001	8.87139415740967
-125.9	46.5000000000001	8.85889625549316
-125.8	46.5000000000001	8.85322093963623
-125.7	46.5000000000001	8.8559045791626
-125.6	46.5000000000001	8.85345840454102
-125.5	46.5000000000001	8.84257888793945
-125.4	46.5000000000001	8.82868099212646
-125.300000000001	46.5000000000001	8.82005596160889
-125.200000000001	46.5000000000001	8.8017520904541
-125.100000000001	46.5000000000001	8.78976058959961
-125.000000000001	46.5000000000001	8.85798072814941
-124.900000000001	46.5000000000001	9.05387783050537
-124.800000000001	46.5000000000001	9.28760433197021
-124.700000000001	46.5000000000001	9.40921020507812
-124.600000000001	46.5000000000001	9.41332721710205
-124.500000000001	46.5000000000001	9.39523792266846
-124.400000000001	46.5000000000001	9.38821315765381
-124.300000000001	46.5000000000001	9.39818572998047
-124.200000000001	46.5000000000001	9.38878536224365
-124.100000000001	46.5000000000001	9.1976203918457
-124.000000000001	46.5000000000001	8.83254432678223
-134	46.4000000000001	9.55336952209473
-133.9	46.4000000000001	9.42466163635254
-133.8	46.4000000000001	9.36861991882324
-133.7	46.4000000000001	9.39041805267334
-133.6	46.4000000000001	9.44830799102783
-133.5	46.4000000000001	9.5233907699585
-133.4	46.4000000000001	9.606125831604
-133.3	46.4000000000001	9.68268775939941
-133.2	46.4000000000001	9.73600101470947
-133.1	46.4000000000001	9.75309753417969
-133	46.4000000000001	9.72030258178711
-132.9	46.4000000000001	9.65177631378174
-132.8	46.4000000000001	9.5723352432251
-132.7	46.4000000000001	9.50886058807373
-132.6	46.4000000000001	9.47061252593994
-132.5	46.4000000000001	9.42988967895508
-132.4	46.4000000000001	9.37125205993652
-132.3	46.4000000000001	9.2910623550415
-132.2	46.4000000000001	9.20452880859375
-132.1	46.4000000000001	9.14607238769531
-132	46.4000000000001	9.11666202545166
-131.9	46.4000000000001	9.09244346618652
-131.8	46.4000000000001	9.06918239593506
-131.7	46.4000000000001	9.05832767486572
-131.6	46.4000000000001	9.05915832519531
-131.5	46.4000000000001	9.06175899505615
-131.4	46.4000000000001	9.0766429901123
-131.3	46.4000000000001	9.10086154937744
-131.2	46.4000000000001	9.12777900695801
-131.1	46.4000000000001	9.14254093170166
-131	46.4000000000001	9.14795875549316
-130.9	46.4000000000001	9.15216159820557
-130.8	46.4000000000001	9.15795707702637
-130.7	46.4000000000001	9.16162586212158
-130.6	46.4000000000001	9.16569900512695
-130.5	46.4000000000001	9.17402648925781
-130.4	46.4000000000001	9.1945972442627
-130.3	46.4000000000001	9.22734069824219
-130.2	46.4000000000001	9.25658798217773
-130.1	46.4000000000001	9.26594257354736
-130	46.4000000000001	9.25217342376709
-129.9	46.4000000000001	9.22186851501465
-129.8	46.4000000000001	9.18469047546387
-129.7	46.4000000000001	9.14702320098877
-129.6	46.4000000000001	9.11843204498291
-129.5	46.4000000000001	9.10956001281738
-129.4	46.4000000000001	9.1210880279541
-129.3	46.4000000000001	9.14352035522461
-129.2	46.4000000000001	9.16483116149902
-129.1	46.4000000000001	9.18353176116943
-129	46.4000000000001	9.20673751831055
-128.9	46.4000000000001	9.23092365264893
-128.8	46.4000000000001	9.2503719329834
-128.7	46.4000000000001	9.26222896575928
-128.6	46.4000000000001	9.26965236663818
-128.5	46.4000000000001	9.27963829040527
-128.4	46.4000000000001	9.28597354888916
-128.3	46.4000000000001	9.28091621398926
-128.2	46.4000000000001	9.26285171508789
-128.1	46.4000000000001	9.23453426361084
-128	46.4000000000001	9.19246768951416
-127.9	46.4000000000001	9.13981914520264
-127.8	46.4000000000001	9.091872215271
-127.7	46.4000000000001	9.06788063049316
-127.6	46.4000000000001	9.01929759979248
-127.5	46.4000000000001	8.91014957427979
-127.4	46.4000000000001	8.8378734588623
-127.3	46.4000000000001	8.8460168838501
-127.2	46.4000000000001	8.87958717346191
-127.1	46.4000000000001	8.89421367645264
-127	46.4000000000001	8.89666557312012
-126.9	46.4000000000001	8.9019079208374
-126.8	46.4000000000001	8.92031669616699
-126.7	46.4000000000001	8.93343448638916
-126.6	46.4000000000001	8.93521118164062
-126.5	46.4000000000001	8.93301582336426
-126.4	46.4000000000001	8.92202854156494
-126.3	46.4000000000001	8.89719295501709
-126.2	46.4000000000001	8.88031673431396
-126.1	46.4000000000001	8.87203025817871
-126	46.4000000000001	8.85133838653564
-125.9	46.4000000000001	8.82636833190918
-125.8	46.4000000000001	8.82431983947754
-125.7	46.4000000000001	8.8303632736206
-125.6	46.4000000000001	8.83026218414307
-125.5	46.4000000000001	8.82240867614746
-125.4	46.4000000000001	8.81919288635254
-125.300000000001	46.4000000000001	8.82476902008057
-125.200000000001	46.4000000000001	8.83665657043457
-125.100000000001	46.4000000000001	8.89452171325684
-125.000000000001	46.4000000000001	9.04820442199707
-124.900000000001	46.4000000000001	9.26778316497803
-124.800000000001	46.4000000000001	9.43102264404297
-124.700000000001	46.4000000000001	9.46244716644287
-124.600000000001	46.4000000000001	9.44446563720703
-124.500000000001	46.4000000000001	9.43987560272217
-124.400000000001	46.4000000000001	9.44330024719238
-124.300000000001	46.4000000000001	9.43948841094971
-124.200000000001	46.4000000000001	9.47428512573242
-124.100000000001	46.4000000000001	9.3166618347168
-134	46.3000000000001	9.59234809875488
-133.9	46.3000000000001	9.4643611907959
-133.8	46.3000000000001	9.41523742675781
-133.7	46.3000000000001	9.43905162811279
-133.6	46.3000000000001	9.4947452545166
-133.5	46.3000000000001	9.57255458831787
-133.4	46.3000000000001	9.66018486022949
-133.3	46.3000000000001	9.74452018737793
-133.2	46.3000000000001	9.80700302124023
-133.1	46.3000000000001	9.83347988128662
-133	46.3000000000001	9.80568790435791
-132.9	46.3000000000001	9.72736644744873
-132.8	46.3000000000001	9.63242149353027
-132.7	46.3000000000001	9.55589389801025
-132.6	46.3000000000001	9.51873683929443
-132.5	46.3000000000001	9.49292659759521
-132.4	46.3000000000001	9.44186878204346
-132.3	46.3000000000001	9.36534118652344
-132.2	46.3000000000001	9.27366161346436
-132.1	46.3000000000001	9.19981861114502
-132	46.3000000000001	9.16138744354248
-131.9	46.3000000000001	9.1482515335083
-131.8	46.3000000000001	9.15158081054688
-131.7	46.3000000000001	9.16838645935059
-131.6	46.3000000000001	9.19474506378174
-131.5	46.3000000000001	9.22037315368652
-131.4	46.3000000000001	9.24241065979004
-131.3	46.3000000000001	9.2605037689209
-131.2	46.3000000000001	9.27821063995361
-131.1	46.3000000000001	9.29113388061523
-131	46.3000000000001	9.30101871490479
-130.9	46.3000000000001	9.30460929870605
-130.8	46.3000000000001	9.30080223083496
-130.7	46.3000000000001	9.27856254577637
-130.6	46.3000000000001	9.24552917480469
-130.5	46.3000000000001	9.23207092285156
-130.4	46.3000000000001	9.2675142288208
-130.3	46.3000000000001	9.32112312316895
-130.2	46.3000000000001	9.36766529083252
-130.1	46.3000000000001	9.38515090942383
-130	46.3000000000001	9.38168239593506
-129.9	46.3000000000001	9.35695743560791
-129.8	46.3000000000001	9.31829452514648
-129.7	46.3000000000001	9.27112102508545
-129.6	46.3000000000001	9.2287073135376
-129.5	46.3000000000001	9.19730567932129
-129.4	46.3000000000001	9.18410587310791
-129.3	46.3000000000001	9.1874418258667
-129.2	46.3000000000001	9.19888687133789
-129.1	46.3000000000001	9.21960830688477
-129	46.3000000000001	9.24871253967285
-128.9	46.3000000000001	9.2723445892334
-128.8	46.3000000000001	9.28884506225586
-128.7	46.3000000000001	9.29776573181152
-128.6	46.3000000000001	9.30548763275146
-128.5	46.3000000000001	9.31890964508057
-128.4	46.3000000000001	9.33069133758545
-128.3	46.3000000000001	9.33104801177979
-128.2	46.3000000000001	9.3133373260498
-128.1	46.3000000000001	9.28147983551025
-128	46.3000000000001	9.23985290527344
-127.9	46.3000000000001	9.18888187408447
-127.8	46.3000000000001	9.13880348205566
-127.7	46.3000000000001	9.11010837554932
-127.6	46.3000000000001	9.0638952255249
-127.5	46.3000000000001	8.95743179321289
-127.4	46.3000000000001	8.8747444152832
-127.3	46.3000000000001	8.8867130279541
-127.2	46.3000000000001	8.90485954284668
-127.1	46.3000000000001	8.89594745635986
-127	46.3000000000001	8.90506744384766
-126.9	46.3000000000001	8.93386554718018
-126.8	46.3000000000001	8.95832824707031
-126.7	46.3000000000001	8.96600532531738
-126.6	46.3000000000001	8.97327709197998
-126.5	46.3000000000001	8.97070407867432
-126.4	46.3000000000001	8.95721817016602
-126.3	46.3000000000001	8.92540836334229
-126.2	46.3000000000001	8.88931560516357
-126.1	46.3000000000001	8.86751747131348
-126	46.3000000000001	8.84367656707764
-125.9	46.3000000000001	8.82715892791748
-125.8	46.3000000000001	8.84097480773926
-125.7	46.3000000000001	8.8527193069458
-125.6	46.3000000000001	8.84810924530029
-125.5	46.3000000000001	8.86050605773926
-125.4	46.3000000000001	8.89597225189209
-125.300000000001	46.3000000000001	8.94106769561768
-125.200000000001	46.3000000000001	8.99846172332764
-125.100000000001	46.3000000000001	9.12261486053467
-125.000000000001	46.3000000000001	9.31365966796875
-124.900000000001	46.3000000000001	9.46857833862305
-124.800000000001	46.3000000000001	9.51384735107422
-124.700000000001	46.3000000000001	9.49009609222412
-124.600000000001	46.3000000000001	9.49063777923584
-124.500000000001	46.3000000000001	9.50368595123291
-124.400000000001	46.3000000000001	9.50622940063477
-124.300000000001	46.3000000000001	9.49574661254883
-124.200000000001	46.3000000000001	9.52868938446045
-124.100000000001	46.3000000000001	9.37210750579834
-134	46.2000000000001	9.63228893280029
-133.9	46.2000000000001	9.51612281799316
-133.8	46.2000000000001	9.4716215133667
-133.7	46.2000000000001	9.48913764953613
-133.6	46.2000000000001	9.54038715362549
-133.5	46.2000000000001	9.62035274505615
-133.4	46.2000000000001	9.710618019104
-133.3	46.2000000000001	9.801438331604
-133.2	46.2000000000001	9.87667465209961
-133.1	46.2000000000001	9.91666984558105
-133	46.2000000000001	9.90370464324951
-132.9	46.2000000000001	9.82586288452148
-132.8	46.2000000000001	9.71739768981934
-132.7	46.2000000000001	9.62068843841553
-132.6	46.2000000000001	9.56618595123291
-132.5	46.2000000000001	9.54971027374268
-132.4	46.2000000000001	9.52393531799316
-132.3	46.2000000000001	9.46809196472168
-132.2	46.2000000000001	9.39350891113281
-132.1	46.2000000000001	9.32351779937744
-132	46.2000000000001	9.28037452697754
-131.9	46.2000000000001	9.26809024810791
-131.8	46.2000000000001	9.28447151184082
-131.7	46.2000000000001	9.32115077972412
-131.6	46.2000000000001	9.36505603790283
-131.5	46.2000000000001	9.40441799163818
-131.4	46.2000000000001	9.43432521820068
-131.3	46.2000000000001	9.45337772369385
-131.2	46.2000000000001	9.4696455001831
-131.1	46.2000000000001	9.49066638946533
-131	46.2000000000001	9.51729965209961
-130.9	46.2000000000001	9.53691959381104
-130.8	46.2000000000001	9.54226970672607
-130.7	46.2000000000001	9.52837371826172
-130.6	46.2000000000001	9.47801494598389
-130.5	46.2000000000001	9.42411231994629
-130.4	46.2000000000001	9.42827987670898
-130.3	46.2000000000001	9.4630765914917
-130.2	46.2000000000001	9.49440479278564
-130.1	46.2000000000001	9.50529384613037
-130	46.2000000000001	9.49514675140381
-129.9	46.2000000000001	9.47264575958252
-129.8	46.2000000000001	9.43741989135742
-129.7	46.2000000000001	9.38942432403564
-129.6	46.2000000000001	9.33926296234131
-129.5	46.2000000000001	9.29648399353027
-129.4	46.2000000000001	9.26573276519775
-129.3	46.2000000000001	9.24852657318115
-129.2	46.2000000000001	9.24684429168701
-129.1	46.2000000000001	9.26557064056396
-129	46.2000000000001	9.29101848602295
-128.9	46.2000000000001	9.30979061126709
-128.8	46.2000000000001	9.32421207427979
-128.7	46.2000000000001	9.33156108856201
-128.6	46.2000000000001	9.33514595031738
-128.5	46.2000000000001	9.34583377838135
-128.4	46.2000000000001	9.35892391204834
-128.3	46.2000000000001	9.36367321014404
-128.2	46.2000000000001	9.35138988494873
-128.1	46.2000000000001	9.31647205352783
-128	46.2000000000001	9.27677822113037
-127.9	46.2000000000001	9.23022079467773
-127.8	46.2000000000001	9.17903709411621
-127.7	46.2000000000001	9.14607620239258
-127.6	46.2000000000001	9.10376071929932
-127.5	46.2000000000001	9.0003719329834
-127.4	46.2000000000001	8.92218208312988
-127.3	46.2000000000001	8.94043445587158
-127.2	46.2000000000001	8.95099449157715
-127.1	46.2000000000001	8.92863178253174
-127	46.2000000000001	8.91939544677734
-126.9	46.2000000000001	8.96957492828369
-126.8	46.2000000000001	9.00613307952881
-126.7	46.2000000000001	9.01105690002441
-126.6	46.2000000000001	9.01289176940918
-126.5	46.2000000000001	9.00041961669922
-126.4	46.2000000000001	8.98096656799316
-126.3	46.2000000000001	8.96735000610352
-126.2	46.2000000000001	8.94511890411377
-126.1	46.2000000000001	8.92162799835205
-126	46.2000000000001	8.9031229019165
-125.9	46.2000000000001	8.89817047119141
-125.8	46.2000000000001	8.91733264923096
-125.7	46.2000000000001	8.94419097900391
-125.6	46.2000000000001	8.98128128051758
-125.5	46.2000000000001	9.03622055053711
-125.4	46.2000000000001	9.1027774810791
-125.300000000001	46.2000000000001	9.15975093841553
-125.200000000001	46.2000000000001	9.22393131256104
-125.100000000001	46.2000000000001	9.3502950668335
-125.000000000001	46.2000000000001	9.48689270019531
-124.900000000001	46.2000000000001	9.5510196685791
-124.800000000001	46.2000000000001	9.53610420227051
-124.700000000001	46.2000000000001	9.53390598297119
-124.600000000001	46.2000000000001	9.55775165557861
-124.500000000001	46.2000000000001	9.55593109130859
-124.400000000001	46.2000000000001	9.56404304504395
-124.300000000001	46.2000000000001	9.56028652191162
-124.200000000001	46.2000000000001	9.58175945281982
-124.100000000001	46.2000000000001	9.42983913421631
-124.000000000001	46.2000000000001	9.27658462524414
-134	46.1000000000001	9.67545509338379
-133.9	46.1000000000001	9.57087993621826
-133.8	46.1000000000001	9.52894020080566
-133.7	46.1000000000001	9.54004096984863
-133.6	46.1000000000001	9.58894729614258
-133.5	46.1000000000001	9.66936588287354
-133.4	46.1000000000001	9.76087188720703
-133.3	46.1000000000001	9.85779476165771
-133.2	46.1000000000001	9.94768810272217
-133.1	46.1000000000001	10.0037269592285
-133	46.1000000000001	10.0076513290405
-132.9	46.1000000000001	9.94050598144531
-132.8	46.1000000000001	9.8213357925415
-132.7	46.1000000000001	9.70126819610596
-132.6	46.1000000000001	9.61698341369629
-132.5	46.1000000000001	9.58421516418457
-132.4	46.1000000000001	9.57369232177734
-132.3	46.1000000000001	9.54576110839844
-132.2	46.1000000000001	9.49980163574219
-132.1	46.1000000000001	9.45706558227539
-132	46.1000000000001	9.43513298034668
-131.9	46.1000000000001	9.44117164611816
-131.8	46.1000000000001	9.47140884399414
-131.7	46.1000000000001	9.50989818572998
-131.6	46.1000000000001	9.54514312744141
-131.5	46.1000000000001	9.5727949142456
-131.4	46.1000000000001	9.59630393981934
-131.3	46.1000000000001	9.6138391494751
-131.2	46.1000000000001	9.63363838195801
-131.1	46.1000000000001	9.66856956481934
-131	46.1000000000001	9.71092987060547
-130.9	46.1000000000001	9.74471092224121
-130.8	46.1000000000001	9.76315307617188
-130.7	46.1000000000001	9.76698684692383
-130.6	46.1000000000001	9.73805904388428
-130.5	46.1000000000001	9.68699169158936
-130.4	46.1000000000001	9.66458892822266
-130.3	46.1000000000001	9.6656551361084
-130.2	46.1000000000001	9.65484714508057
-130.1	46.1000000000001	9.63957023620605
-130	46.1000000000001	9.61420345306396
-129.9	46.1000000000001	9.57961463928223
-129.8	46.1000000000001	9.53394412994385
-129.7	46.1000000000001	9.47652816772461
-129.6	46.1000000000001	9.42043209075928
-129.5	46.1000000000001	9.37154388427734
-129.4	46.1000000000001	9.3319149017334
-129.3	46.1000000000001	9.30196857452393
-129.2	46.1000000000001	9.29176807403564
-129.1	46.1000000000001	9.30695056915283
-129	46.1000000000001	9.32826137542725
-128.9	46.1000000000001	9.34713840484619
-128.8	46.1000000000001	9.3610200881958
-128.7	46.1000000000001	9.36535930633545
-128.6	46.1000000000001	9.36724853515625
-128.5	46.1000000000001	9.37653923034668
-128.4	46.1000000000001	9.38755893707275
-128.3	46.1000000000001	9.39633083343506
-128.2	46.1000000000001	9.39418411254883
-128.1	46.1000000000001	9.35852909088135
-128	46.1000000000001	9.30377960205078
-127.9	46.1000000000001	9.25986099243164
-127.8	46.1000000000001	9.2134599685669
-127.7	46.1000000000001	9.1774959564209
-127.6	46.1000000000001	9.1420087814331
-127.5	46.1000000000001	9.04984760284424
-127.4	46.1000000000001	8.97164916992188
-127.3	46.1000000000001	8.99288368225098
-127.2	46.1000000000001	9.02970504760742
-127.1	46.1000000000001	9.00183868408203
-127	46.1000000000001	8.96594905853271
-126.9	46.1000000000001	8.98050785064697
-126.8	46.1000000000001	9.0249080657959
-126.7	46.1000000000001	9.03363227844238
-126.6	46.1000000000001	9.03484344482422
-126.5	46.1000000000001	9.01666736602783
-126.4	46.1000000000001	9.01072025299072
-126.3	46.1000000000001	9.02795219421387
-126.2	46.1000000000001	9.04380893707275
-126.1	46.1000000000001	9.04446697235107
-126	46.1000000000001	9.04835796356201
-125.9	46.1000000000001	9.06001472473145
-125.8	46.1000000000001	9.09018421173096
-125.7	46.1000000000001	9.14827346801758
-125.6	46.1000000000001	9.2320499420166
-125.5	46.1000000000001	9.30161476135254
-125.4	46.1000000000001	9.3461971282959
-125.300000000001	46.1000000000001	9.37318229675293
-125.200000000001	46.1000000000001	9.40107822418213
-125.100000000001	46.1000000000001	9.4818000793457
-125.000000000001	46.1000000000001	9.57168865203857
-124.900000000001	46.1000000000001	9.59464836120605
-124.800000000001	46.1000000000001	9.58153533935547
-124.700000000001	46.1000000000001	9.59957122802734
-124.600000000001	46.1000000000001	9.62537574768066
-124.500000000001	46.1000000000001	9.61110782623291
-124.400000000001	46.1000000000001	9.62356948852539
-124.300000000001	46.1000000000001	9.62832069396973
-124.200000000001	46.1000000000001	9.63961887359619
-124.100000000001	46.1000000000001	9.54725074768066
-124.000000000001	46.1000000000001	9.38805294036865
-134	46.0000000000001	9.72574329376221
-133.9	46.0000000000001	9.62916660308838
-133.8	46.0000000000001	9.58655166625977
-133.7	46.0000000000001	9.59517192840576
-133.6	46.0000000000001	9.64440822601318
-133.5	46.0000000000001	9.72262096405029
-133.4	46.0000000000001	9.81466102600098
-133.3	46.0000000000001	9.9207010269165
-133.2	46.0000000000001	10.0259771347046
-133.1	46.0000000000001	10.096996307373
-133	46.0000000000001	10.114013671875
-132.9	46.0000000000001	10.0646934509277
-132.8	46.0000000000001	9.94337272644043
-132.7	46.0000000000001	9.79894161224365
-132.6	46.0000000000001	9.68009853363037
-132.5	46.0000000000001	9.61235809326172
-132.4	46.0000000000001	9.58783054351807
-132.3	46.0000000000001	9.57251071929932
-132.2	46.0000000000001	9.55535221099854
-132.1	46.0000000000001	9.54905796051025
-132	46.0000000000001	9.56766891479492
-131.9	46.0000000000001	9.60117435455322
-131.8	46.0000000000001	9.63642978668213
-131.7	46.0000000000001	9.66634559631348
-131.6	46.0000000000001	9.68392467498779
-131.5	46.0000000000001	9.69044589996338
-131.4	46.0000000000001	9.69529724121094
-131.3	46.0000000000001	9.7046594619751
-131.2	46.0000000000001	9.73025989532471
[truncated: 20,066 more rows]
