# Supplementary material for: Ecological forecasts for marine resource management during climate extremes
Source: Nat Commun. 2023 Dec 5;14:7701. doi: 10.1038/s41467-023-43188-0 (PMC10698027; doi:10.1038/s41467-023-43188-0)
Supplement: Supplementary file 4 — Source Data [file 41467_2023_43188_MOESM4_ESM.zip › source_data/figS2_topleft.csv]

lead	correlation_months	correlation_values	tpr_months	tpr_values	tnr_months	tnr_values	acc_months	acc_values	sedi_months	sedi_values	bss_months	bss_values	model
6.5	jun	0.674947396743514	jun	0.4	jun	0.958333333333333	jun	0.862068965517241	jun	0.586632693709316	jun	0.83179142136249	global
6.5	jun	0.674947396743514	jun	0.4	jun	0.958333333333333	jun	0.862068965517241	jun	0.586632693709316	jul	0.747687132043734	global
6.5	jun	0.674947396743514	jun	0.4	jun	0.958333333333333	jun	0.862068965517241	jun	0.586632693709316	aug	0.663582842724979	global
6.5	jun	0.674947396743514	jun	0.4	jun	0.958333333333333	jun	0.862068965517241	jul	0.227045182272489	jun	0.83179142136249	global
6.5	jun	0.674947396743514	jun	0.4	jun	0.958333333333333	jun	0.862068965517241	jul	0.227045182272489	jul	0.747687132043734	global
6.5	jun	0.674947396743514	jun	0.4	jun	0.958333333333333	jun	0.862068965517241	jul	0.227045182272489	aug	0.663582842724979	global
6.5	jun	0.674947396743514	jun	0.4	jun	0.958333333333333	jun	0.862068965517241	aug	0.0811891755592256	jun	0.83179142136249	global
6.5	jun	0.674947396743514	jun	0.4	jun	0.958333333333333	jun	0.862068965517241	aug	0.0811891755592256	jul	0.747687132043734	global
6.5	jun	0.674947396743514	jun	0.4	jun	0.958333333333333	jun	0.862068965517241	aug	0.0811891755592256	aug	0.663582842724979	global
6.5	jun	0.674947396743514	jun	0.4	jun	0.958333333333333	jul	0.793103448275862	jun	0.586632693709316	jun	0.83179142136249	global
6.5	jun	0.674947396743514	jun	0.4	jun	0.958333333333333	jul	0.793103448275862	jun	0.586632693709316	jul	0.747687132043734	global
6.5	jun	0.674947396743514	jun	0.4	jun	0.958333333333333	jul	0.793103448275862	jun	0.586632693709316	aug	0.663582842724979	global
6.5	jun	0.674947396743514	jun	0.4	jun	0.958333333333333	jul	0.793103448275862	jul	0.227045182272489	jun	0.83179142136249	global
6.5	jun	0.674947396743514	jun	0.4	jun	0.958333333333333	jul	0.793103448275862	jul	0.227045182272489	jul	0.747687132043734	global
6.5	jun	0.674947396743514	jun	0.4	jun	0.958333333333333	jul	0.793103448275862	jul	0.227045182272489	aug	0.663582842724979	global
6.5	jun	0.674947396743514	jun	0.4	jun	0.958333333333333	jul	0.793103448275862	aug	0.0811891755592256	jun	0.83179142136249	global
6.5	jun	0.674947396743514	jun	0.4	jun	0.958333333333333	jul	0.793103448275862	aug	0.0811891755592256	jul	0.747687132043734	global
6.5	jun	0.674947396743514	jun	0.4	jun	0.958333333333333	jul	0.793103448275862	aug	0.0811891755592256	aug	0.663582842724979	global
6.5	jun	0.674947396743514	jun	0.4	jun	0.958333333333333	aug	0.724137931034483	jun	0.586632693709316	jun	0.83179142136249	global
6.5	jun	0.674947396743514	jun	0.4	jun	0.958333333333333	aug	0.724137931034483	jun	0.586632693709316	jul	0.747687132043734	global
6.5	jun	0.674947396743514	jun	0.4	jun	0.958333333333333	aug	0.724137931034483	jun	0.586632693709316	aug	0.663582842724979	global
6.5	jun	0.674947396743514	jun	0.4	jun	0.958333333333333	aug	0.724137931034483	jul	0.227045182272489	jun	0.83179142136249	global
6.5	jun	0.674947396743514	jun	0.4	jun	0.958333333333333	aug	0.724137931034483	jul	0.227045182272489	jul	0.747687132043734	global
6.5	jun	0.674947396743514	jun	0.4	jun	0.958333333333333	aug	0.724137931034483	jul	0.227045182272489	aug	0.663582842724979	global
6.5	jun	0.674947396743514	jun	0.4	jun	0.958333333333333	aug	0.724137931034483	aug	0.0811891755592256	jun	0.83179142136249	global
6.5	jun	0.674947396743514	jun	0.4	jun	0.958333333333333	aug	0.724137931034483	aug	0.0811891755592256	jul	0.747687132043734	global
6.5	jun	0.674947396743514	jun	0.4	jun	0.958333333333333	aug	0.724137931034483	aug	0.0811891755592256	aug	0.663582842724979	global
6.5	jun	0.674947396743514	jun	0.4	jul	0.88	jun	0.862068965517241	jun	0.586632693709316	jun	0.83179142136249	global
6.5	jun	0.674947396743514	jun	0.4	jul	0.88	jun	0.862068965517241	jun	0.586632693709316	jul	0.747687132043734	global
6.5	jun	0.674947396743514	jun	0.4	jul	0.88	jun	0.862068965517241	jun	0.586632693709316	aug	0.663582842724979	global
6.5	jun	0.674947396743514	jun	0.4	jul	0.88	jun	0.862068965517241	jul	0.227045182272489	jun	0.83179142136249	global
6.5	jun	0.674947396743514	jun	0.4	jul	0.88	jun	0.862068965517241	jul	0.227045182272489	jul	0.747687132043734	global
6.5	jun	0.674947396743514	jun	0.4	jul	0.88	jun	0.862068965517241	jul	0.227045182272489	aug	0.663582842724979	global
6.5	jun	0.674947396743514	jun	0.4	jul	0.88	jun	0.862068965517241	aug	0.0811891755592256	jun	0.83179142136249	global
6.5	jun	0.674947396743514	jun	0.4	jul	0.88	jun	0.862068965517241	aug	0.0811891755592256	jul	0.747687132043734	global
6.5	jun	0.674947396743514	jun	0.4	jul	0.88	jun	0.862068965517241	aug	0.0811891755592256	aug	0.663582842724979	global
6.5	jun	0.674947396743514	jun	0.4	jul	0.88	jul	0.793103448275862	jun	0.586632693709316	jun	0.83179142136249	global
6.5	jun	0.674947396743514	jun	0.4	jul	0.88	jul	0.793103448275862	jun	0.586632693709316	jul	0.747687132043734	global
6.5	jun	0.674947396743514	jun	0.4	jul	0.88	jul	0.793103448275862	jun	0.586632693709316	aug	0.663582842724979	global
6.5	jun	0.674947396743514	jun	0.4	jul	0.88	jul	0.793103448275862	jul	0.227045182272489	jun	0.83179142136249	global
6.5	jun	0.674947396743514	jun	0.4	jul	0.88	jul	0.793103448275862	jul	0.227045182272489	jul	0.747687132043734	global
6.5	jun	0.674947396743514	jun	0.4	jul	0.88	jul	0.793103448275862	jul	0.227045182272489	aug	0.663582842724979	global
6.5	jun	0.674947396743514	jun	0.4	jul	0.88	jul	0.793103448275862	aug	0.0811891755592256	jun	0.83179142136249	global
6.5	jun	0.674947396743514	jun	0.4	jul	0.88	jul	0.793103448275862	aug	0.0811891755592256	jul	0.747687132043734	global
6.5	jun	0.674947396743514	jun	0.4	jul	0.88	jul	0.793103448275862	aug	0.0811891755592256	aug	0.663582842724979	global
6.5	jun	0.674947396743514	jun	0.4	jul	0.88	aug	0.724137931034483	jun	0.586632693709316	jun	0.83179142136249	global
6.5	jun	0.674947396743514	jun	0.4	jul	0.88	aug	0.724137931034483	jun	0.586632693709316	jul	0.747687132043734	global
6.5	jun	0.674947396743514	jun	0.4	jul	0.88	aug	0.724137931034483	jun	0.586632693709316	aug	0.663582842724979	global
6.5	jun	0.674947396743514	jun	0.4	jul	0.88	aug	0.724137931034483	jul	0.227045182272489	jun	0.83179142136249	global
6.5	jun	0.674947396743514	jun	0.4	jul	0.88	aug	0.724137931034483	jul	0.227045182272489	jul	0.747687132043734	global
6.5	jun	0.674947396743514	jun	0.4	jul	0.88	aug	0.724137931034483	jul	0.227045182272489	aug	0.663582842724979	global
6.5	jun	0.674947396743514	jun	0.4	jul	0.88	aug	0.724137931034483	aug	0.0811891755592256	jun	0.83179142136249	global
6.5	jun	0.674947396743514	jun	0.4	jul	0.88	aug	0.724137931034483	aug	0.0811891755592256	jul	0.747687132043734	global
6.5	jun	0.674947396743514	jun	0.4	jul	0.88	aug	0.724137931034483	aug	0.0811891755592256	aug	0.663582842724979	global
6.5	jun	0.674947396743514	jun	0.4	aug	0.8	jun	0.862068965517241	jun	0.586632693709316	jun	0.83179142136249	global
6.5	jun	0.674947396743514	jun	0.4	aug	0.8	jun	0.862068965517241	jun	0.586632693709316	jul	0.747687132043734	global
6.5	jun	0.674947396743514	jun	0.4	aug	0.8	jun	0.862068965517241	jun	0.586632693709316	aug	0.663582842724979	global
6.5	jun	0.674947396743514	jun	0.4	aug	0.8	jun	0.862068965517241	jul	0.227045182272489	jun	0.83179142136249	global
6.5	jun	0.674947396743514	jun	0.4	aug	0.8	jun	0.862068965517241	jul	0.227045182272489	jul	0.747687132043734	global
6.5	jun	0.674947396743514	jun	0.4	aug	0.8	jun	0.862068965517241	jul	0.227045182272489	aug	0.663582842724979	global
6.5	jun	0.674947396743514	jun	0.4	aug	0.8	jun	0.862068965517241	aug	0.0811891755592256	jun	0.83179142136249	global
6.5	jun	0.674947396743514	jun	0.4	aug	0.8	jun	0.862068965517241	aug	0.0811891755592256	jul	0.747687132043734	global
6.5	jun	0.674947396743514	jun	0.4	aug	0.8	jun	0.862068965517241	aug	0.0811891755592256	aug	0.663582842724979	global
6.5	jun	0.674947396743514	jun	0.4	aug	0.8	jul	0.793103448275862	jun	0.586632693709316	jun	0.83179142136249	global
6.5	jun	0.674947396743514	jun	0.4	aug	0.8	jul	0.793103448275862	jun	0.586632693709316	jul	0.747687132043734	global
6.5	jun	0.674947396743514	jun	0.4	aug	0.8	jul	0.793103448275862	jun	0.586632693709316	aug	0.663582842724979	global
6.5	jun	0.674947396743514	jun	0.4	aug	0.8	jul	0.793103448275862	jul	0.227045182272489	jun	0.83179142136249	global
6.5	jun	0.674947396743514	jun	0.4	aug	0.8	jul	0.793103448275862	jul	0.227045182272489	jul	0.747687132043734	global
6.5	jun	0.674947396743514	jun	0.4	aug	0.8	jul	0.793103448275862	jul	0.227045182272489	aug	0.663582842724979	global
6.5	jun	0.674947396743514	jun	0.4	aug	0.8	jul	0.793103448275862	aug	0.0811891755592256	jun	0.83179142136249	global
6.5	jun	0.674947396743514	jun	0.4	aug	0.8	jul	0.793103448275862	aug	0.0811891755592256	jul	0.747687132043734	global
6.5	jun	0.674947396743514	jun	0.4	aug	0.8	jul	0.793103448275862	aug	0.0811891755592256	aug	0.663582842724979	global
6.5	jun	0.674947396743514	jun	0.4	aug	0.8	aug	0.724137931034483	jun	0.586632693709316	jun	0.83179142136249	global
6.5	jun	0.674947396743514	jun	0.4	aug	0.8	aug	0.724137931034483	jun	0.586632693709316	jul	0.747687132043734	global
6.5	jun	0.674947396743514	jun	0.4	aug	0.8	aug	0.724137931034483	jun	0.586632693709316	aug	0.663582842724979	global
6.5	jun	0.674947396743514	jun	0.4	aug	0.8	aug	0.724137931034483	jul	0.227045182272489	jun	0.83179142136249	global
6.5	jun	0.674947396743514	jun	0.4	aug	0.8	aug	0.724137931034483	jul	0.227045182272489	jul	0.747687132043734	global
6.5	jun	0.674947396743514	jun	0.4	aug	0.8	aug	0.724137931034483	jul	0.227045182272489	aug	0.663582842724979	global
6.5	jun	0.674947396743514	jun	0.4	aug	0.8	aug	0.724137931034483	aug	0.0811891755592256	jun	0.83179142136249	global
6.5	jun	0.674947396743514	jun	0.4	aug	0.8	aug	0.724137931034483	aug	0.0811891755592256	jul	0.747687132043734	global
6.5	jun	0.674947396743514	jun	0.4	aug	0.8	aug	0.724137931034483	aug	0.0811891755592256	aug	0.663582842724979	global
6.5	jun	0.674947396743514	jul	0.25	jun	0.958333333333333	jun	0.862068965517241	jun	0.586632693709316	jun	0.83179142136249	global
6.5	jun	0.674947396743514	jul	0.25	jun	0.958333333333333	jun	0.862068965517241	jun	0.586632693709316	jul	0.747687132043734	global
6.5	jun	0.674947396743514	jul	0.25	jun	0.958333333333333	jun	0.862068965517241	jun	0.586632693709316	aug	0.663582842724979	global
6.5	jun	0.674947396743514	jul	0.25	jun	0.958333333333333	jun	0.862068965517241	jul	0.227045182272489	jun	0.83179142136249	global
6.5	jun	0.674947396743514	jul	0.25	jun	0.958333333333333	jun	0.862068965517241	jul	0.227045182272489	jul	0.747687132043734	global
6.5	jun	0.674947396743514	jul	0.25	jun	0.958333333333333	jun	0.862068965517241	jul	0.227045182272489	aug	0.663582842724979	global
6.5	jun	0.674947396743514	jul	0.25	jun	0.958333333333333	jun	0.862068965517241	aug	0.0811891755592256	jun	0.83179142136249	global
6.5	jun	0.674947396743514	jul	0.25	jun	0.958333333333333	jun	0.862068965517241	aug	0.0811891755592256	jul	0.747687132043734	global
6.5	jun	0.674947396743514	jul	0.25	jun	0.958333333333333	jun	0.862068965517241	aug	0.0811891755592256	aug	0.663582842724979	global
6.5	jun	0.674947396743514	jul	0.25	jun	0.958333333333333	jul	0.793103448275862	jun	0.586632693709316	jun	0.83179142136249	global
6.5	jun	0.674947396743514	jul	0.25	jun	0.958333333333333	jul	0.793103448275862	jun	0.586632693709316	jul	0.747687132043734	global
6.5	jun	0.674947396743514	jul	0.25	jun	0.958333333333333	jul	0.793103448275862	jun	0.586632693709316	aug	0.663582842724979	global
6.5	jun	0.674947396743514	jul	0.25	jun	0.958333333333333	jul	0.793103448275862	jul	0.227045182272489	jun	0.83179142136249	global
6.5	jun	0.674947396743514	jul	0.25	jun	0.958333333333333	jul	0.793103448275862	jul	0.227045182272489	jul	0.747687132043734	global
6.5	jun	0.674947396743514	jul	0.25	jun	0.958333333333333	jul	0.793103448275862	jul	0.227045182272489	aug	0.663582842724979	global
6.5	jun	0.674947396743514	jul	0.25	jun	0.958333333333333	jul	0.793103448275862	aug	0.0811891755592256	jun	0.83179142136249	global
6.5	jun	0.674947396743514	jul	0.25	jun	0.958333333333333	jul	0.793103448275862	aug	0.0811891755592256	jul	0.747687132043734	global
6.5	jun	0.674947396743514	jul	0.25	jun	0.958333333333333	jul	0.793103448275862	aug	0.0811891755592256	aug	0.663582842724979	global
6.5	jun	0.674947396743514	jul	0.25	jun	0.958333333333333	aug	0.724137931034483	jun	0.586632693709316	jun	0.83179142136249	global
6.5	jun	0.674947396743514	jul	0.25	jun	0.958333333333333	aug	0.724137931034483	jun	0.586632693709316	jul	0.747687132043734	global
6.5	jun	0.674947396743514	jul	0.25	jun	0.958333333333333	aug	0.724137931034483	jun	0.586632693709316	aug	0.663582842724979	global
6.5	jun	0.674947396743514	jul	0.25	jun	0.958333333333333	aug	0.724137931034483	jul	0.227045182272489	jun	0.83179142136249	global
6.5	jun	0.674947396743514	jul	0.25	jun	0.958333333333333	aug	0.724137931034483	jul	0.227045182272489	jul	0.747687132043734	global
6.5	jun	0.674947396743514	jul	0.25	jun	0.958333333333333	aug	0.724137931034483	jul	0.227045182272489	aug	0.663582842724979	global
6.5	jun	0.674947396743514	jul	0.25	jun	0.958333333333333	aug	0.724137931034483	aug	0.0811891755592256	jun	0.83179142136249	global
6.5	jun	0.674947396743514	jul	0.25	jun	0.958333333333333	aug	0.724137931034483	aug	0.0811891755592256	jul	0.747687132043734	global
6.5	jun	0.674947396743514	jul	0.25	jun	0.958333333333333	aug	0.724137931034483	aug	0.0811891755592256	aug	0.663582842724979	global
6.5	jun	0.674947396743514	jul	0.25	jul	0.88	jun	0.862068965517241	jun	0.586632693709316	jun	0.83179142136249	global
6.5	jun	0.674947396743514	jul	0.25	jul	0.88	jun	0.862068965517241	jun	0.586632693709316	jul	0.747687132043734	global
6.5	jun	0.674947396743514	jul	0.25	jul	0.88	jun	0.862068965517241	jun	0.586632693709316	aug	0.663582842724979	global
6.5	jun	0.674947396743514	jul	0.25	jul	0.88	jun	0.862068965517241	jul	0.227045182272489	jun	0.83179142136249	global
6.5	jun	0.674947396743514	jul	0.25	jul	0.88	jun	0.862068965517241	jul	0.227045182272489	jul	0.747687132043734	global
6.5	jun	0.674947396743514	jul	0.25	jul	0.88	jun	0.862068965517241	jul	0.227045182272489	aug	0.663582842724979	global
6.5	jun	0.674947396743514	jul	0.25	jul	0.88	jun	0.862068965517241	aug	0.0811891755592256	jun	0.83179142136249	global
6.5	jun	0.674947396743514	jul	0.25	jul	0.88	jun	0.862068965517241	aug	0.0811891755592256	jul	0.747687132043734	global
6.5	jun	0.674947396743514	jul	0.25	jul	0.88	jun	0.862068965517241	aug	0.0811891755592256	aug	0.663582842724979	global
6.5	jun	0.674947396743514	jul	0.25	jul	0.88	jul	0.793103448275862	jun	0.586632693709316	jun	0.83179142136249	global
6.5	jun	0.674947396743514	jul	0.25	jul	0.88	jul	0.793103448275862	jun	0.586632693709316	jul	0.747687132043734	global
6.5	jun	0.674947396743514	jul	0.25	jul	0.88	jul	0.793103448275862	jun	0.586632693709316	aug	0.663582842724979	global
6.5	jun	0.674947396743514	jul	0.25	jul	0.88	jul	0.793103448275862	jul	0.227045182272489	jun	0.83179142136249	global
6.5	jun	0.674947396743514	jul	0.25	jul	0.88	jul	0.793103448275862	jul	0.227045182272489	jul	0.747687132043734	global
6.5	jun	0.674947396743514	jul	0.25	jul	0.88	jul	0.793103448275862	jul	0.227045182272489	aug	0.663582842724979	global
6.5	jun	0.674947396743514	jul	0.25	jul	0.88	jul	0.793103448275862	aug	0.0811891755592256	jun	0.83179142136249	global
6.5	jun	0.674947396743514	jul	0.25	jul	0.88	jul	0.793103448275862	aug	0.0811891755592256	jul	0.747687132043734	global
6.5	jun	0.674947396743514	jul	0.25	jul	0.88	jul	0.793103448275862	aug	0.0811891755592256	aug	0.663582842724979	global
6.5	jun	0.674947396743514	jul	0.25	jul	0.88	aug	0.724137931034483	jun	0.586632693709316	jun	0.83179142136249	global
6.5	jun	0.674947396743514	jul	0.25	jul	0.88	aug	0.724137931034483	jun	0.586632693709316	jul	0.747687132043734	global
6.5	jun	0.674947396743514	jul	0.25	jul	0.88	aug	0.724137931034483	jun	0.586632693709316	aug	0.663582842724979	global
6.5	jun	0.674947396743514	jul	0.25	jul	0.88	aug	0.724137931034483	jul	0.227045182272489	jun	0.83179142136249	global
6.5	jun	0.674947396743514	jul	0.25	jul	0.88	aug	0.724137931034483	jul	0.227045182272489	jul	0.747687132043734	global
6.5	jun	0.674947396743514	jul	0.25	jul	0.88	aug	0.724137931034483	jul	0.227045182272489	aug	0.663582842724979	global
6.5	jun	0.674947396743514	jul	0.25	jul	0.88	aug	0.724137931034483	aug	0.0811891755592256	jun	0.83179142136249	global
6.5	jun	0.674947396743514	jul	0.25	jul	0.88	aug	0.724137931034483	aug	0.0811891755592256	jul	0.747687132043734	global
6.5	jun	0.674947396743514	jul	0.25	jul	0.88	aug	0.724137931034483	aug	0.0811891755592256	aug	0.663582842724979	global
6.5	jun	0.674947396743514	jul	0.25	aug	0.8	jun	0.862068965517241	jun	0.586632693709316	jun	0.83179142136249	global
6.5	jun	0.674947396743514	jul	0.25	aug	0.8	jun	0.862068965517241	jun	0.586632693709316	jul	0.747687132043734	global
6.5	jun	0.674947396743514	jul	0.25	aug	0.8	jun	0.862068965517241	jun	0.586632693709316	aug	0.663582842724979	global
6.5	jun	0.674947396743514	jul	0.25	aug	0.8	jun	0.862068965517241	jul	0.227045182272489	jun	0.83179142136249	global
6.5	jun	0.674947396743514	jul	0.25	aug	0.8	jun	0.862068965517241	jul	0.227045182272489	jul	0.747687132043734	global
6.5	jun	0.674947396743514	jul	0.25	aug	0.8	jun	0.862068965517241	jul	0.227045182272489	aug	0.663582842724979	global
6.5	jun	0.674947396743514	jul	0.25	aug	0.8	jun	0.862068965517241	aug	0.0811891755592256	jun	0.83179142136249	global
6.5	jun	0.674947396743514	jul	0.25	aug	0.8	jun	0.862068965517241	aug	0.0811891755592256	jul	0.747687132043734	global
6.5	jun	0.674947396743514	jul	0.25	aug	0.8	jun	0.862068965517241	aug	0.0811891755592256	aug	0.663582842724979	global
6.5	jun	0.674947396743514	jul	0.25	aug	0.8	jul	0.793103448275862	jun	0.586632693709316	jun	0.83179142136249	global
6.5	jun	0.674947396743514	jul	0.25	aug	0.8	jul	0.793103448275862	jun	0.586632693709316	jul	0.747687132043734	global
6.5	jun	0.674947396743514	jul	0.25	aug	0.8	jul	0.793103448275862	jun	0.586632693709316	aug	0.663582842724979	global
6.5	jun	0.674947396743514	jul	0.25	aug	0.8	jul	0.793103448275862	jul	0.227045182272489	jun	0.83179142136249	global
6.5	jun	0.674947396743514	jul	0.25	aug	0.8	jul	0.793103448275862	jul	0.227045182272489	jul	0.747687132043734	global
6.5	jun	0.674947396743514	jul	0.25	aug	0.8	jul	0.793103448275862	jul	0.227045182272489	aug	0.663582842724979	global
6.5	jun	0.674947396743514	jul	0.25	aug	0.8	jul	0.793103448275862	aug	0.0811891755592256	jun	0.83179142136249	global
6.5	jun	0.674947396743514	jul	0.25	aug	0.8	jul	0.793103448275862	aug	0.0811891755592256	jul	0.747687132043734	global
6.5	jun	0.674947396743514	jul	0.25	aug	0.8	jul	0.793103448275862	aug	0.0811891755592256	aug	0.663582842724979	global
6.5	jun	0.674947396743514	jul	0.25	aug	0.8	aug	0.724137931034483	jun	0.586632693709316	jun	0.83179142136249	global
6.5	jun	0.674947396743514	jul	0.25	aug	0.8	aug	0.724137931034483	jun	0.586632693709316	jul	0.747687132043734	global
6.5	jun	0.674947396743514	jul	0.25	aug	0.8	aug	0.724137931034483	jun	0.586632693709316	aug	0.663582842724979	global
6.5	jun	0.674947396743514	jul	0.25	aug	0.8	aug	0.724137931034483	jul	0.227045182272489	jun	0.83179142136249	global
6.5	jun	0.674947396743514	jul	0.25	aug	0.8	aug	0.724137931034483	jul	0.227045182272489	jul	0.747687132043734	global
6.5	jun	0.674947396743514	jul	0.25	aug	0.8	aug	0.724137931034483	jul	0.227045182272489	aug	0.663582842724979	global
6.5	jun	0.674947396743514	jul	0.25	aug	0.8	aug	0.724137931034483	aug	0.0811891755592256	jun	0.83179142136249	global
6.5	jun	0.674947396743514	jul	0.25	aug	0.8	aug	0.724137931034483	aug	0.0811891755592256	jul	0.747687132043734	global
6.5	jun	0.674947396743514	jul	0.25	aug	0.8	aug	0.724137931034483	aug	0.0811891755592256	aug	0.663582842724979	global
6.5	jun	0.674947396743514	aug	0.25	jun	0.958333333333333	jun	0.862068965517241	jun	0.586632693709316	jun	0.83179142136249	global
6.5	jun	0.674947396743514	aug	0.25	jun	0.958333333333333	jun	0.862068965517241	jun	0.586632693709316	jul	0.747687132043734	global
6.5	jun	0.674947396743514	aug	0.25	jun	0.958333333333333	jun	0.862068965517241	jun	0.586632693709316	aug	0.663582842724979	global
6.5	jun	0.674947396743514	aug	0.25	jun	0.958333333333333	jun	0.862068965517241	jul	0.227045182272489	jun	0.83179142136249	global
6.5	jun	0.674947396743514	aug	0.25	jun	0.958333333333333	jun	0.862068965517241	jul	0.227045182272489	jul	0.747687132043734	global
6.5	jun	0.674947396743514	aug	0.25	jun	0.958333333333333	jun	0.862068965517241	jul	0.227045182272489	aug	0.663582842724979	global
6.5	jun	0.674947396743514	aug	0.25	jun	0.958333333333333	jun	0.862068965517241	aug	0.0811891755592256	jun	0.83179142136249	global
6.5	jun	0.674947396743514	aug	0.25	jun	0.958333333333333	jun	0.862068965517241	aug	0.0811891755592256	jul	0.747687132043734	global
6.5	jun	0.674947396743514	aug	0.25	jun	0.958333333333333	jun	0.862068965517241	aug	0.0811891755592256	aug	0.663582842724979	global
6.5	jun	0.674947396743514	aug	0.25	jun	0.958333333333333	jul	0.793103448275862	jun	0.586632693709316	jun	0.83179142136249	global
6.5	jun	0.674947396743514	aug	0.25	jun	0.958333333333333	jul	0.793103448275862	jun	0.586632693709316	jul	0.747687132043734	global
6.5	jun	0.674947396743514	aug	0.25	jun	0.958333333333333	jul	0.793103448275862	jun	0.586632693709316	aug	0.663582842724979	global
6.5	jun	0.674947396743514	aug	0.25	jun	0.958333333333333	jul	0.793103448275862	jul	0.227045182272489	jun	0.83179142136249	global
6.5	jun	0.674947396743514	aug	0.25	jun	0.958333333333333	jul	0.793103448275862	jul	0.227045182272489	jul	0.747687132043734	global
6.5	jun	0.674947396743514	aug	0.25	jun	0.958333333333333	jul	0.793103448275862	jul	0.227045182272489	aug	0.663582842724979	global
6.5	jun	0.674947396743514	aug	0.25	jun	0.958333333333333	jul	0.793103448275862	aug	0.0811891755592256	jun	0.83179142136249	global
6.5	jun	0.674947396743514	aug	0.25	jun	0.958333333333333	jul	0.793103448275862	aug	0.0811891755592256	jul	0.747687132043734	global
6.5	jun	0.674947396743514	aug	0.25	jun	0.958333333333333	jul	0.793103448275862	aug	0.0811891755592256	aug	0.663582842724979	global
6.5	jun	0.674947396743514	aug	0.25	jun	0.958333333333333	aug	0.724137931034483	jun	0.586632693709316	jun	0.83179142136249	global
6.5	jun	0.674947396743514	aug	0.25	jun	0.958333333333333	aug	0.724137931034483	jun	0.586632693709316	jul	0.747687132043734	global
6.5	jun	0.674947396743514	aug	0.25	jun	0.958333333333333	aug	0.724137931034483	jun	0.586632693709316	aug	0.663582842724979	global
6.5	jun	0.674947396743514	aug	0.25	jun	0.958333333333333	aug	0.724137931034483	jul	0.227045182272489	jun	0.83179142136249	global
6.5	jun	0.674947396743514	aug	0.25	jun	0.958333333333333	aug	0.724137931034483	jul	0.227045182272489	jul	0.747687132043734	global
6.5	jun	0.674947396743514	aug	0.25	jun	0.958333333333333	aug	0.724137931034483	jul	0.227045182272489	aug	0.663582842724979	global
6.5	jun	0.674947396743514	aug	0.25	jun	0.958333333333333	aug	0.724137931034483	aug	0.0811891755592256	jun	0.83179142136249	global
6.5	jun	0.674947396743514	aug	0.25	jun	0.958333333333333	aug	0.724137931034483	aug	0.0811891755592256	jul	0.747687132043734	global
6.5	jun	0.674947396743514	aug	0.25	jun	0.958333333333333	aug	0.724137931034483	aug	0.0811891755592256	aug	0.663582842724979	global
6.5	jun	0.674947396743514	aug	0.25	jul	0.88	jun	0.862068965517241	jun	0.586632693709316	jun	0.83179142136249	global
6.5	jun	0.674947396743514	aug	0.25	jul	0.88	jun	0.862068965517241	jun	0.586632693709316	jul	0.747687132043734	global
6.5	jun	0.674947396743514	aug	0.25	jul	0.88	jun	0.862068965517241	jun	0.586632693709316	aug	0.663582842724979	global
6.5	jun	0.674947396743514	aug	0.25	jul	0.88	jun	0.862068965517241	jul	0.227045182272489	jun	0.83179142136249	global
6.5	jun	0.674947396743514	aug	0.25	jul	0.88	jun	0.862068965517241	jul	0.227045182272489	jul	0.747687132043734	global
6.5	jun	0.674947396743514	aug	0.25	jul	0.88	jun	0.862068965517241	jul	0.227045182272489	aug	0.663582842724979	global
6.5	jun	0.674947396743514	aug	0.25	jul	0.88	jun	0.862068965517241	aug	0.0811891755592256	jun	0.83179142136249	global
6.5	jun	0.674947396743514	aug	0.25	jul	0.88	jun	0.862068965517241	aug	0.0811891755592256	jul	0.747687132043734	global
6.5	jun	0.674947396743514	aug	0.25	jul	0.88	jun	0.862068965517241	aug	0.0811891755592256	aug	0.663582842724979	global
6.5	jun	0.674947396743514	aug	0.25	jul	0.88	jul	0.793103448275862	jun	0.586632693709316	jun	0.83179142136249	global
6.5	jun	0.674947396743514	aug	0.25	jul	0.88	jul	0.793103448275862	jun	0.586632693709316	jul	0.747687132043734	global
6.5	jun	0.674947396743514	aug	0.25	jul	0.88	jul	0.793103448275862	jun	0.586632693709316	aug	0.663582842724979	global
6.5	jun	0.674947396743514	aug	0.25	jul	0.88	jul	0.793103448275862	jul	0.227045182272489	jun	0.83179142136249	global
6.5	jun	0.674947396743514	aug	0.25	jul	0.88	jul	0.793103448275862	jul	0.227045182272489	jul	0.747687132043734	global
6.5	jun	0.674947396743514	aug	0.25	jul	0.88	jul	0.793103448275862	jul	0.227045182272489	aug	0.663582842724979	global
6.5	jun	0.674947396743514	aug	0.25	jul	0.88	jul	0.793103448275862	aug	0.0811891755592256	jun	0.83179142136249	global
6.5	jun	0.674947396743514	aug	0.25	jul	0.88	jul	0.793103448275862	aug	0.0811891755592256	jul	0.747687132043734	global
6.5	jun	0.674947396743514	aug	0.25	jul	0.88	jul	0.793103448275862	aug	0.0811891755592256	aug	0.663582842724979	global
6.5	jun	0.674947396743514	aug	0.25	jul	0.88	aug	0.724137931034483	jun	0.586632693709316	jun	0.83179142136249	global
6.5	jun	0.674947396743514	aug	0.25	jul	0.88	aug	0.724137931034483	jun	0.586632693709316	jul	0.747687132043734	global
6.5	jun	0.674947396743514	aug	0.25	jul	0.88	aug	0.724137931034483	jun	0.586632693709316	aug	0.663582842724979	global
6.5	jun	0.674947396743514	aug	0.25	jul	0.88	aug	0.724137931034483	jul	0.227045182272489	jun	0.83179142136249	global
6.5	jun	0.674947396743514	aug	0.25	jul	0.88	aug	0.724137931034483	jul	0.227045182272489	jul	0.747687132043734	global
6.5	jun	0.674947396743514	aug	0.25	jul	0.88	aug	0.724137931034483	jul	0.227045182272489	aug	0.663582842724979	global
6.5	jun	0.674947396743514	aug	0.25	jul	0.88	aug	0.724137931034483	aug	0.0811891755592256	jun	0.83179142136249	global
6.5	jun	0.674947396743514	aug	0.25	jul	0.88	aug	0.724137931034483	aug	0.0811891755592256	jul	0.747687132043734	global
6.5	jun	0.674947396743514	aug	0.25	jul	0.88	aug	0.724137931034483	aug	0.0811891755592256	aug	0.663582842724979	global
6.5	jun	0.674947396743514	aug	0.25	aug	0.8	jun	0.862068965517241	jun	0.586632693709316	jun	0.83179142136249	global
6.5	jun	0.674947396743514	aug	0.25	aug	0.8	jun	0.862068965517241	jun	0.586632693709316	jul	0.747687132043734	global
6.5	jun	0.674947396743514	aug	0.25	aug	0.8	jun	0.862068965517241	jun	0.586632693709316	aug	0.663582842724979	global
6.5	jun	0.674947396743514	aug	0.25	aug	0.8	jun	0.862068965517241	jul	0.227045182272489	jun	0.83179142136249	global
6.5	jun	0.674947396743514	aug	0.25	aug	0.8	jun	0.862068965517241	jul	0.227045182272489	jul	0.747687132043734	global
6.5	jun	0.674947396743514	aug	0.25	aug	0.8	jun	0.862068965517241	jul	0.227045182272489	aug	0.663582842724979	global
6.5	jun	0.674947396743514	aug	0.25	aug	0.8	jun	0.862068965517241	aug	0.0811891755592256	jun	0.83179142136249	global
6.5	jun	0.674947396743514	aug	0.25	aug	0.8	jun	0.862068965517241	aug	0.0811891755592256	jul	0.747687132043734	global
6.5	jun	0.674947396743514	aug	0.25	aug	0.8	jun	0.862068965517241	aug	0.0811891755592256	aug	0.663582842724979	global
6.5	jun	0.674947396743514	aug	0.25	aug	0.8	jul	0.793103448275862	jun	0.586632693709316	jun	0.83179142136249	global
6.5	jun	0.674947396743514	aug	0.25	aug	0.8	jul	0.793103448275862	jun	0.586632693709316	jul	0.747687132043734	global
6.5	jun	0.674947396743514	aug	0.25	aug	0.8	jul	0.793103448275862	jun	0.586632693709316	aug	0.663582842724979	global
6.5	jun	0.674947396743514	aug	0.25	aug	0.8	jul	0.793103448275862	jul	0.227045182272489	jun	0.83179142136249	global
6.5	jun	0.674947396743514	aug	0.25	aug	0.8	jul	0.793103448275862	jul	0.227045182272489	jul	0.747687132043734	global
6.5	jun	0.674947396743514	aug	0.25	aug	0.8	jul	0.793103448275862	jul	0.227045182272489	aug	0.663582842724979	global
6.5	jun	0.674947396743514	aug	0.25	aug	0.8	jul	0.793103448275862	aug	0.0811891755592256	jun	0.83179142136249	global
6.5	jun	0.674947396743514	aug	0.25	aug	0.8	jul	0.793103448275862	aug	0.0811891755592256	jul	0.747687132043734	global
6.5	jun	0.674947396743514	aug	0.25	aug	0.8	jul	0.793103448275862	aug	0.0811891755592256	aug	0.663582842724979	global
6.5	jun	0.674947396743514	aug	0.25	aug	0.8	aug	0.724137931034483	jun	0.586632693709316	jun	0.83179142136249	global
6.5	jun	0.674947396743514	aug	0.25	aug	0.8	aug	0.724137931034483	jun	0.586632693709316	jul	0.747687132043734	global
6.5	jun	0.674947396743514	aug	0.25	aug	0.8	aug	0.724137931034483	jun	0.586632693709316	aug	0.663582842724979	global
6.5	jun	0.674947396743514	aug	0.25	aug	0.8	aug	0.724137931034483	jul	0.227045182272489	jun	0.83179142136249	global
6.5	jun	0.674947396743514	aug	0.25	aug	0.8	aug	0.724137931034483	jul	0.227045182272489	jul	0.747687132043734	global
6.5	jun	0.674947396743514	aug	0.25	aug	0.8	aug	0.724137931034483	jul	0.227045182272489	aug	0.663582842724979	global
6.5	jun	0.674947396743514	aug	0.25	aug	0.8	aug	0.724137931034483	aug	0.0811891755592256	jun	0.83179142136249	global
6.5	jun	0.674947396743514	aug	0.25	aug	0.8	aug	0.724137931034483	aug	0.0811891755592256	jul	0.747687132043734	global
6.5	jun	0.674947396743514	aug	0.25	aug	0.8	aug	0.724137931034483	aug	0.0811891755592256	aug	0.663582842724979	global
6.5	jul	0.583207416528526	jun	0.4	jun	0.958333333333333	jun	0.862068965517241	jun	0.586632693709316	jun	0.83179142136249	global
6.5	jul	0.583207416528526	jun	0.4	jun	0.958333333333333	jun	0.862068965517241	jun	0.586632693709316	jul	0.747687132043734	global
6.5	jul	0.583207416528526	jun	0.4	jun	0.958333333333333	jun	0.862068965517241	jun	0.586632693709316	aug	0.663582842724979	global
6.5	jul	0.583207416528526	jun	0.4	jun	0.958333333333333	jun	0.862068965517241	jul	0.227045182272489	jun	0.83179142136249	global
6.5	jul	0.583207416528526	jun	0.4	jun	0.958333333333333	jun	0.862068965517241	jul	0.227045182272489	jul	0.747687132043734	global
6.5	jul	0.583207416528526	jun	0.4	jun	0.958333333333333	jun	0.862068965517241	jul	0.227045182272489	aug	0.663582842724979	global
6.5	jul	0.583207416528526	jun	0.4	jun	0.958333333333333	jun	0.862068965517241	aug	0.0811891755592256	jun	0.83179142136249	global
6.5	jul	0.583207416528526	jun	0.4	jun	0.958333333333333	jun	0.862068965517241	aug	0.0811891755592256	jul	0.747687132043734	global
6.5	jul	0.583207416528526	jun	0.4	jun	0.958333333333333	jun	0.862068965517241	aug	0.0811891755592256	aug	0.663582842724979	global
6.5	jul	0.583207416528526	jun	0.4	jun	0.958333333333333	jul	0.793103448275862	jun	0.586632693709316	jun	0.83179142136249	global
6.5	jul	0.583207416528526	jun	0.4	jun	0.958333333333333	jul	0.793103448275862	jun	0.586632693709316	jul	0.747687132043734	global
6.5	jul	0.583207416528526	jun	0.4	jun	0.958333333333333	jul	0.793103448275862	jun	0.586632693709316	aug	0.663582842724979	global
6.5	jul	0.583207416528526	jun	0.4	jun	0.958333333333333	jul	0.793103448275862	jul	0.227045182272489	jun	0.83179142136249	global
6.5	jul	0.583207416528526	jun	0.4	jun	0.958333333333333	jul	0.793103448275862	jul	0.227045182272489	jul	0.747687132043734	global
6.5	jul	0.583207416528526	jun	0.4	jun	0.958333333333333	jul	0.793103448275862	jul	0.227045182272489	aug	0.663582842724979	global
6.5	jul	0.583207416528526	jun	0.4	jun	0.958333333333333	jul	0.793103448275862	aug	0.0811891755592256	jun	0.83179142136249	global
6.5	jul	0.583207416528526	jun	0.4	jun	0.958333333333333	jul	0.793103448275862	aug	0.0811891755592256	jul	0.747687132043734	global
6.5	jul	0.583207416528526	jun	0.4	jun	0.958333333333333	jul	0.793103448275862	aug	0.0811891755592256	aug	0.663582842724979	global
6.5	jul	0.583207416528526	jun	0.4	jun	0.958333333333333	aug	0.724137931034483	jun	0.586632693709316	jun	0.83179142136249	global
6.5	jul	0.583207416528526	jun	0.4	jun	0.958333333333333	aug	0.724137931034483	jun	0.586632693709316	jul	0.747687132043734	global
6.5	jul	0.583207416528526	jun	0.4	jun	0.958333333333333	aug	0.724137931034483	jun	0.586632693709316	aug	0.663582842724979	global
6.5	jul	0.583207416528526	jun	0.4	jun	0.958333333333333	aug	0.724137931034483	jul	0.227045182272489	jun	0.83179142136249	global
6.5	jul	0.583207416528526	jun	0.4	jun	0.958333333333333	aug	0.724137931034483	jul	0.227045182272489	jul	0.747687132043734	global
6.5	jul	0.583207416528526	jun	0.4	jun	0.958333333333333	aug	0.724137931034483	jul	0.227045182272489	aug	0.663582842724979	global
6.5	jul	0.583207416528526	jun	0.4	jun	0.958333333333333	aug	0.724137931034483	aug	0.0811891755592256	jun	0.83179142136249	global
6.5	jul	0.583207416528526	jun	0.4	jun	0.958333333333333	aug	0.724137931034483	aug	0.0811891755592256	jul	0.747687132043734	global
6.5	jul	0.583207416528526	jun	0.4	jun	0.958333333333333	aug	0.724137931034483	aug	0.0811891755592256	aug	0.663582842724979	global
6.5	jul	0.583207416528526	jun	0.4	jul	0.88	jun	0.862068965517241	jun	0.586632693709316	jun	0.83179142136249	global
6.5	jul	0.583207416528526	jun	0.4	jul	0.88	jun	0.862068965517241	jun	0.586632693709316	jul	0.747687132043734	global
6.5	jul	0.583207416528526	jun	0.4	jul	0.88	jun	0.862068965517241	jun	0.586632693709316	aug	0.663582842724979	global
6.5	jul	0.583207416528526	jun	0.4	jul	0.88	jun	0.862068965517241	jul	0.227045182272489	jun	0.83179142136249	global
6.5	jul	0.583207416528526	jun	0.4	jul	0.88	jun	0.862068965517241	jul	0.227045182272489	jul	0.747687132043734	global
6.5	jul	0.583207416528526	jun	0.4	jul	0.88	jun	0.862068965517241	jul	0.227045182272489	aug	0.663582842724979	global
6.5	jul	0.583207416528526	jun	0.4	jul	0.88	jun	0.862068965517241	aug	0.0811891755592256	jun	0.83179142136249	global
6.5	jul	0.583207416528526	jun	0.4	jul	0.88	jun	0.862068965517241	aug	0.0811891755592256	jul	0.747687132043734	global
6.5	jul	0.583207416528526	jun	0.4	jul	0.88	jun	0.862068965517241	aug	0.0811891755592256	aug	0.663582842724979	global
6.5	jul	0.583207416528526	jun	0.4	jul	0.88	jul	0.793103448275862	jun	0.586632693709316	jun	0.83179142136249	global
6.5	jul	0.583207416528526	jun	0.4	jul	0.88	jul	0.793103448275862	jun	0.586632693709316	jul	0.747687132043734	global
6.5	jul	0.583207416528526	jun	0.4	jul	0.88	jul	0.793103448275862	jun	0.586632693709316	aug	0.663582842724979	global
6.5	jul	0.583207416528526	jun	0.4	jul	0.88	jul	0.793103448275862	jul	0.227045182272489	jun	0.83179142136249	global
6.5	jul	0.583207416528526	jun	0.4	jul	0.88	jul	0.793103448275862	jul	0.227045182272489	jul	0.747687132043734	global
6.5	jul	0.583207416528526	jun	0.4	jul	0.88	jul	0.793103448275862	jul	0.227045182272489	aug	0.663582842724979	global
6.5	jul	0.583207416528526	jun	0.4	jul	0.88	jul	0.793103448275862	aug	0.0811891755592256	jun	0.83179142136249	global
6.5	jul	0.583207416528526	jun	0.4	jul	0.88	jul	0.793103448275862	aug	0.0811891755592256	jul	0.747687132043734	global
6.5	jul	0.583207416528526	jun	0.4	jul	0.88	jul	0.793103448275862	aug	0.0811891755592256	aug	0.663582842724979	global
6.5	jul	0.583207416528526	jun	0.4	jul	0.88	aug	0.724137931034483	jun	0.586632693709316	jun	0.83179142136249	global
6.5	jul	0.583207416528526	jun	0.4	jul	0.88	aug	0.724137931034483	jun	0.586632693709316	jul	0.747687132043734	global
6.5	jul	0.583207416528526	jun	0.4	jul	0.88	aug	0.724137931034483	jun	0.586632693709316	aug	0.663582842724979	global
6.5	jul	0.583207416528526	jun	0.4	jul	0.88	aug	0.724137931034483	jul	0.227045182272489	jun	0.83179142136249	global
6.5	jul	0.583207416528526	jun	0.4	jul	0.88	aug	0.724137931034483	jul	0.227045182272489	jul	0.747687132043734	global
6.5	jul	0.583207416528526	jun	0.4	jul	0.88	aug	0.724137931034483	jul	0.227045182272489	aug	0.663582842724979	global
6.5	jul	0.583207416528526	jun	0.4	jul	0.88	aug	0.724137931034483	aug	0.0811891755592256	jun	0.83179142136249	global
6.5	jul	0.583207416528526	jun	0.4	jul	0.88	aug	0.724137931034483	aug	0.0811891755592256	jul	0.747687132043734	global
6.5	jul	0.583207416528526	jun	0.4	jul	0.88	aug	0.724137931034483	aug	0.0811891755592256	aug	0.663582842724979	global
6.5	jul	0.583207416528526	jun	0.4	aug	0.8	jun	0.862068965517241	jun	0.586632693709316	jun	0.83179142136249	global
6.5	jul	0.583207416528526	jun	0.4	aug	0.8	jun	0.862068965517241	jun	0.586632693709316	jul	0.747687132043734	global
6.5	jul	0.583207416528526	jun	0.4	aug	0.8	jun	0.862068965517241	jun	0.586632693709316	aug	0.663582842724979	global
6.5	jul	0.583207416528526	jun	0.4	aug	0.8	jun	0.862068965517241	jul	0.227045182272489	jun	0.83179142136249	global
6.5	jul	0.583207416528526	jun	0.4	aug	0.8	jun	0.862068965517241	jul	0.227045182272489	jul	0.747687132043734	global
6.5	jul	0.583207416528526	jun	0.4	aug	0.8	jun	0.862068965517241	jul	0.227045182272489	aug	0.663582842724979	global
6.5	jul	0.583207416528526	jun	0.4	aug	0.8	jun	0.862068965517241	aug	0.0811891755592256	jun	0.83179142136249	global
6.5	jul	0.583207416528526	jun	0.4	aug	0.8	jun	0.862068965517241	aug	0.0811891755592256	jul	0.747687132043734	global
6.5	jul	0.583207416528526	jun	0.4	aug	0.8	jun	0.862068965517241	aug	0.0811891755592256	aug	0.663582842724979	global
6.5	jul	0.583207416528526	jun	0.4	aug	0.8	jul	0.793103448275862	jun	0.586632693709316	jun	0.83179142136249	global
6.5	jul	0.583207416528526	jun	0.4	aug	0.8	jul	0.793103448275862	jun	0.586632693709316	jul	0.747687132043734	global
6.5	jul	0.583207416528526	jun	0.4	aug	0.8	jul	0.793103448275862	jun	0.586632693709316	aug	0.663582842724979	global
6.5	jul	0.583207416528526	jun	0.4	aug	0.8	jul	0.793103448275862	jul	0.227045182272489	jun	0.83179142136249	global
6.5	jul	0.583207416528526	jun	0.4	aug	0.8	jul	0.793103448275862	jul	0.227045182272489	jul	0.747687132043734	global
6.5	jul	0.583207416528526	jun	0.4	aug	0.8	jul	0.793103448275862	jul	0.227045182272489	aug	0.663582842724979	global
6.5	jul	0.583207416528526	jun	0.4	aug	0.8	jul	0.793103448275862	aug	0.0811891755592256	jun	0.83179142136249	global
6.5	jul	0.583207416528526	jun	0.4	aug	0.8	jul	0.793103448275862	aug	0.0811891755592256	jul	0.747687132043734	global
6.5	jul	0.583207416528526	jun	0.4	aug	0.8	jul	0.793103448275862	aug	0.0811891755592256	aug	0.663582842724979	global
6.5	jul	0.583207416528526	jun	0.4	aug	0.8	aug	0.724137931034483	jun	0.586632693709316	jun	0.83179142136249	global
6.5	jul	0.583207416528526	jun	0.4	aug	0.8	aug	0.724137931034483	jun	0.586632693709316	jul	0.747687132043734	global
6.5	jul	0.583207416528526	jun	0.4	aug	0.8	aug	0.724137931034483	jun	0.586632693709316	aug	0.663582842724979	global
6.5	jul	0.583207416528526	jun	0.4	aug	0.8	aug	0.724137931034483	jul	0.227045182272489	jun	0.83179142136249	global
6.5	jul	0.583207416528526	jun	0.4	aug	0.8	aug	0.724137931034483	jul	0.227045182272489	jul	0.747687132043734	global
6.5	jul	0.583207416528526	jun	0.4	aug	0.8	aug	0.724137931034483	jul	0.227045182272489	aug	0.663582842724979	global
6.5	jul	0.583207416528526	jun	0.4	aug	0.8	aug	0.724137931034483	aug	0.0811891755592256	jun	0.83179142136249	global
6.5	jul	0.583207416528526	jun	0.4	aug	0.8	aug	0.724137931034483	aug	0.0811891755592256	jul	0.747687132043734	global
6.5	jul	0.583207416528526	jun	0.4	aug	0.8	aug	0.724137931034483	aug	0.0811891755592256	aug	0.663582842724979	global
6.5	jul	0.583207416528526	jul	0.25	jun	0.958333333333333	jun	0.862068965517241	jun	0.586632693709316	jun	0.83179142136249	global
6.5	jul	0.583207416528526	jul	0.25	jun	0.958333333333333	jun	0.862068965517241	jun	0.586632693709316	jul	0.747687132043734	global
6.5	jul	0.583207416528526	jul	0.25	jun	0.958333333333333	jun	0.862068965517241	jun	0.586632693709316	aug	0.663582842724979	global
6.5	jul	0.583207416528526	jul	0.25	jun	0.958333333333333	jun	0.862068965517241	jul	0.227045182272489	jun	0.83179142136249	global
6.5	jul	0.583207416528526	jul	0.25	jun	0.958333333333333	jun	0.862068965517241	jul	0.227045182272489	jul	0.747687132043734	global
6.5	jul	0.583207416528526	jul	0.25	jun	0.958333333333333	jun	0.862068965517241	jul	0.227045182272489	aug	0.663582842724979	global
6.5	jul	0.583207416528526	jul	0.25	jun	0.958333333333333	jun	0.862068965517241	aug	0.0811891755592256	jun	0.83179142136249	global
6.5	jul	0.583207416528526	jul	0.25	jun	0.958333333333333	jun	0.862068965517241	aug	0.0811891755592256	jul	0.747687132043734	global
6.5	jul	0.583207416528526	jul	0.25	jun	0.958333333333333	jun	0.862068965517241	aug	0.0811891755592256	aug	0.663582842724979	global
6.5	jul	0.583207416528526	jul	0.25	jun	0.958333333333333	jul	0.793103448275862	jun	0.586632693709316	jun	0.83179142136249	global
6.5	jul	0.583207416528526	jul	0.25	jun	0.958333333333333	jul	0.793103448275862	jun	0.586632693709316	jul	0.747687132043734	global
6.5	jul	0.583207416528526	jul	0.25	jun	0.958333333333333	jul	0.793103448275862	jun	0.586632693709316	aug	0.663582842724979	global
6.5	jul	0.583207416528526	jul	0.25	jun	0.958333333333333	jul	0.793103448275862	jul	0.227045182272489	jun	0.83179142136249	global
6.5	jul	0.583207416528526	jul	0.25	jun	0.958333333333333	jul	0.793103448275862	jul	0.227045182272489	jul	0.747687132043734	global
6.5	jul	0.583207416528526	jul	0.25	jun	0.958333333333333	jul	0.793103448275862	jul	0.227045182272489	aug	0.663582842724979	global
6.5	jul	0.583207416528526	jul	0.25	jun	0.958333333333333	jul	0.793103448275862	aug	0.0811891755592256	jun	0.83179142136249	global
6.5	jul	0.583207416528526	jul	0.25	jun	0.958333333333333	jul	0.793103448275862	aug	0.0811891755592256	jul	0.747687132043734	global
6.5	jul	0.583207416528526	jul	0.25	jun	0.958333333333333	jul	0.793103448275862	aug	0.0811891755592256	aug	0.663582842724979	global
6.5	jul	0.583207416528526	jul	0.25	jun	0.958333333333333	aug	0.724137931034483	jun	0.586632693709316	jun	0.83179142136249	global
6.5	jul	0.583207416528526	jul	0.25	jun	0.958333333333333	aug	0.724137931034483	jun	0.586632693709316	jul	0.747687132043734	global
6.5	jul	0.583207416528526	jul	0.25	jun	0.958333333333333	aug	0.724137931034483	jun	0.586632693709316	aug	0.663582842724979	global
6.5	jul	0.583207416528526	jul	0.25	jun	0.958333333333333	aug	0.724137931034483	jul	0.227045182272489	jun	0.83179142136249	global
6.5	jul	0.583207416528526	jul	0.25	jun	0.958333333333333	aug	0.724137931034483	jul	0.227045182272489	jul	0.747687132043734	global
6.5	jul	0.583207416528526	jul	0.25	jun	0.958333333333333	aug	0.724137931034483	jul	0.227045182272489	aug	0.663582842724979	global
6.5	jul	0.583207416528526	jul	0.25	jun	0.958333333333333	aug	0.724137931034483	aug	0.0811891755592256	jun	0.83179142136249	global
6.5	jul	0.583207416528526	jul	0.25	jun	0.958333333333333	aug	0.724137931034483	aug	0.0811891755592256	jul	0.747687132043734	global
6.5	jul	0.583207416528526	jul	0.25	jun	0.958333333333333	aug	0.724137931034483	aug	0.0811891755592256	aug	0.663582842724979	global
6.5	jul	0.583207416528526	jul	0.25	jul	0.88	jun	0.862068965517241	jun	0.586632693709316	jun	0.83179142136249	global
6.5	jul	0.583207416528526	jul	0.25	jul	0.88	jun	0.862068965517241	jun	0.586632693709316	jul	0.747687132043734	global
6.5	jul	0.583207416528526	jul	0.25	jul	0.88	jun	0.862068965517241	jun	0.586632693709316	aug	0.663582842724979	global
6.5	jul	0.583207416528526	jul	0.25	jul	0.88	jun	0.862068965517241	jul	0.227045182272489	jun	0.83179142136249	global
6.5	jul	0.583207416528526	jul	0.25	jul	0.88	jun	0.862068965517241	jul	0.227045182272489	jul	0.747687132043734	global
6.5	jul	0.583207416528526	jul	0.25	jul	0.88	jun	0.862068965517241	jul	0.227045182272489	aug	0.663582842724979	global
6.5	jul	0.583207416528526	jul	0.25	jul	0.88	jun	0.862068965517241	aug	0.0811891755592256	jun	0.83179142136249	global
6.5	jul	0.583207416528526	jul	0.25	jul	0.88	jun	0.862068965517241	aug	0.0811891755592256	jul	0.747687132043734	global
6.5	jul	0.583207416528526	jul	0.25	jul	0.88	jun	0.862068965517241	aug	0.0811891755592256	aug	0.663582842724979	global
6.5	jul	0.583207416528526	jul	0.25	jul	0.88	jul	0.793103448275862	jun	0.586632693709316	jun	0.83179142136249	global
6.5	jul	0.583207416528526	jul	0.25	jul	0.88	jul	0.793103448275862	jun	0.586632693709316	jul	0.747687132043734	global
6.5	jul	0.583207416528526	jul	0.25	jul	0.88	jul	0.793103448275862	jun	0.586632693709316	aug	0.663582842724979	global
6.5	jul	0.583207416528526	jul	0.25	jul	0.88	jul	0.793103448275862	jul	0.227045182272489	jun	0.83179142136249	global
6.5	jul	0.583207416528526	jul	0.25	jul	0.88	jul	0.793103448275862	jul	0.227045182272489	jul	0.747687132043734	global
6.5	jul	0.583207416528526	jul	0.25	jul	0.88	jul	0.793103448275862	jul	0.227045182272489	aug	0.663582842724979	global
6.5	jul	0.583207416528526	jul	0.25	jul	0.88	jul	0.793103448275862	aug	0.0811891755592256	jun	0.83179142136249	global
6.5	jul	0.583207416528526	jul	0.25	jul	0.88	jul	0.793103448275862	aug	0.0811891755592256	jul	0.747687132043734	global
6.5	jul	0.583207416528526	jul	0.25	jul	0.88	jul	0.793103448275862	aug	0.0811891755592256	aug	0.663582842724979	global
6.5	jul	0.583207416528526	jul	0.25	jul	0.88	aug	0.724137931034483	jun	0.586632693709316	jun	0.83179142136249	global
6.5	jul	0.583207416528526	jul	0.25	jul	0.88	aug	0.724137931034483	jun	0.586632693709316	jul	0.747687132043734	global
6.5	jul	0.583207416528526	jul	0.25	jul	0.88	aug	0.724137931034483	jun	0.586632693709316	aug	0.663582842724979	global
6.5	jul	0.583207416528526	jul	0.25	jul	0.88	aug	0.724137931034483	jul	0.227045182272489	jun	0.83179142136249	global
6.5	jul	0.583207416528526	jul	0.25	jul	0.88	aug	0.724137931034483	jul	0.227045182272489	jul	0.747687132043734	global
6.5	jul	0.583207416528526	jul	0.25	jul	0.88	aug	0.724137931034483	jul	0.227045182272489	aug	0.663582842724979	global
6.5	jul	0.583207416528526	jul	0.25	jul	0.88	aug	0.724137931034483	aug	0.0811891755592256	jun	0.83179142136249	global
6.5	jul	0.583207416528526	jul	0.25	jul	0.88	aug	0.724137931034483	aug	0.0811891755592256	jul	0.747687132043734	global
6.5	jul	0.583207416528526	jul	0.25	jul	0.88	aug	0.724137931034483	aug	0.0811891755592256	aug	0.663582842724979	global
6.5	jul	0.583207416528526	jul	0.25	aug	0.8	jun	0.862068965517241	jun	0.586632693709316	jun	0.83179142136249	global
6.5	jul	0.583207416528526	jul	0.25	aug	0.8	jun	0.862068965517241	jun	0.586632693709316	jul	0.747687132043734	global
6.5	jul	0.583207416528526	jul	0.25	aug	0.8	jun	0.862068965517241	jun	0.586632693709316	aug	0.663582842724979	global
6.5	jul	0.583207416528526	jul	0.25	aug	0.8	jun	0.862068965517241	jul	0.227045182272489	jun	0.83179142136249	global
6.5	jul	0.583207416528526	jul	0.25	aug	0.8	jun	0.862068965517241	jul	0.227045182272489	jul	0.747687132043734	global
6.5	jul	0.583207416528526	jul	0.25	aug	0.8	jun	0.862068965517241	jul	0.227045182272489	aug	0.663582842724979	global
6.5	jul	0.583207416528526	jul	0.25	aug	0.8	jun	0.862068965517241	aug	0.0811891755592256	jun	0.83179142136249	global
6.5	jul	0.583207416528526	jul	0.25	aug	0.8	jun	0.862068965517241	aug	0.0811891755592256	jul	0.747687132043734	global
6.5	jul	0.583207416528526	jul	0.25	aug	0.8	jun	0.862068965517241	aug	0.0811891755592256	aug	0.663582842724979	global
6.5	jul	0.583207416528526	jul	0.25	aug	0.8	jul	0.793103448275862	jun	0.586632693709316	jun	0.83179142136249	global
6.5	jul	0.583207416528526	jul	0.25	aug	0.8	jul	0.793103448275862	jun	0.586632693709316	jul	0.747687132043734	global
6.5	jul	0.583207416528526	jul	0.25	aug	0.8	jul	0.793103448275862	jun	0.586632693709316	aug	0.663582842724979	global
6.5	jul	0.583207416528526	jul	0.25	aug	0.8	jul	0.793103448275862	jul	0.227045182272489	jun	0.83179142136249	global
6.5	jul	0.583207416528526	jul	0.25	aug	0.8	jul	0.793103448275862	jul	0.227045182272489	jul	0.747687132043734	global
6.5	jul	0.583207416528526	jul	0.25	aug	0.8	jul	0.793103448275862	jul	0.227045182272489	aug	0.663582842724979	global
6.5	jul	0.583207416528526	jul	0.25	aug	0.8	jul	0.793103448275862	aug	0.0811891755592256	jun	0.83179142136249	global
6.5	jul	0.583207416528526	jul	0.25	aug	0.8	jul	0.793103448275862	aug	0.0811891755592256	jul	0.747687132043734	global
6.5	jul	0.583207416528526	jul	0.25	aug	0.8	jul	0.793103448275862	aug	0.0811891755592256	aug	0.663582842724979	global
6.5	jul	0.583207416528526	jul	0.25	aug	0.8	aug	0.724137931034483	jun	0.586632693709316	jun	0.83179142136249	global
6.5	jul	0.583207416528526	jul	0.25	aug	0.8	aug	0.724137931034483	jun	0.586632693709316	jul	0.747687132043734	global
6.5	jul	0.583207416528526	jul	0.25	aug	0.8	aug	0.724137931034483	jun	0.586632693709316	aug	0.663582842724979	global
6.5	jul	0.583207416528526	jul	0.25	aug	0.8	aug	0.724137931034483	jul	0.227045182272489	jun	0.83179142136249	global
6.5	jul	0.583207416528526	jul	0.25	aug	0.8	aug	0.724137931034483	jul	0.227045182272489	jul	0.747687132043734	global
6.5	jul	0.583207416528526	jul	0.25	aug	0.8	aug	0.724137931034483	jul	0.227045182272489	aug	0.663582842724979	global
6.5	jul	0.583207416528526	jul	0.25	aug	0.8	aug	0.724137931034483	aug	0.0811891755592256	jun	0.83179142136249	global
6.5	jul	0.583207416528526	jul	0.25	aug	0.8	aug	0.724137931034483	aug	0.0811891755592256	jul	0.747687132043734	global
6.5	jul	0.583207416528526	jul	0.25	aug	0.8	aug	0.724137931034483	aug	0.0811891755592256	aug	0.663582842724979	global
6.5	jul	0.583207416528526	aug	0.25	jun	0.958333333333333	jun	0.862068965517241	jun	0.586632693709316	jun	0.83179142136249	global
6.5	jul	0.583207416528526	aug	0.25	jun	0.958333333333333	jun	0.862068965517241	jun	0.586632693709316	jul	0.747687132043734	global
6.5	jul	0.583207416528526	aug	0.25	jun	0.958333333333333	jun	0.862068965517241	jun	0.586632693709316	aug	0.663582842724979	global
6.5	jul	0.583207416528526	aug	0.25	jun	0.958333333333333	jun	0.862068965517241	jul	0.227045182272489	jun	0.83179142136249	global
6.5	jul	0.583207416528526	aug	0.25	jun	0.958333333333333	jun	0.862068965517241	jul	0.227045182272489	jul	0.747687132043734	global
6.5	jul	0.583207416528526	aug	0.25	jun	0.958333333333333	jun	0.862068965517241	jul	0.227045182272489	aug	0.663582842724979	global
6.5	jul	0.583207416528526	aug	0.25	jun	0.958333333333333	jun	0.862068965517241	aug	0.0811891755592256	jun	0.83179142136249	global
6.5	jul	0.583207416528526	aug	0.25	jun	0.958333333333333	jun	0.862068965517241	aug	0.0811891755592256	jul	0.747687132043734	global
6.5	jul	0.583207416528526	aug	0.25	jun	0.958333333333333	jun	0.862068965517241	aug	0.0811891755592256	aug	0.663582842724979	global
6.5	jul	0.583207416528526	aug	0.25	jun	0.958333333333333	jul	0.793103448275862	jun	0.586632693709316	jun	0.83179142136249	global
6.5	jul	0.583207416528526	aug	0.25	jun	0.958333333333333	jul	0.793103448275862	jun	0.586632693709316	jul	0.747687132043734	global
6.5	jul	0.583207416528526	aug	0.25	jun	0.958333333333333	jul	0.793103448275862	jun	0.586632693709316	aug	0.663582842724979	global
6.5	jul	0.583207416528526	aug	0.25	jun	0.958333333333333	jul	0.793103448275862	jul	0.227045182272489	jun	0.83179142136249	global
6.5	jul	0.583207416528526	aug	0.25	jun	0.958333333333333	jul	0.793103448275862	jul	0.227045182272489	jul	0.747687132043734	global
6.5	jul	0.583207416528526	aug	0.25	jun	0.958333333333333	jul	0.793103448275862	jul	0.227045182272489	aug	0.663582842724979	global
6.5	jul	0.583207416528526	aug	0.25	jun	0.958333333333333	jul	0.793103448275862	aug	0.0811891755592256	jun	0.83179142136249	global
6.5	jul	0.583207416528526	aug	0.25	jun	0.958333333333333	jul	0.793103448275862	aug	0.0811891755592256	jul	0.747687132043734	global
6.5	jul	0.583207416528526	aug	0.25	jun	0.958333333333333	jul	0.793103448275862	aug	0.0811891755592256	aug	0.663582842724979	global
6.5	jul	0.583207416528526	aug	0.25	jun	0.958333333333333	aug	0.724137931034483	jun	0.586632693709316	jun	0.83179142136249	global
6.5	jul	0.583207416528526	aug	0.25	jun	0.958333333333333	aug	0.724137931034483	jun	0.586632693709316	jul	0.747687132043734	global
6.5	jul	0.583207416528526	aug	0.25	jun	0.958333333333333	aug	0.724137931034483	jun	0.586632693709316	aug	0.663582842724979	global
6.5	jul	0.583207416528526	aug	0.25	jun	0.958333333333333	aug	0.724137931034483	jul	0.227045182272489	jun	0.83179142136249	global
6.5	jul	0.583207416528526	aug	0.25	jun	0.958333333333333	aug	0.724137931034483	jul	0.227045182272489	jul	0.747687132043734	global
6.5	jul	0.583207416528526	aug	0.25	jun	0.958333333333333	aug	0.724137931034483	jul	0.227045182272489	aug	0.663582842724979	global
6.5	jul	0.583207416528526	aug	0.25	jun	0.958333333333333	aug	0.724137931034483	aug	0.0811891755592256	jun	0.83179142136249	global
6.5	jul	0.583207416528526	aug	0.25	jun	0.958333333333333	aug	0.724137931034483	aug	0.0811891755592256	jul	0.747687132043734	global
6.5	jul	0.583207416528526	aug	0.25	jun	0.958333333333333	aug	0.724137931034483	aug	0.0811891755592256	aug	0.663582842724979	global
6.5	jul	0.583207416528526	aug	0.25	jul	0.88	jun	0.862068965517241	jun	0.586632693709316	jun	0.83179142136249	global
6.5	jul	0.583207416528526	aug	0.25	jul	0.88	jun	0.862068965517241	jun	0.586632693709316	jul	0.747687132043734	global
6.5	jul	0.583207416528526	aug	0.25	jul	0.88	jun	0.862068965517241	jun	0.586632693709316	aug	0.663582842724979	global
6.5	jul	0.583207416528526	aug	0.25	jul	0.88	jun	0.862068965517241	jul	0.227045182272489	jun	0.83179142136249	global
6.5	jul	0.583207416528526	aug	0.25	jul	0.88	jun	0.862068965517241	jul	0.227045182272489	jul	0.747687132043734	global
6.5	jul	0.583207416528526	aug	0.25	jul	0.88	jun	0.862068965517241	jul	0.227045182272489	aug	0.663582842724979	global
6.5	jul	0.583207416528526	aug	0.25	jul	0.88	jun	0.862068965517241	aug	0.0811891755592256	jun	0.83179142136249	global
6.5	jul	0.583207416528526	aug	0.25	jul	0.88	jun	0.862068965517241	aug	0.0811891755592256	jul	0.747687132043734	global
6.5	jul	0.583207416528526	aug	0.25	jul	0.88	jun	0.862068965517241	aug	0.0811891755592256	aug	0.663582842724979	global
6.5	jul	0.583207416528526	aug	0.25	jul	0.88	jul	0.793103448275862	jun	0.586632693709316	jun	0.83179142136249	global
6.5	jul	0.583207416528526	aug	0.25	jul	0.88	jul	0.793103448275862	jun	0.586632693709316	jul	0.747687132043734	global
6.5	jul	0.583207416528526	aug	0.25	jul	0.88	jul	0.793103448275862	jun	0.586632693709316	aug	0.663582842724979	global
6.5	jul	0.583207416528526	aug	0.25	jul	0.88	jul	0.793103448275862	jul	0.227045182272489	jun	0.83179142136249	global
6.5	jul	0.583207416528526	aug	0.25	jul	0.88	jul	0.793103448275862	jul	0.227045182272489	jul	0.747687132043734	global
6.5	jul	0.583207416528526	aug	0.25	jul	0.88	jul	0.793103448275862	jul	0.227045182272489	aug	0.663582842724979	global
6.5	jul	0.583207416528526	aug	0.25	jul	0.88	jul	0.793103448275862	aug	0.0811891755592256	jun	0.83179142136249	global
6.5	jul	0.583207416528526	aug	0.25	jul	0.88	jul	0.793103448275862	aug	0.0811891755592256	jul	0.747687132043734	global
6.5	jul	0.583207416528526	aug	0.25	jul	0.88	jul	0.793103448275862	aug	0.0811891755592256	aug	0.663582842724979	global
6.5	jul	0.583207416528526	aug	0.25	jul	0.88	aug	0.724137931034483	jun	0.586632693709316	jun	0.83179142136249	global
6.5	jul	0.583207416528526	aug	0.25	jul	0.88	aug	0.724137931034483	jun	0.586632693709316	jul	0.747687132043734	global
6.5	jul	0.583207416528526	aug	0.25	jul	0.88	aug	0.724137931034483	jun	0.586632693709316	aug	0.663582842724979	global
6.5	jul	0.583207416528526	aug	0.25	jul	0.88	aug	0.724137931034483	jul	0.227045182272489	jun	0.83179142136249	global
6.5	jul	0.583207416528526	aug	0.25	jul	0.88	aug	0.724137931034483	jul	0.227045182272489	jul	0.747687132043734	global
6.5	jul	0.583207416528526	aug	0.25	jul	0.88	aug	0.724137931034483	jul	0.227045182272489	aug	0.663582842724979	global
6.5	jul	0.583207416528526	aug	0.25	jul	0.88	aug	0.724137931034483	aug	0.0811891755592256	jun	0.83179142136249	global
6.5	jul	0.583207416528526	aug	0.25	jul	0.88	aug	0.724137931034483	aug	0.0811891755592256	jul	0.747687132043734	global
6.5	jul	0.583207416528526	aug	0.25	jul	0.88	aug	0.724137931034483	aug	0.0811891755592256	aug	0.663582842724979	global
6.5	jul	0.583207416528526	aug	0.25	aug	0.8	jun	0.862068965517241	jun	0.586632693709316	jun	0.83179142136249	global
6.5	jul	0.583207416528526	aug	0.25	aug	0.8	jun	0.862068965517241	jun	0.586632693709316	jul	0.747687132043734	global
6.5	jul	0.583207416528526	aug	0.25	aug	0.8	jun	0.862068965517241	jun	0.586632693709316	aug	0.663582842724979	global
6.5	jul	0.583207416528526	aug	0.25	aug	0.8	jun	0.862068965517241	jul	0.227045182272489	jun	0.83179142136249	global
6.5	jul	0.583207416528526	aug	0.25	aug	0.8	jun	0.862068965517241	jul	0.227045182272489	jul	0.747687132043734	global
6.5	jul	0.583207416528526	aug	0.25	aug	0.8	jun	0.862068965517241	jul	0.227045182272489	aug	0.663582842724979	global
6.5	jul	0.583207416528526	aug	0.25	aug	0.8	jun	0.862068965517241	aug	0.0811891755592256	jun	0.83179142136249	global
6.5	jul	0.583207416528526	aug	0.25	aug	0.8	jun	0.862068965517241	aug	0.0811891755592256	jul	0.747687132043734	global
6.5	jul	0.583207416528526	aug	0.25	aug	0.8	jun	0.862068965517241	aug	0.0811891755592256	aug	0.663582842724979	global
6.5	jul	0.583207416528526	aug	0.25	aug	0.8	jul	0.793103448275862	jun	0.586632693709316	jun	0.83179142136249	global
6.5	jul	0.583207416528526	aug	0.25	aug	0.8	jul	0.793103448275862	jun	0.586632693709316	jul	0.747687132043734	global
6.5	jul	0.583207416528526	aug	0.25	aug	0.8	jul	0.793103448275862	jun	0.586632693709316	aug	0.663582842724979	global
6.5	jul	0.583207416528526	aug	0.25	aug	0.8	jul	0.793103448275862	jul	0.227045182272489	jun	0.83179142136249	global
6.5	jul	0.583207416528526	aug	0.25	aug	0.8	jul	0.793103448275862	jul	0.227045182272489	jul	0.747687132043734	global
6.5	jul	0.583207416528526	aug	0.25	aug	0.8	jul	0.793103448275862	jul	0.227045182272489	aug	0.663582842724979	global
6.5	jul	0.583207416528526	aug	0.25	aug	0.8	jul	0.793103448275862	aug	0.0811891755592256	jun	0.83179142136249	global
6.5	jul	0.583207416528526	aug	0.25	aug	0.8	jul	0.793103448275862	aug	0.0811891755592256	jul	0.747687132043734	global
6.5	jul	0.583207416528526	aug	0.25	aug	0.8	jul	0.793103448275862	aug	0.0811891755592256	aug	0.663582842724979	global
6.5	jul	0.583207416528526	aug	0.25	aug	0.8	aug	0.724137931034483	jun	0.586632693709316	jun	0.83179142136249	global
6.5	jul	0.583207416528526	aug	0.25	aug	0.8	aug	0.724137931034483	jun	0.586632693709316	jul	0.747687132043734	global
6.5	jul	0.583207416528526	aug	0.25	aug	0.8	aug	0.724137931034483	jun	0.586632693709316	aug	0.663582842724979	global
6.5	jul	0.583207416528526	aug	0.25	aug	0.8	aug	0.724137931034483	jul	0.227045182272489	jun	0.83179142136249	global
6.5	jul	0.583207416528526	aug	0.25	aug	0.8	aug	0.724137931034483	jul	0.227045182272489	jul	0.747687132043734	global
6.5	jul	0.583207416528526	aug	0.25	aug	0.8	aug	0.724137931034483	jul	0.227045182272489	aug	0.663582842724979	global
6.5	jul	0.583207416528526	aug	0.25	aug	0.8	aug	0.724137931034483	aug	0.0811891755592256	jun	0.83179142136249	global
6.5	jul	0.583207416528526	aug	0.25	aug	0.8	aug	0.724137931034483	aug	0.0811891755592256	jul	0.747687132043734	global
6.5	jul	0.583207416528526	aug	0.25	aug	0.8	aug	0.724137931034483	aug	0.0811891755592256	aug	0.663582842724979	global
6.5	aug	0.525390232152742	jun	0.4	jun	0.958333333333333	jun	0.862068965517241	jun	0.586632693709316	jun	0.83179142136249	global
6.5	aug	0.525390232152742	jun	0.4	jun	0.958333333333333	jun	0.862068965517241	jun	0.586632693709316	jul	0.747687132043734	global
6.5	aug	0.525390232152742	jun	0.4	jun	0.958333333333333	jun	0.862068965517241	jun	0.586632693709316	aug	0.663582842724979	global
6.5	aug	0.525390232152742	jun	0.4	jun	0.958333333333333	jun	0.862068965517241	jul	0.227045182272489	jun	0.83179142136249	global
6.5	aug	0.525390232152742	jun	0.4	jun	0.958333333333333	jun	0.862068965517241	jul	0.227045182272489	jul	0.747687132043734	global
6.5	aug	0.525390232152742	jun	0.4	jun	0.958333333333333	jun	0.862068965517241	jul	0.227045182272489	aug	0.663582842724979	global
6.5	aug	0.525390232152742	jun	0.4	jun	0.958333333333333	jun	0.862068965517241	aug	0.0811891755592256	jun	0.83179142136249	global
6.5	aug	0.525390232152742	jun	0.4	jun	0.958333333333333	jun	0.862068965517241	aug	0.0811891755592256	jul	0.747687132043734	global
6.5	aug	0.525390232152742	jun	0.4	jun	0.958333333333333	jun	0.862068965517241	aug	0.0811891755592256	aug	0.663582842724979	global
6.5	aug	0.525390232152742	jun	0.4	jun	0.958333333333333	jul	0.793103448275862	jun	0.586632693709316	jun	0.83179142136249	global
6.5	aug	0.525390232152742	jun	0.4	jun	0.958333333333333	jul	0.793103448275862	jun	0.586632693709316	jul	0.747687132043734	global
6.5	aug	0.525390232152742	jun	0.4	jun	0.958333333333333	jul	0.793103448275862	jun	0.586632693709316	aug	0.663582842724979	global
6.5	aug	0.525390232152742	jun	0.4	jun	0.958333333333333	jul	0.793103448275862	jul	0.227045182272489	jun	0.83179142136249	global
6.5	aug	0.525390232152742	jun	0.4	jun	0.958333333333333	jul	0.793103448275862	jul	0.227045182272489	jul	0.747687132043734	global
6.5	aug	0.525390232152742	jun	0.4	jun	0.958333333333333	jul	0.793103448275862	jul	0.227045182272489	aug	0.663582842724979	global
6.5	aug	0.525390232152742	jun	0.4	jun	0.958333333333333	jul	0.793103448275862	aug	0.0811891755592256	jun	0.83179142136249	global
6.5	aug	0.525390232152742	jun	0.4	jun	0.958333333333333	jul	0.793103448275862	aug	0.0811891755592256	jul	0.747687132043734	global
6.5	aug	0.525390232152742	jun	0.4	jun	0.958333333333333	jul	0.793103448275862	aug	0.0811891755592256	aug	0.663582842724979	global
6.5	aug	0.525390232152742	jun	0.4	jun	0.958333333333333	aug	0.724137931034483	jun	0.586632693709316	jun	0.83179142136249	global
6.5	aug	0.525390232152742	jun	0.4	jun	0.958333333333333	aug	0.724137931034483	jun	0.586632693709316	jul	0.747687132043734	global
6.5	aug	0.525390232152742	jun	0.4	jun	0.958333333333333	aug	0.724137931034483	jun	0.586632693709316	aug	0.663582842724979	global
6.5	aug	0.525390232152742	jun	0.4	jun	0.958333333333333	aug	0.724137931034483	jul	0.227045182272489	jun	0.83179142136249	global
6.5	aug	0.525390232152742	jun	0.4	jun	0.958333333333333	aug	0.724137931034483	jul	0.227045182272489	jul	0.747687132043734	global
6.5	aug	0.525390232152742	jun	0.4	jun	0.958333333333333	aug	0.724137931034483	jul	0.227045182272489	aug	0.663582842724979	global
6.5	aug	0.525390232152742	jun	0.4	jun	0.958333333333333	aug	0.724137931034483	aug	0.0811891755592256	jun	0.83179142136249	global
6.5	aug	0.525390232152742	jun	0.4	jun	0.958333333333333	aug	0.724137931034483	aug	0.0811891755592256	jul	0.747687132043734	global
6.5	aug	0.525390232152742	jun	0.4	jun	0.958333333333333	aug	0.724137931034483	aug	0.0811891755592256	aug	0.663582842724979	global
6.5	aug	0.525390232152742	jun	0.4	jul	0.88	jun	0.862068965517241	jun	0.586632693709316	jun	0.83179142136249	global
6.5	aug	0.525390232152742	jun	0.4	jul	0.88	jun	0.862068965517241	jun	0.586632693709316	jul	0.747687132043734	global
6.5	aug	0.525390232152742	jun	0.4	jul	0.88	jun	0.862068965517241	jun	0.586632693709316	aug	0.663582842724979	global
6.5	aug	0.525390232152742	jun	0.4	jul	0.88	jun	0.862068965517241	jul	0.227045182272489	jun	0.83179142136249	global
6.5	aug	0.525390232152742	jun	0.4	jul	0.88	jun	0.862068965517241	jul	0.227045182272489	jul	0.747687132043734	global
6.5	aug	0.525390232152742	jun	0.4	jul	0.88	jun	0.862068965517241	jul	0.227045182272489	aug	0.663582842724979	global
6.5	aug	0.525390232152742	jun	0.4	jul	0.88	jun	0.862068965517241	aug	0.0811891755592256	jun	0.83179142136249	global
6.5	aug	0.525390232152742	jun	0.4	jul	0.88	jun	0.862068965517241	aug	0.0811891755592256	jul	0.747687132043734	global
6.5	aug	0.525390232152742	jun	0.4	jul	0.88	jun	0.862068965517241	aug	0.0811891755592256	aug	0.663582842724979	global
6.5	aug	0.525390232152742	jun	0.4	jul	0.88	jul	0.793103448275862	jun	0.586632693709316	jun	0.83179142136249	global
6.5	aug	0.525390232152742	jun	0.4	jul	0.88	jul	0.793103448275862	jun	0.586632693709316	jul	0.747687132043734	global
6.5	aug	0.525390232152742	jun	0.4	jul	0.88	jul	0.793103448275862	jun	0.586632693709316	aug	0.663582842724979	global
6.5	aug	0.525390232152742	jun	0.4	jul	0.88	jul	0.793103448275862	jul	0.227045182272489	jun	0.83179142136249	global
6.5	aug	0.525390232152742	jun	0.4	jul	0.88	jul	0.793103448275862	jul	0.227045182272489	jul	0.747687132043734	global
6.5	aug	0.525390232152742	jun	0.4	jul	0.88	jul	0.793103448275862	jul	0.227045182272489	aug	0.663582842724979	global
6.5	aug	0.525390232152742	jun	0.4	jul	0.88	jul	0.793103448275862	aug	0.0811891755592256	jun	0.83179142136249	global
6.5	aug	0.525390232152742	jun	0.4	jul	0.88	jul	0.793103448275862	aug	0.0811891755592256	jul	0.747687132043734	global
6.5	aug	0.525390232152742	jun	0.4	jul	0.88	jul	0.793103448275862	aug	0.0811891755592256	aug	0.663582842724979	global
6.5	aug	0.525390232152742	jun	0.4	jul	0.88	aug	0.724137931034483	jun	0.586632693709316	jun	0.83179142136249	global
6.5	aug	0.525390232152742	jun	0.4	jul	0.88	aug	0.724137931034483	jun	0.586632693709316	jul	0.747687132043734	global
6.5	aug	0.525390232152742	jun	0.4	jul	0.88	aug	0.724137931034483	jun	0.586632693709316	aug	0.663582842724979	global
6.5	aug	0.525390232152742	jun	0.4	jul	0.88	aug	0.724137931034483	jul	0.227045182272489	jun	0.83179142136249	global
6.5	aug	0.525390232152742	jun	0.4	jul	0.88	aug	0.724137931034483	jul	0.227045182272489	jul	0.747687132043734	global
6.5	aug	0.525390232152742	jun	0.4	jul	0.88	aug	0.724137931034483	jul	0.227045182272489	aug	0.663582842724979	global
6.5	aug	0.525390232152742	jun	0.4	jul	0.88	aug	0.724137931034483	aug	0.0811891755592256	jun	0.83179142136249	global
6.5	aug	0.525390232152742	jun	0.4	jul	0.88	aug	0.724137931034483	aug	0.0811891755592256	jul	0.747687132043734	global
6.5	aug	0.525390232152742	jun	0.4	jul	0.88	aug	0.724137931034483	aug	0.0811891755592256	aug	0.663582842724979	global
6.5	aug	0.525390232152742	jun	0.4	aug	0.8	jun	0.862068965517241	jun	0.586632693709316	jun	0.83179142136249	global
6.5	aug	0.525390232152742	jun	0.4	aug	0.8	jun	0.862068965517241	jun	0.586632693709316	jul	0.747687132043734	global
6.5	aug	0.525390232152742	jun	0.4	aug	0.8	jun	0.862068965517241	jun	0.586632693709316	aug	0.663582842724979	global
6.5	aug	0.525390232152742	jun	0.4	aug	0.8	jun	0.862068965517241	jul	0.227045182272489	jun	0.83179142136249	global
6.5	aug	0.525390232152742	jun	0.4	aug	0.8	jun	0.862068965517241	jul	0.227045182272489	jul	0.747687132043734	global
6.5	aug	0.525390232152742	jun	0.4	aug	0.8	jun	0.862068965517241	jul	0.227045182272489	aug	0.663582842724979	global
6.5	aug	0.525390232152742	jun	0.4	aug	0.8	jun	0.862068965517241	aug	0.0811891755592256	jun	0.83179142136249	global
6.5	aug	0.525390232152742	jun	0.4	aug	0.8	jun	0.862068965517241	aug	0.0811891755592256	jul	0.747687132043734	global
6.5	aug	0.525390232152742	jun	0.4	aug	0.8	jun	0.862068965517241	aug	0.0811891755592256	aug	0.663582842724979	global
6.5	aug	0.525390232152742	jun	0.4	aug	0.8	jul	0.793103448275862	jun	0.586632693709316	jun	0.83179142136249	global
6.5	aug	0.525390232152742	jun	0.4	aug	0.8	jul	0.793103448275862	jun	0.586632693709316	jul	0.747687132043734	global
6.5	aug	0.525390232152742	jun	0.4	aug	0.8	jul	0.793103448275862	jun	0.586632693709316	aug	0.663582842724979	global
6.5	aug	0.525390232152742	jun	0.4	aug	0.8	jul	0.793103448275862	jul	0.227045182272489	jun	0.83179142136249	global
6.5	aug	0.525390232152742	jun	0.4	aug	0.8	jul	0.793103448275862	jul	0.227045182272489	jul	0.747687132043734	global
6.5	aug	0.525390232152742	jun	0.4	aug	0.8	jul	0.793103448275862	jul	0.227045182272489	aug	0.663582842724979	global
6.5	aug	0.525390232152742	jun	0.4	aug	0.8	jul	0.793103448275862	aug	0.0811891755592256	jun	0.83179142136249	global
6.5	aug	0.525390232152742	jun	0.4	aug	0.8	jul	0.793103448275862	aug	0.0811891755592256	jul	0.747687132043734	global
6.5	aug	0.525390232152742	jun	0.4	aug	0.8	jul	0.793103448275862	aug	0.0811891755592256	aug	0.663582842724979	global
6.5	aug	0.525390232152742	jun	0.4	aug	0.8	aug	0.724137931034483	jun	0.586632693709316	jun	0.83179142136249	global
6.5	aug	0.525390232152742	jun	0.4	aug	0.8	aug	0.724137931034483	jun	0.586632693709316	jul	0.747687132043734	global
6.5	aug	0.525390232152742	jun	0.4	aug	0.8	aug	0.724137931034483	jun	0.586632693709316	aug	0.663582842724979	global
6.5	aug	0.525390232152742	jun	0.4	aug	0.8	aug	0.724137931034483	jul	0.227045182272489	jun	0.83179142136249	global
6.5	aug	0.525390232152742	jun	0.4	aug	0.8	aug	0.724137931034483	jul	0.227045182272489	jul	0.747687132043734	global
6.5	aug	0.525390232152742	jun	0.4	aug	0.8	aug	0.724137931034483	jul	0.227045182272489	aug	0.663582842724979	global
6.5	aug	0.525390232152742	jun	0.4	aug	0.8	aug	0.724137931034483	aug	0.0811891755592256	jun	0.83179142136249	global
6.5	aug	0.525390232152742	jun	0.4	aug	0.8	aug	0.724137931034483	aug	0.0811891755592256	jul	0.747687132043734	global
6.5	aug	0.525390232152742	jun	0.4	aug	0.8	aug	0.724137931034483	aug	0.0811891755592256	aug	0.663582842724979	global
6.5	aug	0.525390232152742	jul	0.25	jun	0.958333333333333	jun	0.862068965517241	jun	0.586632693709316	jun	0.83179142136249	global
6.5	aug	0.525390232152742	jul	0.25	jun	0.958333333333333	jun	0.862068965517241	jun	0.586632693709316	jul	0.747687132043734	global
6.5	aug	0.525390232152742	jul	0.25	jun	0.958333333333333	jun	0.862068965517241	jun	0.586632693709316	aug	0.663582842724979	global
6.5	aug	0.525390232152742	jul	0.25	jun	0.958333333333333	jun	0.862068965517241	jul	0.227045182272489	jun	0.83179142136249	global
6.5	aug	0.525390232152742	jul	0.25	jun	0.958333333333333	jun	0.862068965517241	jul	0.227045182272489	jul	0.747687132043734	global
6.5	aug	0.525390232152742	jul	0.25	jun	0.958333333333333	jun	0.862068965517241	jul	0.227045182272489	aug	0.663582842724979	global
6.5	aug	0.525390232152742	jul	0.25	jun	0.958333333333333	jun	0.862068965517241	aug	0.0811891755592256	jun	0.83179142136249	global
6.5	aug	0.525390232152742	jul	0.25	jun	0.958333333333333	jun	0.862068965517241	aug	0.0811891755592256	jul	0.747687132043734	global
6.5	aug	0.525390232152742	jul	0.25	jun	0.958333333333333	jun	0.862068965517241	aug	0.0811891755592256	aug	0.663582842724979	global
6.5	aug	0.525390232152742	jul	0.25	jun	0.958333333333333	jul	0.793103448275862	jun	0.586632693709316	jun	0.83179142136249	global
6.5	aug	0.525390232152742	jul	0.25	jun	0.958333333333333	jul	0.793103448275862	jun	0.586632693709316	jul	0.747687132043734	global
6.5	aug	0.525390232152742	jul	0.25	jun	0.958333333333333	jul	0.793103448275862	jun	0.586632693709316	aug	0.663582842724979	global
6.5	aug	0.525390232152742	jul	0.25	jun	0.958333333333333	jul	0.793103448275862	jul	0.227045182272489	jun	0.83179142136249	global
6.5	aug	0.525390232152742	jul	0.25	jun	0.958333333333333	jul	0.793103448275862	jul	0.227045182272489	jul	0.747687132043734	global
6.5	aug	0.525390232152742	jul	0.25	jun	0.958333333333333	jul	0.793103448275862	jul	0.227045182272489	aug	0.663582842724979	global
6.5	aug	0.525390232152742	jul	0.25	jun	0.958333333333333	jul	0.793103448275862	aug	0.0811891755592256	jun	0.83179142136249	global
6.5	aug	0.525390232152742	jul	0.25	jun	0.958333333333333	jul	0.793103448275862	aug	0.0811891755592256	jul	0.747687132043734	global
6.5	aug	0.525390232152742	jul	0.25	jun	0.958333333333333	jul	0.793103448275862	aug	0.0811891755592256	aug	0.663582842724979	global
6.5	aug	0.525390232152742	jul	0.25	jun	0.958333333333333	aug	0.724137931034483	jun	0.586632693709316	jun	0.83179142136249	global
6.5	aug	0.525390232152742	jul	0.25	jun	0.958333333333333	aug	0.724137931034483	jun	0.586632693709316	jul	0.747687132043734	global
6.5	aug	0.525390232152742	jul	0.25	jun	0.958333333333333	aug	0.724137931034483	jun	0.586632693709316	aug	0.663582842724979	global
6.5	aug	0.525390232152742	jul	0.25	jun	0.958333333333333	aug	0.724137931034483	jul	0.227045182272489	jun	0.83179142136249	global
6.5	aug	0.525390232152742	jul	0.25	jun	0.958333333333333	aug	0.724137931034483	jul	0.227045182272489	jul	0.747687132043734	global
6.5	aug	0.525390232152742	jul	0.25	jun	0.958333333333333	aug	0.724137931034483	jul	0.227045182272489	aug	0.663582842724979	global
6.5	aug	0.525390232152742	jul	0.25	jun	0.958333333333333	aug	0.724137931034483	aug	0.0811891755592256	jun	0.83179142136249	global
6.5	aug	0.525390232152742	jul	0.25	jun	0.958333333333333	aug	0.724137931034483	aug	0.0811891755592256	jul	0.747687132043734	global
6.5	aug	0.525390232152742	jul	0.25	jun	0.958333333333333	aug	0.724137931034483	aug	0.0811891755592256	aug	0.663582842724979	global
6.5	aug	0.525390232152742	jul	0.25	jul	0.88	jun	0.862068965517241	jun	0.586632693709316	jun	0.83179142136249	global
6.5	aug	0.525390232152742	jul	0.25	jul	0.88	jun	0.862068965517241	jun	0.586632693709316	jul	0.747687132043734	global
6.5	aug	0.525390232152742	jul	0.25	jul	0.88	jun	0.862068965517241	jun	0.586632693709316	aug	0.663582842724979	global
6.5	aug	0.525390232152742	jul	0.25	jul	0.88	jun	0.862068965517241	jul	0.227045182272489	jun	0.83179142136249	global
6.5	aug	0.525390232152742	jul	0.25	jul	0.88	jun	0.862068965517241	jul	0.227045182272489	jul	0.747687132043734	global
6.5	aug	0.525390232152742	jul	0.25	jul	0.88	jun	0.862068965517241	jul	0.227045182272489	aug	0.663582842724979	global
6.5	aug	0.525390232152742	jul	0.25	jul	0.88	jun	0.862068965517241	aug	0.0811891755592256	jun	0.83179142136249	global
6.5	aug	0.525390232152742	jul	0.25	jul	0.88	jun	0.862068965517241	aug	0.0811891755592256	jul	0.747687132043734	global
6.5	aug	0.525390232152742	jul	0.25	jul	0.88	jun	0.862068965517241	aug	0.0811891755592256	aug	0.663582842724979	global
6.5	aug	0.525390232152742	jul	0.25	jul	0.88	jul	0.793103448275862	jun	0.586632693709316	jun	0.83179142136249	global
6.5	aug	0.525390232152742	jul	0.25	jul	0.88	jul	0.793103448275862	jun	0.586632693709316	jul	0.747687132043734	global
6.5	aug	0.525390232152742	jul	0.25	jul	0.88	jul	0.793103448275862	jun	0.586632693709316	aug	0.663582842724979	global
6.5	aug	0.525390232152742	jul	0.25	jul	0.88	jul	0.793103448275862	jul	0.227045182272489	jun	0.83179142136249	global
6.5	aug	0.525390232152742	jul	0.25	jul	0.88	jul	0.793103448275862	jul	0.227045182272489	jul	0.747687132043734	global
6.5	aug	0.525390232152742	jul	0.25	jul	0.88	jul	0.793103448275862	jul	0.227045182272489	aug	0.663582842724979	global
6.5	aug	0.525390232152742	jul	0.25	jul	0.88	jul	0.793103448275862	aug	0.0811891755592256	jun	0.83179142136249	global
6.5	aug	0.525390232152742	jul	0.25	jul	0.88	jul	0.793103448275862	aug	0.0811891755592256	jul	0.747687132043734	global
6.5	aug	0.525390232152742	jul	0.25	jul	0.88	jul	0.793103448275862	aug	0.0811891755592256	aug	0.663582842724979	global
6.5	aug	0.525390232152742	jul	0.25	jul	0.88	aug	0.724137931034483	jun	0.586632693709316	jun	0.83179142136249	global
6.5	aug	0.525390232152742	jul	0.25	jul	0.88	aug	0.724137931034483	jun	0.586632693709316	jul	0.747687132043734	global
6.5	aug	0.525390232152742	jul	0.25	jul	0.88	aug	0.724137931034483	jun	0.586632693709316	aug	0.663582842724979	global
6.5	aug	0.525390232152742	jul	0.25	jul	0.88	aug	0.724137931034483	jul	0.227045182272489	jun	0.83179142136249	global
6.5	aug	0.525390232152742	jul	0.25	jul	0.88	aug	0.724137931034483	jul	0.227045182272489	jul	0.747687132043734	global
6.5	aug	0.525390232152742	jul	0.25	jul	0.88	aug	0.724137931034483	jul	0.227045182272489	aug	0.663582842724979	global
6.5	aug	0.525390232152742	jul	0.25	jul	0.88	aug	0.724137931034483	aug	0.0811891755592256	jun	0.83179142136249	global
6.5	aug	0.525390232152742	jul	0.25	jul	0.88	aug	0.724137931034483	aug	0.0811891755592256	jul	0.747687132043734	global
6.5	aug	0.525390232152742	jul	0.25	jul	0.88	aug	0.724137931034483	aug	0.0811891755592256	aug	0.663582842724979	global
6.5	aug	0.525390232152742	jul	0.25	aug	0.8	jun	0.862068965517241	jun	0.586632693709316	jun	0.83179142136249	global
6.5	aug	0.525390232152742	jul	0.25	aug	0.8	jun	0.862068965517241	jun	0.586632693709316	jul	0.747687132043734	global
6.5	aug	0.525390232152742	jul	0.25	aug	0.8	jun	0.862068965517241	jun	0.586632693709316	aug	0.663582842724979	global
6.5	aug	0.525390232152742	jul	0.25	aug	0.8	jun	0.862068965517241	jul	0.227045182272489	jun	0.83179142136249	global
6.5	aug	0.525390232152742	jul	0.25	aug	0.8	jun	0.862068965517241	jul	0.227045182272489	jul	0.747687132043734	global
6.5	aug	0.525390232152742	jul	0.25	aug	0.8	jun	0.862068965517241	jul	0.227045182272489	aug	0.663582842724979	global
6.5	aug	0.525390232152742	jul	0.25	aug	0.8	jun	0.862068965517241	aug	0.0811891755592256	jun	0.83179142136249	global
6.5	aug	0.525390232152742	jul	0.25	aug	0.8	jun	0.862068965517241	aug	0.0811891755592256	jul	0.747687132043734	global
6.5	aug	0.525390232152742	jul	0.25	aug	0.8	jun	0.862068965517241	aug	0.0811891755592256	aug	0.663582842724979	global
6.5	aug	0.525390232152742	jul	0.25	aug	0.8	jul	0.793103448275862	jun	0.586632693709316	jun	0.83179142136249	global
6.5	aug	0.525390232152742	jul	0.25	aug	0.8	jul	0.793103448275862	jun	0.586632693709316	jul	0.747687132043734	global
6.5	aug	0.525390232152742	jul	0.25	aug	0.8	jul	0.793103448275862	jun	0.586632693709316	aug	0.663582842724979	global
6.5	aug	0.525390232152742	jul	0.25	aug	0.8	jul	0.793103448275862	jul	0.227045182272489	jun	0.83179142136249	global
6.5	aug	0.525390232152742	jul	0.25	aug	0.8	jul	0.793103448275862	jul	0.227045182272489	jul	0.747687132043734	global
6.5	aug	0.525390232152742	jul	0.25	aug	0.8	jul	0.793103448275862	jul	0.227045182272489	aug	0.663582842724979	global
6.5	aug	0.525390232152742	jul	0.25	aug	0.8	jul	0.793103448275862	aug	0.0811891755592256	jun	0.83179142136249	global
6.5	aug	0.525390232152742	jul	0.25	aug	0.8	jul	0.793103448275862	aug	0.0811891755592256	jul	0.747687132043734	global
6.5	aug	0.525390232152742	jul	0.25	aug	0.8	jul	0.793103448275862	aug	0.0811891755592256	aug	0.663582842724979	global
6.5	aug	0.525390232152742	jul	0.25	aug	0.8	aug	0.724137931034483	jun	0.586632693709316	jun	0.83179142136249	global
6.5	aug	0.525390232152742	jul	0.25	aug	0.8	aug	0.724137931034483	jun	0.586632693709316	jul	0.747687132043734	global
6.5	aug	0.525390232152742	jul	0.25	aug	0.8	aug	0.724137931034483	jun	0.586632693709316	aug	0.663582842724979	global
6.5	aug	0.525390232152742	jul	0.25	aug	0.8	aug	0.724137931034483	jul	0.227045182272489	jun	0.83179142136249	global
6.5	aug	0.525390232152742	jul	0.25	aug	0.8	aug	0.724137931034483	jul	0.227045182272489	jul	0.747687132043734	global
6.5	aug	0.525390232152742	jul	0.25	aug	0.8	aug	0.724137931034483	jul	0.227045182272489	aug	0.663582842724979	global
6.5	aug	0.525390232152742	jul	0.25	aug	0.8	aug	0.724137931034483	aug	0.0811891755592256	jun	0.83179142136249	global
6.5	aug	0.525390232152742	jul	0.25	aug	0.8	aug	0.724137931034483	aug	0.0811891755592256	jul	0.747687132043734	global
6.5	aug	0.525390232152742	jul	0.25	aug	0.8	aug	0.724137931034483	aug	0.0811891755592256	aug	0.663582842724979	global
6.5	aug	0.525390232152742	aug	0.25	jun	0.958333333333333	jun	0.862068965517241	jun	0.586632693709316	jun	0.83179142136249	global
6.5	aug	0.525390232152742	aug	0.25	jun	0.958333333333333	jun	0.862068965517241	jun	0.586632693709316	jul	0.747687132043734	global
6.5	aug	0.525390232152742	aug	0.25	jun	0.958333333333333	jun	0.862068965517241	jun	0.586632693709316	aug	0.663582842724979	global
6.5	aug	0.525390232152742	aug	0.25	jun	0.958333333333333	jun	0.862068965517241	jul	0.227045182272489	jun	0.83179142136249	global
6.5	aug	0.525390232152742	aug	0.25	jun	0.958333333333333	jun	0.862068965517241	jul	0.227045182272489	jul	0.747687132043734	global
6.5	aug	0.525390232152742	aug	0.25	jun	0.958333333333333	jun	0.862068965517241	jul	0.227045182272489	aug	0.663582842724979	global
6.5	aug	0.525390232152742	aug	0.25	jun	0.958333333333333	jun	0.862068965517241	aug	0.0811891755592256	jun	0.83179142136249	global
6.5	aug	0.525390232152742	aug	0.25	jun	0.958333333333333	jun	0.862068965517241	aug	0.0811891755592256	jul	0.747687132043734	global
6.5	aug	0.525390232152742	aug	0.25	jun	0.958333333333333	jun	0.862068965517241	aug	0.0811891755592256	aug	0.663582842724979	global
6.5	aug	0.525390232152742	aug	0.25	jun	0.958333333333333	jul	0.793103448275862	jun	0.586632693709316	jun	0.83179142136249	global
6.5	aug	0.525390232152742	aug	0.25	jun	0.958333333333333	jul	0.793103448275862	jun	0.586632693709316	jul	0.747687132043734	global
6.5	aug	0.525390232152742	aug	0.25	jun	0.958333333333333	jul	0.793103448275862	jun	0.586632693709316	aug	0.663582842724979	global
6.5	aug	0.525390232152742	aug	0.25	jun	0.958333333333333	jul	0.793103448275862	jul	0.227045182272489	jun	0.83179142136249	global
6.5	aug	0.525390232152742	aug	0.25	jun	0.958333333333333	jul	0.793103448275862	jul	0.227045182272489	jul	0.747687132043734	global
6.5	aug	0.525390232152742	aug	0.25	jun	0.958333333333333	jul	0.793103448275862	jul	0.227045182272489	aug	0.663582842724979	global
6.5	aug	0.525390232152742	aug	0.25	jun	0.958333333333333	jul	0.793103448275862	aug	0.0811891755592256	jun	0.83179142136249	global
6.5	aug	0.525390232152742	aug	0.25	jun	0.958333333333333	jul	0.793103448275862	aug	0.0811891755592256	jul	0.747687132043734	global
6.5	aug	0.525390232152742	aug	0.25	jun	0.958333333333333	jul	0.793103448275862	aug	0.0811891755592256	aug	0.663582842724979	global
6.5	aug	0.525390232152742	aug	0.25	jun	0.958333333333333	aug	0.724137931034483	jun	0.586632693709316	jun	0.83179142136249	global
6.5	aug	0.525390232152742	aug	0.25	jun	0.958333333333333	aug	0.724137931034483	jun	0.586632693709316	jul	0.747687132043734	global
6.5	aug	0.525390232152742	aug	0.25	jun	0.958333333333333	aug	0.724137931034483	jun	0.586632693709316	aug	0.663582842724979	global
6.5	aug	0.525390232152742	aug	0.25	jun	0.958333333333333	aug	0.724137931034483	jul	0.227045182272489	jun	0.83179142136249	global
6.5	aug	0.525390232152742	aug	0.25	jun	0.958333333333333	aug	0.724137931034483	jul	0.227045182272489	jul	0.747687132043734	global
6.5	aug	0.525390232152742	aug	0.25	jun	0.958333333333333	aug	0.724137931034483	jul	0.227045182272489	aug	0.663582842724979	global
6.5	aug	0.525390232152742	aug	0.25	jun	0.958333333333333	aug	0.724137931034483	aug	0.0811891755592256	jun	0.83179142136249	global
6.5	aug	0.525390232152742	aug	0.25	jun	0.958333333333333	aug	0.724137931034483	aug	0.0811891755592256	jul	0.747687132043734	global
6.5	aug	0.525390232152742	aug	0.25	jun	0.958333333333333	aug	0.724137931034483	aug	0.0811891755592256	aug	0.663582842724979	global
6.5	aug	0.525390232152742	aug	0.25	jul	0.88	jun	0.862068965517241	jun	0.586632693709316	jun	0.83179142136249	global
6.5	aug	0.525390232152742	aug	0.25	jul	0.88	jun	0.862068965517241	jun	0.586632693709316	jul	0.747687132043734	global
6.5	aug	0.525390232152742	aug	0.25	jul	0.88	jun	0.862068965517241	jun	0.586632693709316	aug	0.663582842724979	global
6.5	aug	0.525390232152742	aug	0.25	jul	0.88	jun	0.862068965517241	jul	0.227045182272489	jun	0.83179142136249	global
6.5	aug	0.525390232152742	aug	0.25	jul	0.88	jun	0.862068965517241	jul	0.227045182272489	jul	0.747687132043734	global
6.5	aug	0.525390232152742	aug	0.25	jul	0.88	jun	0.862068965517241	jul	0.227045182272489	aug	0.663582842724979	global
6.5	aug	0.525390232152742	aug	0.25	jul	0.88	jun	0.862068965517241	aug	0.0811891755592256	jun	0.83179142136249	global
6.5	aug	0.525390232152742	aug	0.25	jul	0.88	jun	0.862068965517241	aug	0.0811891755592256	jul	0.747687132043734	global
6.5	aug	0.525390232152742	aug	0.25	jul	0.88	jun	0.862068965517241	aug	0.0811891755592256	aug	0.663582842724979	global
6.5	aug	0.525390232152742	aug	0.25	jul	0.88	jul	0.793103448275862	jun	0.586632693709316	jun	0.83179142136249	global
6.5	aug	0.525390232152742	aug	0.25	jul	0.88	jul	0.793103448275862	jun	0.586632693709316	jul	0.747687132043734	global
6.5	aug	0.525390232152742	aug	0.25	jul	0.88	jul	0.793103448275862	jun	0.586632693709316	aug	0.663582842724979	global
6.5	aug	0.525390232152742	aug	0.25	jul	0.88	jul	0.793103448275862	jul	0.227045182272489	jun	0.83179142136249	global
6.5	aug	0.525390232152742	aug	0.25	jul	0.88	jul	0.793103448275862	jul	0.227045182272489	jul	0.747687132043734	global
6.5	aug	0.525390232152742	aug	0.25	jul	0.88	jul	0.793103448275862	jul	0.227045182272489	aug	0.663582842724979	global
6.5	aug	0.525390232152742	aug	0.25	jul	0.88	jul	0.793103448275862	aug	0.0811891755592256	jun	0.83179142136249	global
6.5	aug	0.525390232152742	aug	0.25	jul	0.88	jul	0.793103448275862	aug	0.0811891755592256	jul	0.747687132043734	global
6.5	aug	0.525390232152742	aug	0.25	jul	0.88	jul	0.793103448275862	aug	0.0811891755592256	aug	0.663582842724979	global
6.5	aug	0.525390232152742	aug	0.25	jul	0.88	aug	0.724137931034483	jun	0.586632693709316	jun	0.83179142136249	global
6.5	aug	0.525390232152742	aug	0.25	jul	0.88	aug	0.724137931034483	jun	0.586632693709316	jul	0.747687132043734	global
6.5	aug	0.525390232152742	aug	0.25	jul	0.88	aug	0.724137931034483	jun	0.586632693709316	aug	0.663582842724979	global
6.5	aug	0.525390232152742	aug	0.25	jul	0.88	aug	0.724137931034483	jul	0.227045182272489	jun	0.83179142136249	global
6.5	aug	0.525390232152742	aug	0.25	jul	0.88	aug	0.724137931034483	jul	0.227045182272489	jul	0.747687132043734	global
6.5	aug	0.525390232152742	aug	0.25	jul	0.88	aug	0.724137931034483	jul	0.227045182272489	aug	0.663582842724979	global
6.5	aug	0.525390232152742	aug	0.25	jul	0.88	aug	0.724137931034483	aug	0.0811891755592256	jun	0.83179142136249	global
6.5	aug	0.525390232152742	aug	0.25	jul	0.88	aug	0.724137931034483	aug	0.0811891755592256	jul	0.747687132043734	global
6.5	aug	0.525390232152742	aug	0.25	jul	0.88	aug	0.724137931034483	aug	0.0811891755592256	aug	0.663582842724979	global
6.5	aug	0.525390232152742	aug	0.25	aug	0.8	jun	0.862068965517241	jun	0.586632693709316	jun	0.83179142136249	global
6.5	aug	0.525390232152742	aug	0.25	aug	0.8	jun	0.862068965517241	jun	0.586632693709316	jul	0.747687132043734	global
6.5	aug	0.525390232152742	aug	0.25	aug	0.8	jun	0.862068965517241	jun	0.586632693709316	aug	0.663582842724979	global
6.5	aug	0.525390232152742	aug	0.25	aug	0.8	jun	0.862068965517241	jul	0.227045182272489	jun	0.83179142136249	global
6.5	aug	0.525390232152742	aug	0.25	aug	0.8	jun	0.862068965517241	jul	0.227045182272489	jul	0.747687132043734	global
6.5	aug	0.525390232152742	aug	0.25	aug	0.8	jun	0.862068965517241	jul	0.227045182272489	aug	0.663582842724979	global
6.5	aug	0.525390232152742	aug	0.25	aug	0.8	jun	0.862068965517241	aug	0.0811891755592256	jun	0.83179142136249	global
6.5	aug	0.525390232152742	aug	0.25	aug	0.8	jun	0.862068965517241	aug	0.0811891755592256	jul	0.747687132043734	global
6.5	aug	0.525390232152742	aug	0.25	aug	0.8	jun	0.862068965517241	aug	0.0811891755592256	aug	0.663582842724979	global
6.5	aug	0.525390232152742	aug	0.25	aug	0.8	jul	0.793103448275862	jun	0.586632693709316	jun	0.83179142136249	global
6.5	aug	0.525390232152742	aug	0.25	aug	0.8	jul	0.793103448275862	jun	0.586632693709316	jul	0.747687132043734	global
6.5	aug	0.525390232152742	aug	0.25	aug	0.8	jul	0.793103448275862	jun	0.586632693709316	aug	0.663582842724979	global
6.5	aug	0.525390232152742	aug	0.25	aug	0.8	jul	0.793103448275862	jul	0.227045182272489	jun	0.83179142136249	global
6.5	aug	0.525390232152742	aug	0.25	aug	0.8	jul	0.793103448275862	jul	0.227045182272489	jul	0.747687132043734	global
6.5	aug	0.525390232152742	aug	0.25	aug	0.8	jul	0.793103448275862	jul	0.227045182272489	aug	0.663582842724979	global
6.5	aug	0.525390232152742	aug	0.25	aug	0.8	jul	0.793103448275862	aug	0.0811891755592256	jun	0.83179142136249	global
6.5	aug	0.525390232152742	aug	0.25	aug	0.8	jul	0.793103448275862	aug	0.0811891755592256	jul	0.747687132043734	global
6.5	aug	0.525390232152742	aug	0.25	aug	0.8	jul	0.793103448275862	aug	0.0811891755592256	aug	0.663582842724979	global
6.5	aug	0.525390232152742	aug	0.25	aug	0.8	aug	0.724137931034483	jun	0.586632693709316	jun	0.83179142136249	global
6.5	aug	0.525390232152742	aug	0.25	aug	0.8	aug	0.724137931034483	jun	0.586632693709316	jul	0.747687132043734	global
6.5	aug	0.525390232152742	aug	0.25	aug	0.8	aug	0.724137931034483	jun	0.586632693709316	aug	0.663582842724979	global
6.5	aug	0.525390232152742	aug	0.25	aug	0.8	aug	0.724137931034483	jul	0.227045182272489	jun	0.83179142136249	global
6.5	aug	0.525390232152742	aug	0.25	aug	0.8	aug	0.724137931034483	jul	0.227045182272489	jul	0.747687132043734	global
6.5	aug	0.525390232152742	aug	0.25	aug	0.8	aug	0.724137931034483	jul	0.227045182272489	aug	0.663582842724979	global
6.5	aug	0.525390232152742	aug	0.25	aug	0.8	aug	0.724137931034483	aug	0.0811891755592256	jun	0.83179142136249	global
6.5	aug	0.525390232152742	aug	0.25	aug	0.8	aug	0.724137931034483	aug	0.0811891755592256	jul	0.747687132043734	global
6.5	aug	0.525390232152742	aug	0.25	aug	0.8	aug	0.724137931034483	aug	0.0811891755592256	aug	0.663582842724979	global
7.5	jun	0.541766931445788	jun	0.4	jun	0.833333333333333	jun	0.758620689655172	jun	0.353049580893901	jun	0.705634987384357	global
7.5	jun	0.541766931445788	jun	0.4	jun	0.833333333333333	jun	0.758620689655172	jun	0.353049580893901	jul	0.83179142136249	global
7.5	jun	0.541766931445788	jun	0.4	jun	0.833333333333333	jun	0.758620689655172	jun	0.353049580893901	aug	0.705634987384357	global
7.5	jun	0.541766931445788	jun	0.4	jun	0.833333333333333	jun	0.758620689655172	jul	0.610092805757673	jun	0.705634987384357	global
7.5	jun	0.541766931445788	jun	0.4	jun	0.833333333333333	jun	0.758620689655172	jul	0.610092805757673	jul	0.83179142136249	global
7.5	jun	0.541766931445788	jun	0.4	jun	0.833333333333333	jun	0.758620689655172	jul	0.610092805757673	aug	0.705634987384357	global
7.5	jun	0.541766931445788	jun	0.4	jun	0.833333333333333	jun	0.758620689655172	aug	0.151175410988156	jun	0.705634987384357	global
7.5	jun	0.541766931445788	jun	0.4	jun	0.833333333333333	jun	0.758620689655172	aug	0.151175410988156	jul	0.83179142136249	global
7.5	jun	0.541766931445788	jun	0.4	jun	0.833333333333333	jun	0.758620689655172	aug	0.151175410988156	aug	0.705634987384357	global
7.5	jun	0.541766931445788	jun	0.4	jun	0.833333333333333	jul	0.862068965517241	jun	0.353049580893901	jun	0.705634987384357	global
7.5	jun	0.541766931445788	jun	0.4	jun	0.833333333333333	jul	0.862068965517241	jun	0.353049580893901	jul	0.83179142136249	global
7.5	jun	0.541766931445788	jun	0.4	jun	0.833333333333333	jul	0.862068965517241	jun	0.353049580893901	aug	0.705634987384357	global
7.5	jun	0.541766931445788	jun	0.4	jun	0.833333333333333	jul	0.862068965517241	jul	0.610092805757673	jun	0.705634987384357	global
7.5	jun	0.541766931445788	jun	0.4	jun	0.833333333333333	jul	0.862068965517241	jul	0.610092805757673	jul	0.83179142136249	global
7.5	jun	0.541766931445788	jun	0.4	jun	0.833333333333333	jul	0.862068965517241	jul	0.610092805757673	aug	0.705634987384357	global
7.5	jun	0.541766931445788	jun	0.4	jun	0.833333333333333	jul	0.862068965517241	aug	0.151175410988156	jun	0.705634987384357	global
7.5	jun	0.541766931445788	jun	0.4	jun	0.833333333333333	jul	0.862068965517241	aug	0.151175410988156	jul	0.83179142136249	global
7.5	jun	0.541766931445788	jun	0.4	jun	0.833333333333333	jul	0.862068965517241	aug	0.151175410988156	aug	0.705634987384357	global
7.5	jun	0.541766931445788	jun	0.4	jun	0.833333333333333	aug	0.758620689655172	jun	0.353049580893901	jun	0.705634987384357	global
7.5	jun	0.541766931445788	jun	0.4	jun	0.833333333333333	aug	0.758620689655172	jun	0.353049580893901	jul	0.83179142136249	global
7.5	jun	0.541766931445788	jun	0.4	jun	0.833333333333333	aug	0.758620689655172	jun	0.353049580893901	aug	0.705634987384357	global
7.5	jun	0.541766931445788	jun	0.4	jun	0.833333333333333	aug	0.758620689655172	jul	0.610092805757673	jun	0.705634987384357	global
7.5	jun	0.541766931445788	jun	0.4	jun	0.833333333333333	aug	0.758620689655172	jul	0.610092805757673	jul	0.83179142136249	global
7.5	jun	0.541766931445788	jun	0.4	jun	0.833333333333333	aug	0.758620689655172	jul	0.610092805757673	aug	0.705634987384357	global
7.5	jun	0.541766931445788	jun	0.4	jun	0.833333333333333	aug	0.758620689655172	aug	0.151175410988156	jun	0.705634987384357	global
7.5	jun	0.541766931445788	jun	0.4	jun	0.833333333333333	aug	0.758620689655172	aug	0.151175410988156	jul	0.83179142136249	global
7.5	jun	0.541766931445788	jun	0.4	jun	0.833333333333333	aug	0.758620689655172	aug	0.151175410988156	aug	0.705634987384357	global
7.5	jun	0.541766931445788	jun	0.4	jul	0.92	jun	0.758620689655172	jun	0.353049580893901	jun	0.705634987384357	global
7.5	jun	0.541766931445788	jun	0.4	jul	0.92	jun	0.758620689655172	jun	0.353049580893901	jul	0.83179142136249	global
7.5	jun	0.541766931445788	jun	0.4	jul	0.92	jun	0.758620689655172	jun	0.353049580893901	aug	0.705634987384357	global
7.5	jun	0.541766931445788	jun	0.4	jul	0.92	jun	0.758620689655172	jul	0.610092805757673	jun	0.705634987384357	global
7.5	jun	0.541766931445788	jun	0.4	jul	0.92	jun	0.758620689655172	jul	0.610092805757673	jul	0.83179142136249	global
7.5	jun	0.541766931445788	jun	0.4	jul	0.92	jun	0.758620689655172	jul	0.610092805757673	aug	0.705634987384357	global
7.5	jun	0.541766931445788	jun	0.4	jul	0.92	jun	0.758620689655172	aug	0.151175410988156	jun	0.705634987384357	global
7.5	jun	0.541766931445788	jun	0.4	jul	0.92	jun	0.758620689655172	aug	0.151175410988156	jul	0.83179142136249	global
7.5	jun	0.541766931445788	jun	0.4	jul	0.92	jun	0.758620689655172	aug	0.151175410988156	aug	0.705634987384357	global
7.5	jun	0.541766931445788	jun	0.4	jul	0.92	jul	0.862068965517241	jun	0.353049580893901	jun	0.705634987384357	global
7.5	jun	0.541766931445788	jun	0.4	jul	0.92	jul	0.862068965517241	jun	0.353049580893901	jul	0.83179142136249	global
7.5	jun	0.541766931445788	jun	0.4	jul	0.92	jul	0.862068965517241	jun	0.353049580893901	aug	0.705634987384357	global
7.5	jun	0.541766931445788	jun	0.4	jul	0.92	jul	0.862068965517241	jul	0.610092805757673	jun	0.705634987384357	global
7.5	jun	0.541766931445788	jun	0.4	jul	0.92	jul	0.862068965517241	jul	0.610092805757673	jul	0.83179142136249	global
7.5	jun	0.541766931445788	jun	0.4	jul	0.92	jul	0.862068965517241	jul	0.610092805757673	aug	0.705634987384357	global
7.5	jun	0.541766931445788	jun	0.4	jul	0.92	jul	0.862068965517241	aug	0.151175410988156	jun	0.705634987384357	global
7.5	jun	0.541766931445788	jun	0.4	jul	0.92	jul	0.862068965517241	aug	0.151175410988156	jul	0.83179142136249	global
7.5	jun	0.541766931445788	jun	0.4	jul	0.92	jul	0.862068965517241	aug	0.151175410988156	aug	0.705634987384357	global
7.5	jun	0.541766931445788	jun	0.4	jul	0.92	aug	0.758620689655172	jun	0.353049580893901	jun	0.705634987384357	global
7.5	jun	0.541766931445788	jun	0.4	jul	0.92	aug	0.758620689655172	jun	0.353049580893901	jul	0.83179142136249	global
7.5	jun	0.541766931445788	jun	0.4	jul	0.92	aug	0.758620689655172	jun	0.353049580893901	aug	0.705634987384357	global
7.5	jun	0.541766931445788	jun	0.4	jul	0.92	aug	0.758620689655172	jul	0.610092805757673	jun	0.705634987384357	global
7.5	jun	0.541766931445788	jun	0.4	jul	0.92	aug	0.758620689655172	jul	0.610092805757673	jul	0.83179142136249	global
7.5	jun	0.541766931445788	jun	0.4	jul	0.92	aug	0.758620689655172	jul	0.610092805757673	aug	0.705634987384357	global
7.5	jun	0.541766931445788	jun	0.4	jul	0.92	aug	0.758620689655172	aug	0.151175410988156	jun	0.705634987384357	global
7.5	jun	0.541766931445788	jun	0.4	jul	0.92	aug	0.758620689655172	aug	0.151175410988156	jul	0.83179142136249	global
7.5	jun	0.541766931445788	jun	0.4	jul	0.92	aug	0.758620689655172	aug	0.151175410988156	aug	0.705634987384357	global
7.5	jun	0.541766931445788	jun	0.4	aug	0.84	jun	0.758620689655172	jun	0.353049580893901	jun	0.705634987384357	global
7.5	jun	0.541766931445788	jun	0.4	aug	0.84	jun	0.758620689655172	jun	0.353049580893901	jul	0.83179142136249	global
7.5	jun	0.541766931445788	jun	0.4	aug	0.84	jun	0.758620689655172	jun	0.353049580893901	aug	0.705634987384357	global
7.5	jun	0.541766931445788	jun	0.4	aug	0.84	jun	0.758620689655172	jul	0.610092805757673	jun	0.705634987384357	global
7.5	jun	0.541766931445788	jun	0.4	aug	0.84	jun	0.758620689655172	jul	0.610092805757673	jul	0.83179142136249	global
7.5	jun	0.541766931445788	jun	0.4	aug	0.84	jun	0.758620689655172	jul	0.610092805757673	aug	0.705634987384357	global
7.5	jun	0.541766931445788	jun	0.4	aug	0.84	jun	0.758620689655172	aug	0.151175410988156	jun	0.705634987384357	global
7.5	jun	0.541766931445788	jun	0.4	aug	0.84	jun	0.758620689655172	aug	0.151175410988156	jul	0.83179142136249	global
7.5	jun	0.541766931445788	jun	0.4	aug	0.84	jun	0.758620689655172	aug	0.151175410988156	aug	0.705634987384357	global
7.5	jun	0.541766931445788	jun	0.4	aug	0.84	jul	0.862068965517241	jun	0.353049580893901	jun	0.705634987384357	global
7.5	jun	0.541766931445788	jun	0.4	aug	0.84	jul	0.862068965517241	jun	0.353049580893901	jul	0.83179142136249	global
7.5	jun	0.541766931445788	jun	0.4	aug	0.84	jul	0.862068965517241	jun	0.353049580893901	aug	0.705634987384357	global
7.5	jun	0.541766931445788	jun	0.4	aug	0.84	jul	0.862068965517241	jul	0.610092805757673	jun	0.705634987384357	global
7.5	jun	0.541766931445788	jun	0.4	aug	0.84	jul	0.862068965517241	jul	0.610092805757673	jul	0.83179142136249	global
7.5	jun	0.541766931445788	jun	0.4	aug	0.84	jul	0.862068965517241	jul	0.610092805757673	aug	0.705634987384357	global
7.5	jun	0.541766931445788	jun	0.4	aug	0.84	jul	0.862068965517241	aug	0.151175410988156	jun	0.705634987384357	global
7.5	jun	0.541766931445788	jun	0.4	aug	0.84	jul	0.862068965517241	aug	0.151175410988156	jul	0.83179142136249	global
7.5	jun	0.541766931445788	jun	0.4	aug	0.84	jul	0.862068965517241	aug	0.151175410988156	aug	0.705634987384357	global
7.5	jun	0.541766931445788	jun	0.4	aug	0.84	aug	0.758620689655172	jun	0.353049580893901	jun	0.705634987384357	global
7.5	jun	0.541766931445788	jun	0.4	aug	0.84	aug	0.758620689655172	jun	0.353049580893901	jul	0.83179142136249	global
7.5	jun	0.541766931445788	jun	0.4	aug	0.84	aug	0.758620689655172	jun	0.353049580893901	aug	0.705634987384357	global
7.5	jun	0.541766931445788	jun	0.4	aug	0.84	aug	0.758620689655172	jul	0.610092805757673	jun	0.705634987384357	global
7.5	jun	0.541766931445788	jun	0.4	aug	0.84	aug	0.758620689655172	jul	0.610092805757673	jul	0.83179142136249	global
7.5	jun	0.541766931445788	jun	0.4	aug	0.84	aug	0.758620689655172	jul	0.610092805757673	aug	0.705634987384357	global
7.5	jun	0.541766931445788	jun	0.4	aug	0.84	aug	0.758620689655172	aug	0.151175410988156	jun	0.705634987384357	global
7.5	jun	0.541766931445788	jun	0.4	aug	0.84	aug	0.758620689655172	aug	0.151175410988156	jul	0.83179142136249	global
7.5	jun	0.541766931445788	jun	0.4	aug	0.84	aug	0.758620689655172	aug	0.151175410988156	aug	0.705634987384357	global
7.5	jun	0.541766931445788	jul	0.5	jun	0.833333333333333	jun	0.758620689655172	jun	0.353049580893901	jun	0.705634987384357	global
7.5	jun	0.541766931445788	jul	0.5	jun	0.833333333333333	jun	0.758620689655172	jun	0.353049580893901	jul	0.83179142136249	global
7.5	jun	0.541766931445788	jul	0.5	jun	0.833333333333333	jun	0.758620689655172	jun	0.353049580893901	aug	0.705634987384357	global
7.5	jun	0.541766931445788	jul	0.5	jun	0.833333333333333	jun	0.758620689655172	jul	0.610092805757673	jun	0.705634987384357	global
7.5	jun	0.541766931445788	jul	0.5	jun	0.833333333333333	jun	0.758620689655172	jul	0.610092805757673	jul	0.83179142136249	global
7.5	jun	0.541766931445788	jul	0.5	jun	0.833333333333333	jun	0.758620689655172	jul	0.610092805757673	aug	0.705634987384357	global
7.5	jun	0.541766931445788	jul	0.5	jun	0.833333333333333	jun	0.758620689655172	aug	0.151175410988156	jun	0.705634987384357	global
7.5	jun	0.541766931445788	jul	0.5	jun	0.833333333333333	jun	0.758620689655172	aug	0.151175410988156	jul	0.83179142136249	global
7.5	jun	0.541766931445788	jul	0.5	jun	0.833333333333333	jun	0.758620689655172	aug	0.151175410988156	aug	0.705634987384357	global
7.5	jun	0.541766931445788	jul	0.5	jun	0.833333333333333	jul	0.862068965517241	jun	0.353049580893901	jun	0.705634987384357	global
7.5	jun	0.541766931445788	jul	0.5	jun	0.833333333333333	jul	0.862068965517241	jun	0.353049580893901	jul	0.83179142136249	global
7.5	jun	0.541766931445788	jul	0.5	jun	0.833333333333333	jul	0.862068965517241	jun	0.353049580893901	aug	0.705634987384357	global
7.5	jun	0.541766931445788	jul	0.5	jun	0.833333333333333	jul	0.862068965517241	jul	0.610092805757673	jun	0.705634987384357	global
7.5	jun	0.541766931445788	jul	0.5	jun	0.833333333333333	jul	0.862068965517241	jul	0.610092805757673	jul	0.83179142136249	global
7.5	jun	0.541766931445788	jul	0.5	jun	0.833333333333333	jul	0.862068965517241	jul	0.610092805757673	aug	0.705634987384357	global
7.5	jun	0.541766931445788	jul	0.5	jun	0.833333333333333	jul	0.862068965517241	aug	0.151175410988156	jun	0.705634987384357	global
7.5	jun	0.541766931445788	jul	0.5	jun	0.833333333333333	jul	0.862068965517241	aug	0.151175410988156	jul	0.83179142136249	global
7.5	jun	0.541766931445788	jul	0.5	jun	0.833333333333333	jul	0.862068965517241	aug	0.151175410988156	aug	0.705634987384357	global
7.5	jun	0.541766931445788	jul	0.5	jun	0.833333333333333	aug	0.758620689655172	jun	0.353049580893901	jun	0.705634987384357	global
7.5	jun	0.541766931445788	jul	0.5	jun	0.833333333333333	aug	0.758620689655172	jun	0.353049580893901	jul	0.83179142136249	global
7.5	jun	0.541766931445788	jul	0.5	jun	0.833333333333333	aug	0.758620689655172	jun	0.353049580893901	aug	0.705634987384357	global
7.5	jun	0.541766931445788	jul	0.5	jun	0.833333333333333	aug	0.758620689655172	jul	0.610092805757673	jun	0.705634987384357	global
7.5	jun	0.541766931445788	jul	0.5	jun	0.833333333333333	aug	0.758620689655172	jul	0.610092805757673	jul	0.83179142136249	global
7.5	jun	0.541766931445788	jul	0.5	jun	0.833333333333333	aug	0.758620689655172	jul	0.610092805757673	aug	0.705634987384357	global
7.5	jun	0.541766931445788	jul	0.5	jun	0.833333333333333	aug	0.758620689655172	aug	0.151175410988156	jun	0.705634987384357	global
7.5	jun	0.541766931445788	jul	0.5	jun	0.833333333333333	aug	0.758620689655172	aug	0.151175410988156	jul	0.83179142136249	global
7.5	jun	0.541766931445788	jul	0.5	jun	0.833333333333333	aug	0.758620689655172	aug	0.151175410988156	aug	0.705634987384357	global
7.5	jun	0.541766931445788	jul	0.5	jul	0.92	jun	0.758620689655172	jun	0.353049580893901	jun	0.705634987384357	global
7.5	jun	0.541766931445788	jul	0.5	jul	0.92	jun	0.758620689655172	jun	0.353049580893901	jul	0.83179142136249	global
7.5	jun	0.541766931445788	jul	0.5	jul	0.92	jun	0.758620689655172	jun	0.353049580893901	aug	0.705634987384357	global
7.5	jun	0.541766931445788	jul	0.5	jul	0.92	jun	0.758620689655172	jul	0.610092805757673	jun	0.705634987384357	global
7.5	jun	0.541766931445788	jul	0.5	jul	0.92	jun	0.758620689655172	jul	0.610092805757673	jul	0.83179142136249	global
7.5	jun	0.541766931445788	jul	0.5	jul	0.92	jun	0.758620689655172	jul	0.610092805757673	aug	0.705634987384357	global
7.5	jun	0.541766931445788	jul	0.5	jul	0.92	jun	0.758620689655172	aug	0.151175410988156	jun	0.705634987384357	global
7.5	jun	0.541766931445788	jul	0.5	jul	0.92	jun	0.758620689655172	aug	0.151175410988156	jul	0.83179142136249	global
7.5	jun	0.541766931445788	jul	0.5	jul	0.92	jun	0.758620689655172	aug	0.151175410988156	aug	0.705634987384357	global
7.5	jun	0.541766931445788	jul	0.5	jul	0.92	jul	0.862068965517241	jun	0.353049580893901	jun	0.705634987384357	global
7.5	jun	0.541766931445788	jul	0.5	jul	0.92	jul	0.862068965517241	jun	0.353049580893901	jul	0.83179142136249	global
7.5	jun	0.541766931445788	jul	0.5	jul	0.92	jul	0.862068965517241	jun	0.353049580893901	aug	0.705634987384357	global
7.5	jun	0.541766931445788	jul	0.5	jul	0.92	jul	0.862068965517241	jul	0.610092805757673	jun	0.705634987384357	global
7.5	jun	0.541766931445788	jul	0.5	jul	0.92	jul	0.862068965517241	jul	0.610092805757673	jul	0.83179142136249	global
7.5	jun	0.541766931445788	jul	0.5	jul	0.92	jul	0.862068965517241	jul	0.610092805757673	aug	0.705634987384357	global
7.5	jun	0.541766931445788	jul	0.5	jul	0.92	jul	0.862068965517241	aug	0.151175410988156	jun	0.705634987384357	global
7.5	jun	0.541766931445788	jul	0.5	jul	0.92	jul	0.862068965517241	aug	0.151175410988156	jul	0.83179142136249	global
7.5	jun	0.541766931445788	jul	0.5	jul	0.92	jul	0.862068965517241	aug	0.151175410988156	aug	0.705634987384357	global
7.5	jun	0.541766931445788	jul	0.5	jul	0.92	aug	0.758620689655172	jun	0.353049580893901	jun	0.705634987384357	global
7.5	jun	0.541766931445788	jul	0.5	jul	0.92	aug	0.758620689655172	jun	0.353049580893901	jul	0.83179142136249	global
7.5	jun	0.541766931445788	jul	0.5	jul	0.92	aug	0.758620689655172	jun	0.353049580893901	aug	0.705634987384357	global
7.5	jun	0.541766931445788	jul	0.5	jul	0.92	aug	0.758620689655172	jul	0.610092805757673	jun	0.705634987384357	global
7.5	jun	0.541766931445788	jul	0.5	jul	0.92	aug	0.758620689655172	jul	0.610092805757673	jul	0.83179142136249	global
7.5	jun	0.541766931445788	jul	0.5	jul	0.92	aug	0.758620689655172	jul	0.610092805757673	aug	0.705634987384357	global
7.5	jun	0.541766931445788	jul	0.5	jul	0.92	aug	0.758620689655172	aug	0.151175410988156	jun	0.705634987384357	global
7.5	jun	0.541766931445788	jul	0.5	jul	0.92	aug	0.758620689655172	aug	0.151175410988156	jul	0.83179142136249	global
7.5	jun	0.541766931445788	jul	0.5	jul	0.92	aug	0.758620689655172	aug	0.151175410988156	aug	0.705634987384357	global
7.5	jun	0.541766931445788	jul	0.5	aug	0.84	jun	0.758620689655172	jun	0.353049580893901	jun	0.705634987384357	global
7.5	jun	0.541766931445788	jul	0.5	aug	0.84	jun	0.758620689655172	jun	0.353049580893901	jul	0.83179142136249	global
7.5	jun	0.541766931445788	jul	0.5	aug	0.84	jun	0.758620689655172	jun	0.353049580893901	aug	0.705634987384357	global
7.5	jun	0.541766931445788	jul	0.5	aug	0.84	jun	0.758620689655172	jul	0.610092805757673	jun	0.705634987384357	global
7.5	jun	0.541766931445788	jul	0.5	aug	0.84	jun	0.758620689655172	jul	0.610092805757673	jul	0.83179142136249	global
7.5	jun	0.541766931445788	jul	0.5	aug	0.84	jun	0.758620689655172	jul	0.610092805757673	aug	0.705634987384357	global
7.5	jun	0.541766931445788	jul	0.5	aug	0.84	jun	0.758620689655172	aug	0.151175410988156	jun	0.705634987384357	global
7.5	jun	0.541766931445788	jul	0.5	aug	0.84	jun	0.758620689655172	aug	0.151175410988156	jul	0.83179142136249	global
7.5	jun	0.541766931445788	jul	0.5	aug	0.84	jun	0.758620689655172	aug	0.151175410988156	aug	0.705634987384357	global
7.5	jun	0.541766931445788	jul	0.5	aug	0.84	jul	0.862068965517241	jun	0.353049580893901	jun	0.705634987384357	global
7.5	jun	0.541766931445788	jul	0.5	aug	0.84	jul	0.862068965517241	jun	0.353049580893901	jul	0.83179142136249	global
7.5	jun	0.541766931445788	jul	0.5	aug	0.84	jul	0.862068965517241	jun	0.353049580893901	aug	0.705634987384357	global
7.5	jun	0.541766931445788	jul	0.5	aug	0.84	jul	0.862068965517241	jul	0.610092805757673	jun	0.705634987384357	global
7.5	jun	0.541766931445788	jul	0.5	aug	0.84	jul	0.862068965517241	jul	0.610092805757673	jul	0.83179142136249	global
7.5	jun	0.541766931445788	jul	0.5	aug	0.84	jul	0.862068965517241	jul	0.610092805757673	aug	0.705634987384357	global
7.5	jun	0.541766931445788	jul	0.5	aug	0.84	jul	0.862068965517241	aug	0.151175410988156	jun	0.705634987384357	global
7.5	jun	0.541766931445788	jul	0.5	aug	0.84	jul	0.862068965517241	aug	0.151175410988156	jul	0.83179142136249	global
7.5	jun	0.541766931445788	jul	0.5	aug	0.84	jul	0.862068965517241	aug	0.151175410988156	aug	0.705634987384357	global
7.5	jun	0.541766931445788	jul	0.5	aug	0.84	aug	0.758620689655172	jun	0.353049580893901	jun	0.705634987384357	global
7.5	jun	0.541766931445788	jul	0.5	aug	0.84	aug	0.758620689655172	jun	0.353049580893901	jul	0.83179142136249	global
7.5	jun	0.541766931445788	jul	0.5	aug	0.84	aug	0.758620689655172	jun	0.353049580893901	aug	0.705634987384357	global
7.5	jun	0.541766931445788	jul	0.5	aug	0.84	aug	0.758620689655172	jul	0.610092805757673	jun	0.705634987384357	global
7.5	jun	0.541766931445788	jul	0.5	aug	0.84	aug	0.758620689655172	jul	0.610092805757673	jul	0.83179142136249	global
7.5	jun	0.541766931445788	jul	0.5	aug	0.84	aug	0.758620689655172	jul	0.610092805757673	aug	0.705634987384357	global
7.5	jun	0.541766931445788	jul	0.5	aug	0.84	aug	0.758620689655172	aug	0.151175410988156	jun	0.705634987384357	global
7.5	jun	0.541766931445788	jul	0.5	aug	0.84	aug	0.758620689655172	aug	0.151175410988156	jul	0.83179142136249	global
7.5	jun	0.541766931445788	jul	0.5	aug	0.84	aug	0.758620689655172	aug	0.151175410988156	aug	0.705634987384357	global
7.5	jun	0.541766931445788	aug	0.25	jun	0.833333333333333	jun	0.758620689655172	jun	0.353049580893901	jun	0.705634987384357	global
7.5	jun	0.541766931445788	aug	0.25	jun	0.833333333333333	jun	0.758620689655172	jun	0.353049580893901	jul	0.83179142136249	global
7.5	jun	0.541766931445788	aug	0.25	jun	0.833333333333333	jun	0.758620689655172	jun	0.353049580893901	aug	0.705634987384357	global
7.5	jun	0.541766931445788	aug	0.25	jun	0.833333333333333	jun	0.758620689655172	jul	0.610092805757673	jun	0.705634987384357	global
7.5	jun	0.541766931445788	aug	0.25	jun	0.833333333333333	jun	0.758620689655172	jul	0.610092805757673	jul	0.83179142136249	global
7.5	jun	0.541766931445788	aug	0.25	jun	0.833333333333333	jun	0.758620689655172	jul	0.610092805757673	aug	0.705634987384357	global
7.5	jun	0.541766931445788	aug	0.25	jun	0.833333333333333	jun	0.758620689655172	aug	0.151175410988156	jun	0.705634987384357	global
7.5	jun	0.541766931445788	aug	0.25	jun	0.833333333333333	jun	0.758620689655172	aug	0.151175410988156	jul	0.83179142136249	global
7.5	jun	0.541766931445788	aug	0.25	jun	0.833333333333333	jun	0.758620689655172	aug	0.151175410988156	aug	0.705634987384357	global
7.5	jun	0.541766931445788	aug	0.25	jun	0.833333333333333	jul	0.862068965517241	jun	0.353049580893901	jun	0.705634987384357	global
7.5	jun	0.541766931445788	aug	0.25	jun	0.833333333333333	jul	0.862068965517241	jun	0.353049580893901	jul	0.83179142136249	global
7.5	jun	0.541766931445788	aug	0.25	jun	0.833333333333333	jul	0.862068965517241	jun	0.353049580893901	aug	0.705634987384357	global
7.5	jun	0.541766931445788	aug	0.25	jun	0.833333333333333	jul	0.862068965517241	jul	0.610092805757673	jun	0.705634987384357	global
7.5	jun	0.541766931445788	aug	0.25	jun	0.833333333333333	jul	0.862068965517241	jul	0.610092805757673	jul	0.83179142136249	global
7.5	jun	0.541766931445788	aug	0.25	jun	0.833333333333333	jul	0.862068965517241	jul	0.610092805757673	aug	0.705634987384357	global
7.5	jun	0.541766931445788	aug	0.25	jun	0.833333333333333	jul	0.862068965517241	aug	0.151175410988156	jun	0.705634987384357	global
7.5	jun	0.541766931445788	aug	0.25	jun	0.833333333333333	jul	0.862068965517241	aug	0.151175410988156	jul	0.83179142136249	global
7.5	jun	0.541766931445788	aug	0.25	jun	0.833333333333333	jul	0.862068965517241	aug	0.151175410988156	aug	0.705634987384357	global
7.5	jun	0.541766931445788	aug	0.25	jun	0.833333333333333	aug	0.758620689655172	jun	0.353049580893901	jun	0.705634987384357	global
7.5	jun	0.541766931445788	aug	0.25	jun	0.833333333333333	aug	0.758620689655172	jun	0.353049580893901	jul	0.83179142136249	global
7.5	jun	0.541766931445788	aug	0.25	jun	0.833333333333333	aug	0.758620689655172	jun	0.353049580893901	aug	0.705634987384357	global
7.5	jun	0.541766931445788	aug	0.25	jun	0.833333333333333	aug	0.758620689655172	jul	0.610092805757673	jun	0.705634987384357	global
7.5	jun	0.541766931445788	aug	0.25	jun	0.833333333333333	aug	0.758620689655172	jul	0.610092805757673	jul	0.83179142136249	global
7.5	jun	0.541766931445788	aug	0.25	jun	0.833333333333333	aug	0.758620689655172	jul	0.610092805757673	aug	0.705634987384357	global
7.5	jun	0.541766931445788	aug	0.25	jun	0.833333333333333	aug	0.758620689655172	aug	0.151175410988156	jun	0.705634987384357	global
7.5	jun	0.541766931445788	aug	0.25	jun	0.833333333333333	aug	0.758620689655172	aug	0.151175410988156	jul	0.83179142136249	global
7.5	jun	0.541766931445788	aug	0.25	jun	0.833333333333333	aug	0.758620689655172	aug	0.151175410988156	aug	0.705634987384357	global
7.5	jun	0.541766931445788	aug	0.25	jul	0.92	jun	0.758620689655172	jun	0.353049580893901	jun	0.705634987384357	global
7.5	jun	0.541766931445788	aug	0.25	jul	0.92	jun	0.758620689655172	jun	0.353049580893901	jul	0.83179142136249	global
7.5	jun	0.541766931445788	aug	0.25	jul	0.92	jun	0.758620689655172	jun	0.353049580893901	aug	0.705634987384357	global
7.5	jun	0.541766931445788	aug	0.25	jul	0.92	jun	0.758620689655172	jul	0.610092805757673	jun	0.705634987384357	global
7.5	jun	0.541766931445788	aug	0.25	jul	0.92	jun	0.758620689655172	jul	0.610092805757673	jul	0.83179142136249	global
7.5	jun	0.541766931445788	aug	0.25	jul	0.92	jun	0.758620689655172	jul	0.610092805757673	aug	0.705634987384357	global
7.5	jun	0.541766931445788	aug	0.25	jul	0.92	jun	0.758620689655172	aug	0.151175410988156	jun	0.705634987384357	global
7.5	jun	0.541766931445788	aug	0.25	jul	0.92	jun	0.758620689655172	aug	0.151175410988156	jul	0.83179142136249	global
7.5	jun	0.541766931445788	aug	0.25	jul	0.92	jun	0.758620689655172	aug	0.151175410988156	aug	0.705634987384357	global
7.5	jun	0.541766931445788	aug	0.25	jul	0.92	jul	0.862068965517241	jun	0.353049580893901	jun	0.705634987384357	global
7.5	jun	0.541766931445788	aug	0.25	jul	0.92	jul	0.862068965517241	jun	0.353049580893901	jul	0.83179142136249	global
7.5	jun	0.541766931445788	aug	0.25	jul	0.92	jul	0.862068965517241	jun	0.353049580893901	aug	0.705634987384357	global
7.5	jun	0.541766931445788	aug	0.25	jul	0.92	jul	0.862068965517241	jul	0.610092805757673	jun	0.705634987384357	global
7.5	jun	0.541766931445788	aug	0.25	jul	0.92	jul	0.862068965517241	jul	0.610092805757673	jul	0.83179142136249	global
7.5	jun	0.541766931445788	aug	0.25	jul	0.92	jul	0.862068965517241	jul	0.610092805757673	aug	0.705634987384357	global
7.5	jun	0.541766931445788	aug	0.25	jul	0.92	jul	0.862068965517241	aug	0.151175410988156	jun	0.705634987384357	global
7.5	jun	0.541766931445788	aug	0.25	jul	0.92	jul	0.862068965517241	aug	0.151175410988156	jul	0.83179142136249	global
7.5	jun	0.541766931445788	aug	0.25	jul	0.92	jul	0.862068965517241	aug	0.151175410988156	aug	0.705634987384357	global
7.5	jun	0.541766931445788	aug	0.25	jul	0.92	aug	0.758620689655172	jun	0.353049580893901	jun	0.705634987384357	global
7.5	jun	0.541766931445788	aug	0.25	jul	0.92	aug	0.758620689655172	jun	0.353049580893901	jul	0.83179142136249	global
7.5	jun	0.541766931445788	aug	0.25	jul	0.92	aug	0.758620689655172	jun	0.353049580893901	aug	0.705634987384357	global
7.5	jun	0.541766931445788	aug	0.25	jul	0.92	aug	0.758620689655172	jul	0.610092805757673	jun	0.705634987384357	global
7.5	jun	0.541766931445788	aug	0.25	jul	0.92	aug	0.758620689655172	jul	0.610092805757673	jul	0.83179142136249	global
7.5	jun	0.541766931445788	aug	0.25	jul	0.92	aug	0.758620689655172	jul	0.610092805757673	aug	0.705634987384357	global
7.5	jun	0.541766931445788	aug	0.25	jul	0.92	aug	0.758620689655172	aug	0.151175410988156	jun	0.705634987384357	global
7.5	jun	0.541766931445788	aug	0.25	jul	0.92	aug	0.758620689655172	aug	0.151175410988156	jul	0.83179142136249	global
7.5	jun	0.541766931445788	aug	0.25	jul	0.92	aug	0.758620689655172	aug	0.151175410988156	aug	0.705634987384357	global
7.5	jun	0.541766931445788	aug	0.25	aug	0.84	jun	0.758620689655172	jun	0.353049580893901	jun	0.705634987384357	global
7.5	jun	0.541766931445788	aug	0.25	aug	0.84	jun	0.758620689655172	jun	0.353049580893901	jul	0.83179142136249	global
7.5	jun	0.541766931445788	aug	0.25	aug	0.84	jun	0.758620689655172	jun	0.353049580893901	aug	0.705634987384357	global
7.5	jun	0.541766931445788	aug	0.25	aug	0.84	jun	0.758620689655172	jul	0.610092805757673	jun	0.705634987384357	global
7.5	jun	0.541766931445788	aug	0.25	aug	0.84	jun	0.758620689655172	jul	0.610092805757673	jul	0.83179142136249	global
7.5	jun	0.541766931445788	aug	0.25	aug	0.84	jun	0.758620689655172	jul	0.610092805757673	aug	0.705634987384357	global
7.5	jun	0.541766931445788	aug	0.25	aug	0.84	jun	0.758620689655172	aug	0.151175410988156	jun	0.705634987384357	global
7.5	jun	0.541766931445788	aug	0.25	aug	0.84	jun	0.758620689655172	aug	0.151175410988156	jul	0.83179142136249	global
7.5	jun	0.541766931445788	aug	0.25	aug	0.84	jun	0.758620689655172	aug	0.151175410988156	aug	0.705634987384357	global
7.5	jun	0.541766931445788	aug	0.25	aug	0.84	jul	0.862068965517241	jun	0.353049580893901	jun	0.705634987384357	global
7.5	jun	0.541766931445788	aug	0.25	aug	0.84	jul	0.862068965517241	jun	0.353049580893901	jul	0.83179142136249	global
7.5	jun	0.541766931445788	aug	0.25	aug	0.84	jul	0.862068965517241	jun	0.353049580893901	aug	0.705634987384357	global
7.5	jun	0.541766931445788	aug	0.25	aug	0.84	jul	0.862068965517241	jul	0.610092805757673	jun	0.705634987384357	global
7.5	jun	0.541766931445788	aug	0.25	aug	0.84	jul	0.862068965517241	jul	0.610092805757673	jul	0.83179142136249	global
7.5	jun	0.541766931445788	aug	0.25	aug	0.84	jul	0.862068965517241	jul	0.610092805757673	aug	0.705634987384357	global
7.5	jun	0.541766931445788	aug	0.25	aug	0.84	jul	0.862068965517241	aug	0.151175410988156	jun	0.705634987384357	global
7.5	jun	0.541766931445788	aug	0.25	aug	0.84	jul	0.862068965517241	aug	0.151175410988156	jul	0.83179142136249	global
7.5	jun	0.541766931445788	aug	0.25	aug	0.84	jul	0.862068965517241	aug	0.151175410988156	aug	0.705634987384357	global
7.5	jun	0.541766931445788	aug	0.25	aug	0.84	aug	0.758620689655172	jun	0.353049580893901	jun	0.705634987384357	global
7.5	jun	0.541766931445788	aug	0.25	aug	0.84	aug	0.758620689655172	jun	0.353049580893901	jul	0.83179142136249	global
7.5	jun	0.541766931445788	aug	0.25	aug	0.84	aug	0.758620689655172	jun	0.353049580893901	aug	0.705634987384357	global
7.5	jun	0.541766931445788	aug	0.25	aug	0.84	aug	0.758620689655172	jul	0.610092805757673	jun	0.705634987384357	global
7.5	jun	0.541766931445788	aug	0.25	aug	0.84	aug	0.758620689655172	jul	0.610092805757673	jul	0.83179142136249	global
7.5	jun	0.541766931445788	aug	0.25	aug	0.84	aug	0.758620689655172	jul	0.610092805757673	aug	0.705634987384357	global
7.5	jun	0.541766931445788	aug	0.25	aug	0.84	aug	0.758620689655172	aug	0.151175410988156	jun	0.705634987384357	global
7.5	jun	0.541766931445788	aug	0.25	aug	0.84	aug	0.758620689655172	aug	0.151175410988156	jul	0.83179142136249	global
7.5	jun	0.541766931445788	aug	0.25	aug	0.84	aug	0.758620689655172	aug	0.151175410988156	aug	0.705634987384357	global
7.5	jul	0.519813607513794	jun	0.4	jun	0.833333333333333	jun	0.758620689655172	jun	0.353049580893901	jun	0.705634987384357	global
7.5	jul	0.519813607513794	jun	0.4	jun	0.833333333333333	jun	0.758620689655172	jun	0.353049580893901	jul	0.83179142136249	global
7.5	jul	0.519813607513794	jun	0.4	jun	0.833333333333333	jun	0.758620689655172	jun	0.353049580893901	aug	0.705634987384357	global
7.5	jul	0.519813607513794	jun	0.4	jun	0.833333333333333	jun	0.758620689655172	jul	0.610092805757673	jun	0.705634987384357	global
7.5	jul	0.519813607513794	jun	0.4	jun	0.833333333333333	jun	0.758620689655172	jul	0.610092805757673	jul	0.83179142136249	global
7.5	jul	0.519813607513794	jun	0.4	jun	0.833333333333333	jun	0.758620689655172	jul	0.610092805757673	aug	0.705634987384357	global
7.5	jul	0.519813607513794	jun	0.4	jun	0.833333333333333	jun	0.758620689655172	aug	0.151175410988156	jun	0.705634987384357	global
7.5	jul	0.519813607513794	jun	0.4	jun	0.833333333333333	jun	0.758620689655172	aug	0.151175410988156	jul	0.83179142136249	global
7.5	jul	0.519813607513794	jun	0.4	jun	0.833333333333333	jun	0.758620689655172	aug	0.151175410988156	aug	0.705634987384357	global
7.5	jul	0.519813607513794	jun	0.4	jun	0.833333333333333	jul	0.862068965517241	jun	0.353049580893901	jun	0.705634987384357	global
7.5	jul	0.519813607513794	jun	0.4	jun	0.833333333333333	jul	0.862068965517241	jun	0.353049580893901	jul	0.83179142136249	global
7.5	jul	0.519813607513794	jun	0.4	jun	0.833333333333333	jul	0.862068965517241	jun	0.353049580893901	aug	0.705634987384357	global
7.5	jul	0.519813607513794	jun	0.4	jun	0.833333333333333	jul	0.862068965517241	jul	0.610092805757673	jun	0.705634987384357	global
7.5	jul	0.519813607513794	jun	0.4	jun	0.833333333333333	jul	0.862068965517241	jul	0.610092805757673	jul	0.83179142136249	global
7.5	jul	0.519813607513794	jun	0.4	jun	0.833333333333333	jul	0.862068965517241	jul	0.610092805757673	aug	0.705634987384357	global
7.5	jul	0.519813607513794	jun	0.4	jun	0.833333333333333	jul	0.862068965517241	aug	0.151175410988156	jun	0.705634987384357	global
7.5	jul	0.519813607513794	jun	0.4	jun	0.833333333333333	jul	0.862068965517241	aug	0.151175410988156	jul	0.83179142136249	global
7.5	jul	0.519813607513794	jun	0.4	jun	0.833333333333333	jul	0.862068965517241	aug	0.151175410988156	aug	0.705634987384357	global
7.5	jul	0.519813607513794	jun	0.4	jun	0.833333333333333	aug	0.758620689655172	jun	0.353049580893901	jun	0.705634987384357	global
7.5	jul	0.519813607513794	jun	0.4	jun	0.833333333333333	aug	0.758620689655172	jun	0.353049580893901	jul	0.83179142136249	global
7.5	jul	0.519813607513794	jun	0.4	jun	0.833333333333333	aug	0.758620689655172	jun	0.353049580893901	aug	0.705634987384357	global
7.5	jul	0.519813607513794	jun	0.4	jun	0.833333333333333	aug	0.758620689655172	jul	0.610092805757673	jun	0.705634987384357	global
7.5	jul	0.519813607513794	jun	0.4	jun	0.833333333333333	aug	0.758620689655172	jul	0.610092805757673	jul	0.83179142136249	global
7.5	jul	0.519813607513794	jun	0.4	jun	0.833333333333333	aug	0.758620689655172	jul	0.610092805757673	aug	0.705634987384357	global
7.5	jul	0.519813607513794	jun	0.4	jun	0.833333333333333	aug	0.758620689655172	aug	0.151175410988156	jun	0.705634987384357	global
7.5	jul	0.519813607513794	jun	0.4	jun	0.833333333333333	aug	0.758620689655172	aug	0.151175410988156	jul	0.83179142136249	global
7.5	jul	0.519813607513794	jun	0.4	jun	0.833333333333333	aug	0.758620689655172	aug	0.151175410988156	aug	0.705634987384357	global
7.5	jul	0.519813607513794	jun	0.4	jul	0.92	jun	0.758620689655172	jun	0.353049580893901	jun	0.705634987384357	global
7.5	jul	0.519813607513794	jun	0.4	jul	0.92	jun	0.758620689655172	jun	0.353049580893901	jul	0.83179142136249	global
7.5	jul	0.519813607513794	jun	0.4	jul	0.92	jun	0.758620689655172	jun	0.353049580893901	aug	0.705634987384357	global
7.5	jul	0.519813607513794	jun	0.4	jul	0.92	jun	0.758620689655172	jul	0.610092805757673	jun	0.705634987384357	global
7.5	jul	0.519813607513794	jun	0.4	jul	0.92	jun	0.758620689655172	jul	0.610092805757673	jul	0.83179142136249	global
7.5	jul	0.519813607513794	jun	0.4	jul	0.92	jun	0.758620689655172	jul	0.610092805757673	aug	0.705634987384357	global
7.5	jul	0.519813607513794	jun	0.4	jul	0.92	jun	0.758620689655172	aug	0.151175410988156	jun	0.705634987384357	global
7.5	jul	0.519813607513794	jun	0.4	jul	0.92	jun	0.758620689655172	aug	0.151175410988156	jul	0.83179142136249	global
7.5	jul	0.519813607513794	jun	0.4	jul	0.92	jun	0.758620689655172	aug	0.151175410988156	aug	0.705634987384357	global
7.5	jul	0.519813607513794	jun	0.4	jul	0.92	jul	0.862068965517241	jun	0.353049580893901	jun	0.705634987384357	global
7.5	jul	0.519813607513794	jun	0.4	jul	0.92	jul	0.862068965517241	jun	0.353049580893901	jul	0.83179142136249	global
7.5	jul	0.519813607513794	jun	0.4	jul	0.92	jul	0.862068965517241	jun	0.353049580893901	aug	0.705634987384357	global
7.5	jul	0.519813607513794	jun	0.4	jul	0.92	jul	0.862068965517241	jul	0.610092805757673	jun	0.705634987384357	global
7.5	jul	0.519813607513794	jun	0.4	jul	0.92	jul	0.862068965517241	jul	0.610092805757673	jul	0.83179142136249	global
7.5	jul	0.519813607513794	jun	0.4	jul	0.92	jul	0.862068965517241	jul	0.610092805757673	aug	0.705634987384357	global
7.5	jul	0.519813607513794	jun	0.4	jul	0.92	jul	0.862068965517241	aug	0.151175410988156	jun	0.705634987384357	global
7.5	jul	0.519813607513794	jun	0.4	jul	0.92	jul	0.862068965517241	aug	0.151175410988156	jul	0.83179142136249	global
7.5	jul	0.519813607513794	jun	0.4	jul	0.92	jul	0.862068965517241	aug	0.151175410988156	aug	0.705634987384357	global
7.5	jul	0.519813607513794	jun	0.4	jul	0.92	aug	0.758620689655172	jun	0.353049580893901	jun	0.705634987384357	global
7.5	jul	0.519813607513794	jun	0.4	jul	0.92	aug	0.758620689655172	jun	0.353049580893901	jul	0.83179142136249	global
7.5	jul	0.519813607513794	jun	0.4	jul	0.92	aug	0.758620689655172	jun	0.353049580893901	aug	0.705634987384357	global
7.5	jul	0.519813607513794	jun	0.4	jul	0.92	aug	0.758620689655172	jul	0.610092805757673	jun	0.705634987384357	global
7.5	jul	0.519813607513794	jun	0.4	jul	0.92	aug	0.758620689655172	jul	0.610092805757673	jul	0.83179142136249	global
7.5	jul	0.519813607513794	jun	0.4	jul	0.92	aug	0.758620689655172	jul	0.610092805757673	aug	0.705634987384357	global
7.5	jul	0.519813607513794	jun	0.4	jul	0.92	aug	0.758620689655172	aug	0.151175410988156	jun	0.705634987384357	global
7.5	jul	0.519813607513794	jun	0.4	jul	0.92	aug	0.758620689655172	aug	0.151175410988156	jul	0.83179142136249	global
7.5	jul	0.519813607513794	jun	0.4	jul	0.92	aug	0.758620689655172	aug	0.151175410988156	aug	0.705634987384357	global
7.5	jul	0.519813607513794	jun	0.4	aug	0.84	jun	0.758620689655172	jun	0.353049580893901	jun	0.705634987384357	global
7.5	jul	0.519813607513794	jun	0.4	aug	0.84	jun	0.758620689655172	jun	0.353049580893901	jul	0.83179142136249	global
7.5	jul	0.519813607513794	jun	0.4	aug	0.84	jun	0.758620689655172	jun	0.353049580893901	aug	0.705634987384357	global
7.5	jul	0.519813607513794	jun	0.4	aug	0.84	jun	0.758620689655172	jul	0.610092805757673	jun	0.705634987384357	global
7.5	jul	0.519813607513794	jun	0.4	aug	0.84	jun	0.758620689655172	jul	0.610092805757673	jul	0.83179142136249	global
7.5	jul	0.519813607513794	jun	0.4	aug	0.84	jun	0.758620689655172	jul	0.610092805757673	aug	0.705634987384357	global
7.5	jul	0.519813607513794	jun	0.4	aug	0.84	jun	0.758620689655172	aug	0.151175410988156	jun	0.705634987384357	global
7.5	jul	0.519813607513794	jun	0.4	aug	0.84	jun	0.758620689655172	aug	0.151175410988156	jul	0.83179142136249	global
7.5	jul	0.519813607513794	jun	0.4	aug	0.84	jun	0.758620689655172	aug	0.151175410988156	aug	0.705634987384357	global
7.5	jul	0.519813607513794	jun	0.4	aug	0.84	jul	0.862068965517241	jun	0.353049580893901	jun	0.705634987384357	global
7.5	jul	0.519813607513794	jun	0.4	aug	0.84	jul	0.862068965517241	jun	0.353049580893901	jul	0.83179142136249	global
7.5	jul	0.519813607513794	jun	0.4	aug	0.84	jul	0.862068965517241	jun	0.353049580893901	aug	0.705634987384357	global
7.5	jul	0.519813607513794	jun	0.4	aug	0.84	jul	0.862068965517241	jul	0.610092805757673	jun	0.705634987384357	global
7.5	jul	0.519813607513794	jun	0.4	aug	0.84	jul	0.862068965517241	jul	0.610092805757673	jul	0.83179142136249	global
7.5	jul	0.519813607513794	jun	0.4	aug	0.84	jul	0.862068965517241	jul	0.610092805757673	aug	0.705634987384357	global
7.5	jul	0.519813607513794	jun	0.4	aug	0.84	jul	0.862068965517241	aug	0.151175410988156	jun	0.705634987384357	global
7.5	jul	0.519813607513794	jun	0.4	aug	0.84	jul	0.862068965517241	aug	0.151175410988156	jul	0.83179142136249	global
7.5	jul	0.519813607513794	jun	0.4	aug	0.84	jul	0.862068965517241	aug	0.151175410988156	aug	0.705634987384357	global
7.5	jul	0.519813607513794	jun	0.4	aug	0.84	aug	0.758620689655172	jun	0.353049580893901	jun	0.705634987384357	global
7.5	jul	0.519813607513794	jun	0.4	aug	0.84	aug	0.758620689655172	jun	0.353049580893901	jul	0.83179142136249	global
7.5	jul	0.519813607513794	jun	0.4	aug	0.84	aug	0.758620689655172	jun	0.353049580893901	aug	0.705634987384357	global
7.5	jul	0.519813607513794	jun	0.4	aug	0.84	aug	0.758620689655172	jul	0.610092805757673	jun	0.705634987384357	global
7.5	jul	0.519813607513794	jun	0.4	aug	0.84	aug	0.758620689655172	jul	0.610092805757673	jul	0.83179142136249	global
7.5	jul	0.519813607513794	jun	0.4	aug	0.84	aug	0.758620689655172	jul	0.610092805757673	aug	0.705634987384357	global
7.5	jul	0.519813607513794	jun	0.4	aug	0.84	aug	0.758620689655172	aug	0.151175410988156	jun	0.705634987384357	global
7.5	jul	0.519813607513794	jun	0.4	aug	0.84	aug	0.758620689655172	aug	0.151175410988156	jul	0.83179142136249	global
7.5	jul	0.519813607513794	jun	0.4	aug	0.84	aug	0.758620689655172	aug	0.151175410988156	aug	0.705634987384357	global
7.5	jul	0.519813607513794	jul	0.5	jun	0.833333333333333	jun	0.758620689655172	jun	0.353049580893901	jun	0.705634987384357	global
7.5	jul	0.519813607513794	jul	0.5	jun	0.833333333333333	jun	0.758620689655172	jun	0.353049580893901	jul	0.83179142136249	global
7.5	jul	0.519813607513794	jul	0.5	jun	0.833333333333333	jun	0.758620689655172	jun	0.353049580893901	aug	0.705634987384357	global
7.5	jul	0.519813607513794	jul	0.5	jun	0.833333333333333	jun	0.758620689655172	jul	0.610092805757673	jun	0.705634987384357	global
7.5	jul	0.519813607513794	jul	0.5	jun	0.833333333333333	jun	0.758620689655172	jul	0.610092805757673	jul	0.83179142136249	global
7.5	jul	0.519813607513794	jul	0.5	jun	0.833333333333333	jun	0.758620689655172	jul	0.610092805757673	aug	0.705634987384357	global
7.5	jul	0.519813607513794	jul	0.5	jun	0.833333333333333	jun	0.758620689655172	aug	0.151175410988156	jun	0.705634987384357	global
7.5	jul	0.519813607513794	jul	0.5	jun	0.833333333333333	jun	0.758620689655172	aug	0.151175410988156	jul	0.83179142136249	global
7.5	jul	0.519813607513794	jul	0.5	jun	0.833333333333333	jun	0.758620689655172	aug	0.151175410988156	aug	0.705634987384357	global
7.5	jul	0.519813607513794	jul	0.5	jun	0.833333333333333	jul	0.862068965517241	jun	0.353049580893901	jun	0.705634987384357	global
7.5	jul	0.519813607513794	jul	0.5	jun	0.833333333333333	jul	0.862068965517241	jun	0.353049580893901	jul	0.83179142136249	global
7.5	jul	0.519813607513794	jul	0.5	jun	0.833333333333333	jul	0.862068965517241	jun	0.353049580893901	aug	0.705634987384357	global
7.5	jul	0.519813607513794	jul	0.5	jun	0.833333333333333	jul	0.862068965517241	jul	0.610092805757673	jun	0.705634987384357	global
7.5	jul	0.519813607513794	jul	0.5	jun	0.833333333333333	jul	0.862068965517241	jul	0.610092805757673	jul	0.83179142136249	global
7.5	jul	0.519813607513794	jul	0.5	jun	0.833333333333333	jul	0.862068965517241	jul	0.610092805757673	aug	0.705634987384357	global
7.5	jul	0.519813607513794	jul	0.5	jun	0.833333333333333	jul	0.862068965517241	aug	0.151175410988156	jun	0.705634987384357	global
7.5	jul	0.519813607513794	jul	0.5	jun	0.833333333333333	jul	0.862068965517241	aug	0.151175410988156	jul	0.83179142136249	global
7.5	jul	0.519813607513794	jul	0.5	jun	0.833333333333333	jul	0.862068965517241	aug	0.151175410988156	aug	0.705634987384357	global
7.5	jul	0.519813607513794	jul	0.5	jun	0.833333333333333	aug	0.758620689655172	jun	0.353049580893901	jun	0.705634987384357	global
7.5	jul	0.519813607513794	jul	0.5	jun	0.833333333333333	aug	0.758620689655172	jun	0.353049580893901	jul	0.83179142136249	global
7.5	jul	0.519813607513794	jul	0.5	jun	0.833333333333333	aug	0.758620689655172	jun	0.353049580893901	aug	0.705634987384357	global
7.5	jul	0.519813607513794	jul	0.5	jun	0.833333333333333	aug	0.758620689655172	jul	0.610092805757673	jun	0.705634987384357	global
7.5	jul	0.519813607513794	jul	0.5	jun	0.833333333333333	aug	0.758620689655172	jul	0.610092805757673	jul	0.83179142136249	global
7.5	jul	0.519813607513794	jul	0.5	jun	0.833333333333333	aug	0.758620689655172	jul	0.610092805757673	aug	0.705634987384357	global
7.5	jul	0.519813607513794	jul	0.5	jun	0.833333333333333	aug	0.758620689655172	aug	0.151175410988156	jun	0.705634987384357	global
7.5	jul	0.519813607513794	jul	0.5	jun	0.833333333333333	aug	0.758620689655172	aug	0.151175410988156	jul	0.83179142136249	global
7.5	jul	0.519813607513794	jul	0.5	jun	0.833333333333333	aug	0.758620689655172	aug	0.151175410988156	aug	0.705634987384357	global
7.5	jul	0.519813607513794	jul	0.5	jul	0.92	jun	0.758620689655172	jun	0.353049580893901	jun	0.705634987384357	global
7.5	jul	0.519813607513794	jul	0.5	jul	0.92	jun	0.758620689655172	jun	0.353049580893901	jul	0.83179142136249	global
7.5	jul	0.519813607513794	jul	0.5	jul	0.92	jun	0.758620689655172	jun	0.353049580893901	aug	0.705634987384357	global
7.5	jul	0.519813607513794	jul	0.5	jul	0.92	jun	0.758620689655172	jul	0.610092805757673	jun	0.705634987384357	global
7.5	jul	0.519813607513794	jul	0.5	jul	0.92	jun	0.758620689655172	jul	0.610092805757673	jul	0.83179142136249	global
7.5	jul	0.519813607513794	jul	0.5	jul	0.92	jun	0.758620689655172	jul	0.610092805757673	aug	0.705634987384357	global
7.5	jul	0.519813607513794	jul	0.5	jul	0.92	jun	0.758620689655172	aug	0.151175410988156	jun	0.705634987384357	global
7.5	jul	0.519813607513794	jul	0.5	jul	0.92	jun	0.758620689655172	aug	0.151175410988156	jul	0.83179142136249	global
7.5	jul	0.519813607513794	jul	0.5	jul	0.92	jun	0.758620689655172	aug	0.151175410988156	aug	0.705634987384357	global
7.5	jul	0.519813607513794	jul	0.5	jul	0.92	jul	0.862068965517241	jun	0.353049580893901	jun	0.705634987384357	global
7.5	jul	0.519813607513794	jul	0.5	jul	0.92	jul	0.862068965517241	jun	0.353049580893901	jul	0.83179142136249	global
7.5	jul	0.519813607513794	jul	0.5	jul	0.92	jul	0.862068965517241	jun	0.353049580893901	aug	0.705634987384357	global
7.5	jul	0.519813607513794	jul	0.5	jul	0.92	jul	0.862068965517241	jul	0.610092805757673	jun	0.705634987384357	global
7.5	jul	0.519813607513794	jul	0.5	jul	0.92	jul	0.862068965517241	jul	0.610092805757673	jul	0.83179142136249	global
7.5	jul	0.519813607513794	jul	0.5	jul	0.92	jul	0.862068965517241	jul	0.610092805757673	aug	0.705634987384357	global
7.5	jul	0.519813607513794	jul	0.5	jul	0.92	jul	0.862068965517241	aug	0.151175410988156	jun	0.705634987384357	global
7.5	jul	0.519813607513794	jul	0.5	jul	0.92	jul	0.862068965517241	aug	0.151175410988156	jul	0.83179142136249	global
7.5	jul	0.519813607513794	jul	0.5	jul	0.92	jul	0.862068965517241	aug	0.151175410988156	aug	0.705634987384357	global
7.5	jul	0.519813607513794	jul	0.5	jul	0.92	aug	0.758620689655172	jun	0.353049580893901	jun	0.705634987384357	global
7.5	jul	0.519813607513794	jul	0.5	jul	0.92	aug	0.758620689655172	jun	0.353049580893901	jul	0.83179142136249	global
7.5	jul	0.519813607513794	jul	0.5	jul	0.92	aug	0.758620689655172	jun	0.353049580893901	aug	0.705634987384357	global
7.5	jul	0.519813607513794	jul	0.5	jul	0.92	aug	0.758620689655172	jul	0.610092805757673	jun	0.705634987384357	global
7.5	jul	0.519813607513794	jul	0.5	jul	0.92	aug	0.758620689655172	jul	0.610092805757673	jul	0.83179142136249	global
7.5	jul	0.519813607513794	jul	0.5	jul	0.92	aug	0.758620689655172	jul	0.610092805757673	aug	0.705634987384357	global
7.5	jul	0.519813607513794	jul	0.5	jul	0.92	aug	0.758620689655172	aug	0.151175410988156	jun	0.705634987384357	global
7.5	jul	0.519813607513794	jul	0.5	jul	0.92	aug	0.758620689655172	aug	0.151175410988156	jul	0.83179142136249	global
7.5	jul	0.519813607513794	jul	0.5	jul	0.92	aug	0.758620689655172	aug	0.151175410988156	aug	0.705634987384357	global
7.5	jul	0.519813607513794	jul	0.5	aug	0.84	jun	0.758620689655172	jun	0.353049580893901	jun	0.705634987384357	global
7.5	jul	0.519813607513794	jul	0.5	aug	0.84	jun	0.758620689655172	jun	0.353049580893901	jul	0.83179142136249	global
7.5	jul	0.519813607513794	jul	0.5	aug	0.84	jun	0.758620689655172	jun	0.353049580893901	aug	0.705634987384357	global
7.5	jul	0.519813607513794	jul	0.5	aug	0.84	jun	0.758620689655172	jul	0.610092805757673	jun	0.705634987384357	global
7.5	jul	0.519813607513794	jul	0.5	aug	0.84	jun	0.758620689655172	jul	0.610092805757673	jul	0.83179142136249	global
7.5	jul	0.519813607513794	jul	0.5	aug	0.84	jun	0.758620689655172	jul	0.610092805757673	aug	0.705634987384357	global
7.5	jul	0.519813607513794	jul	0.5	aug	0.84	jun	0.758620689655172	aug	0.151175410988156	jun	0.705634987384357	global
7.5	jul	0.519813607513794	jul	0.5	aug	0.84	jun	0.758620689655172	aug	0.151175410988156	jul	0.83179142136249	global
7.5	jul	0.519813607513794	jul	0.5	aug	0.84	jun	0.758620689655172	aug	0.151175410988156	aug	0.705634987384357	global
7.5	jul	0.519813607513794	jul	0.5	aug	0.84	jul	0.862068965517241	jun	0.353049580893901	jun	0.705634987384357	global
7.5	jul	0.519813607513794	jul	0.5	aug	0.84	jul	0.862068965517241	jun	0.353049580893901	jul	0.83179142136249	global
7.5	jul	0.519813607513794	jul	0.5	aug	0.84	jul	0.862068965517241	jun	0.353049580893901	aug	0.705634987384357	global
7.5	jul	0.519813607513794	jul	0.5	aug	0.84	jul	0.862068965517241	jul	0.610092805757673	jun	0.705634987384357	global
7.5	jul	0.519813607513794	jul	0.5	aug	0.84	jul	0.862068965517241	jul	0.610092805757673	jul	0.83179142136249	global
7.5	jul	0.519813607513794	jul	0.5	aug	0.84	jul	0.862068965517241	jul	0.610092805757673	aug	0.705634987384357	global
7.5	jul	0.519813607513794	jul	0.5	aug	0.84	jul	0.862068965517241	aug	0.151175410988156	jun	0.705634987384357	global
7.5	jul	0.519813607513794	jul	0.5	aug	0.84	jul	0.862068965517241	aug	0.151175410988156	jul	0.83179142136249	global
7.5	jul	0.519813607513794	jul	0.5	aug	0.84	jul	0.862068965517241	aug	0.151175410988156	aug	0.705634987384357	global
7.5	jul	0.519813607513794	jul	0.5	aug	0.84	aug	0.758620689655172	jun	0.353049580893901	jun	0.705634987384357	global
7.5	jul	0.519813607513794	jul	0.5	aug	0.84	aug	0.758620689655172	jun	0.353049580893901	jul	0.83179142136249	global
7.5	jul	0.519813607513794	jul	0.5	aug	0.84	aug	0.758620689655172	jun	0.353049580893901	aug	0.705634987384357	global
7.5	jul	0.519813607513794	jul	0.5	aug	0.84	aug	0.758620689655172	jul	0.610092805757673	jun	0.705634987384357	global
7.5	jul	0.519813607513794	jul	0.5	aug	0.84	aug	0.758620689655172	jul	0.610092805757673	jul	0.83179142136249	global
7.5	jul	0.519813607513794	jul	0.5	aug	0.84	aug	0.758620689655172	jul	0.610092805757673	aug	0.705634987384357	global
7.5	jul	0.519813607513794	jul	0.5	aug	0.84	aug	0.758620689655172	aug	0.151175410988156	jun	0.705634987384357	global
7.5	jul	0.519813607513794	jul	0.5	aug	0.84	aug	0.758620689655172	aug	0.151175410988156	jul	0.83179142136249	global
7.5	jul	0.519813607513794	jul	0.5	aug	0.84	aug	0.758620689655172	aug	0.151175410988156	aug	0.705634987384357	global
7.5	jul	0.519813607513794	aug	0.25	jun	0.833333333333333	jun	0.758620689655172	jun	0.353049580893901	jun	0.705634987384357	global
7.5	jul	0.519813607513794	aug	0.25	jun	0.833333333333333	jun	0.758620689655172	jun	0.353049580893901	jul	0.83179142136249	global
7.5	jul	0.519813607513794	aug	0.25	jun	0.833333333333333	jun	0.758620689655172	jun	0.353049580893901	aug	0.705634987384357	global
7.5	jul	0.519813607513794	aug	0.25	jun	0.833333333333333	jun	0.758620689655172	jul	0.610092805757673	jun	0.705634987384357	global
7.5	jul	0.519813607513794	aug	0.25	jun	0.833333333333333	jun	0.758620689655172	jul	0.610092805757673	jul	0.83179142136249	global
7.5	jul	0.519813607513794	aug	0.25	jun	0.833333333333333	jun	0.758620689655172	jul	0.610092805757673	aug	0.705634987384357	global
7.5	jul	0.519813607513794	aug	0.25	jun	0.833333333333333	jun	0.758620689655172	aug	0.151175410988156	jun	0.705634987384357	global
7.5	jul	0.519813607513794	aug	0.25	jun	0.833333333333333	jun	0.758620689655172	aug	0.151175410988156	jul	0.83179142136249	global
7.5	jul	0.519813607513794	aug	0.25	jun	0.833333333333333	jun	0.758620689655172	aug	0.151175410988156	aug	0.705634987384357	global
7.5	jul	0.519813607513794	aug	0.25	jun	0.833333333333333	jul	0.862068965517241	jun	0.353049580893901	jun	0.705634987384357	global
7.5	jul	0.519813607513794	aug	0.25	jun	0.833333333333333	jul	0.862068965517241	jun	0.353049580893901	jul	0.83179142136249	global
7.5	jul	0.519813607513794	aug	0.25	jun	0.833333333333333	jul	0.862068965517241	jun	0.353049580893901	aug	0.705634987384357	global
7.5	jul	0.519813607513794	aug	0.25	jun	0.833333333333333	jul	0.862068965517241	jul	0.610092805757673	jun	0.705634987384357	global
7.5	jul	0.519813607513794	aug	0.25	jun	0.833333333333333	jul	0.862068965517241	jul	0.610092805757673	jul	0.83179142136249	global
7.5	jul	0.519813607513794	aug	0.25	jun	0.833333333333333	jul	0.862068965517241	jul	0.610092805757673	aug	0.705634987384357	global
7.5	jul	0.519813607513794	aug	0.25	jun	0.833333333333333	jul	0.862068965517241	aug	0.151175410988156	jun	0.705634987384357	global
7.5	jul	0.519813607513794	aug	0.25	jun	0.833333333333333	jul	0.862068965517241	aug	0.151175410988156	jul	0.83179142136249	global
7.5	jul	0.519813607513794	aug	0.25	jun	0.833333333333333	jul	0.862068965517241	aug	0.151175410988156	aug	0.705634987384357	global
7.5	jul	0.519813607513794	aug	0.25	jun	0.833333333333333	aug	0.758620689655172	jun	0.353049580893901	jun	0.705634987384357	global
7.5	jul	0.519813607513794	aug	0.25	jun	0.833333333333333	aug	0.758620689655172	jun	0.353049580893901	jul	0.83179142136249	global
7.5	jul	0.519813607513794	aug	0.25	jun	0.833333333333333	aug	0.758620689655172	jun	0.353049580893901	aug	0.705634987384357	global
7.5	jul	0.519813607513794	aug	0.25	jun	0.833333333333333	aug	0.758620689655172	jul	0.610092805757673	jun	0.705634987384357	global
7.5	jul	0.519813607513794	aug	0.25	jun	0.833333333333333	aug	0.758620689655172	jul	0.610092805757673	jul	0.83179142136249	global
7.5	jul	0.519813607513794	aug	0.25	jun	0.833333333333333	aug	0.758620689655172	jul	0.610092805757673	aug	0.705634987384357	global
7.5	jul	0.519813607513794	aug	0.25	jun	0.833333333333333	aug	0.758620689655172	aug	0.151175410988156	jun	0.705634987384357	global
7.5	jul	0.519813607513794	aug	0.25	jun	0.833333333333333	aug	0.758620689655172	aug	0.151175410988156	jul	0.83179142136249	global
7.5	jul	0.519813607513794	aug	0.25	jun	0.833333333333333	aug	0.758620689655172	aug	0.151175410988156	aug	0.705634987384357	global
7.5	jul	0.519813607513794	aug	0.25	jul	0.92	jun	0.758620689655172	jun	0.353049580893901	jun	0.705634987384357	global
7.5	jul	0.519813607513794	aug	0.25	jul	0.92	jun	0.758620689655172	jun	0.353049580893901	jul	0.83179142136249	global
7.5	jul	0.519813607513794	aug	0.25	jul	0.92	jun	0.758620689655172	jun	0.353049580893901	aug	0.705634987384357	global
7.5	jul	0.519813607513794	aug	0.25	jul	0.92	jun	0.758620689655172	jul	0.610092805757673	jun	0.705634987384357	global
7.5	jul	0.519813607513794	aug	0.25	jul	0.92	jun	0.758620689655172	jul	0.610092805757673	jul	0.83179142136249	global
7.5	jul	0.519813607513794	aug	0.25	jul	0.92	jun	0.758620689655172	jul	0.610092805757673	aug	0.705634987384357	global
7.5	jul	0.519813607513794	aug	0.25	jul	0.92	jun	0.758620689655172	aug	0.151175410988156	jun	0.705634987384357	global
7.5	jul	0.519813607513794	aug	0.25	jul	0.92	jun	0.758620689655172	aug	0.151175410988156	jul	0.83179142136249	global
7.5	jul	0.519813607513794	aug	0.25	jul	0.92	jun	0.758620689655172	aug	0.151175410988156	aug	0.705634987384357	global
7.5	jul	0.519813607513794	aug	0.25	jul	0.92	jul	0.862068965517241	jun	0.353049580893901	jun	0.705634987384357	global
7.5	jul	0.519813607513794	aug	0.25	jul	0.92	jul	0.862068965517241	jun	0.353049580893901	jul	0.83179142136249	global
7.5	jul	0.519813607513794	aug	0.25	jul	0.92	jul	0.862068965517241	jun	0.353049580893901	aug	0.705634987384357	global
7.5	jul	0.519813607513794	aug	0.25	jul	0.92	jul	0.862068965517241	jul	0.610092805757673	jun	0.705634987384357	global
7.5	jul	0.519813607513794	aug	0.25	jul	0.92	jul	0.862068965517241	jul	0.610092805757673	jul	0.83179142136249	global
7.5	jul	0.519813607513794	aug	0.25	jul	0.92	jul	0.862068965517241	jul	0.610092805757673	aug	0.705634987384357	global
7.5	jul	0.519813607513794	aug	0.25	jul	0.92	jul	0.862068965517241	aug	0.151175410988156	jun	0.705634987384357	global
7.5	jul	0.519813607513794	aug	0.25	jul	0.92	jul	0.862068965517241	aug	0.151175410988156	jul	0.83179142136249	global
7.5	jul	0.519813607513794	aug	0.25	jul	0.92	jul	0.862068965517241	aug	0.151175410988156	aug	0.705634987384357	global
7.5	jul	0.519813607513794	aug	0.25	jul	0.92	aug	0.758620689655172	jun	0.353049580893901	jun	0.705634987384357	global
7.5	jul	0.519813607513794	aug	0.25	jul	0.92	aug	0.758620689655172	jun	0.353049580893901	jul	0.83179142136249	global
7.5	jul	0.519813607513794	aug	0.25	jul	0.92	aug	0.758620689655172	jun	0.353049580893901	aug	0.705634987384357	global
7.5	jul	0.519813607513794	aug	0.25	jul	0.92	aug	0.758620689655172	jul	0.610092805757673	jun	0.705634987384357	global
7.5	jul	0.519813607513794	aug	0.25	jul	0.92	aug	0.758620689655172	jul	0.610092805757673	jul	0.83179142136249	global
7.5	jul	0.519813607513794	aug	0.25	jul	0.92	aug	0.758620689655172	jul	0.610092805757673	aug	0.705634987384357	global
7.5	jul	0.519813607513794	aug	0.25	jul	0.92	aug	0.758620689655172	aug	0.151175410988156	jun	0.705634987384357	global
7.5	jul	0.519813607513794	aug	0.25	jul	0.92	aug	0.758620689655172	aug	0.151175410988156	jul	0.83179142136249	global
7.5	jul	0.519813607513794	aug	0.25	jul	0.92	aug	0.758620689655172	aug	0.151175410988156	aug	0.705634987384357	global
7.5	jul	0.519813607513794	aug	0.25	aug	0.84	jun	0.758620689655172	jun	0.353049580893901	jun	0.705634987384357	global
7.5	jul	0.519813607513794	aug	0.25	aug	0.84	jun	0.758620689655172	jun	0.353049580893901	jul	0.83179142136249	global
7.5	jul	0.519813607513794	aug	0.25	aug	0.84	jun	0.758620689655172	jun	0.353049580893901	aug	0.705634987384357	global
7.5	jul	0.519813607513794	aug	0.25	aug	0.84	jun	0.758620689655172	jul	0.610092805757673	jun	0.705634987384357	global
7.5	jul	0.519813607513794	aug	0.25	aug	0.84	jun	0.758620689655172	jul	0.610092805757673	jul	0.83179142136249	global
7.5	jul	0.519813607513794	aug	0.25	aug	0.84	jun	0.758620689655172	jul	0.610092805757673	aug	0.705634987384357	global
7.5	jul	0.519813607513794	aug	0.25	aug	0.84	jun	0.758620689655172	aug	0.151175410988156	jun	0.705634987384357	global
7.5	jul	0.519813607513794	aug	0.25	aug	0.84	jun	0.758620689655172	aug	0.151175410988156	jul	0.83179142136249	global
7.5	jul	0.519813607513794	aug	0.25	aug	0.84	jun	0.758620689655172	aug	0.151175410988156	aug	0.705634987384357	global
7.5	jul	0.519813607513794	aug	0.25	aug	0.84	jul	0.862068965517241	jun	0.353049580893901	jun	0.705634987384357	global
7.5	jul	0.519813607513794	aug	0.25	aug	0.84	jul	0.862068965517241	jun	0.353049580893901	jul	0.83179142136249	global
7.5	jul	0.519813607513794	aug	0.25	aug	0.84	jul	0.862068965517241	jun	0.353049580893901	aug	0.705634987384357	global
7.5	jul	0.519813607513794	aug	0.25	aug	0.84	jul	0.862068965517241	jul	0.610092805757673	jun	0.705634987384357	global
7.5	jul	0.519813607513794	aug	0.25	aug	0.84	jul	0.862068965517241	jul	0.610092805757673	jul	0.83179142136249	global
7.5	jul	0.519813607513794	aug	0.25	aug	0.84	jul	0.862068965517241	jul	0.610092805757673	aug	0.705634987384357	global
7.5	jul	0.519813607513794	aug	0.25	aug	0.84	jul	0.862068965517241	aug	0.151175410988156	jun	0.705634987384357	global
7.5	jul	0.519813607513794	aug	0.25	aug	0.84	jul	0.862068965517241	aug	0.151175410988156	jul	0.83179142136249	global
7.5	jul	0.519813607513794	aug	0.25	aug	0.84	jul	0.862068965517241	aug	0.151175410988156	aug	0.705634987384357	global
7.5	jul	0.519813607513794	aug	0.25	aug	0.84	aug	0.758620689655172	jun	0.353049580893901	jun	0.705634987384357	global
7.5	jul	0.519813607513794	aug	0.25	aug	0.84	aug	0.758620689655172	jun	0.353049580893901	jul	0.83179142136249	global
7.5	jul	0.519813607513794	aug	0.25	aug	0.84	aug	0.758620689655172	jun	0.353049580893901	aug	0.705634987384357	global
7.5	jul	0.519813607513794	aug	0.25	aug	0.84	aug	0.758620689655172	jul	0.610092805757673	jun	0.705634987384357	global
7.5	jul	0.519813607513794	aug	0.25	aug	0.84	aug	0.758620689655172	jul	0.610092805757673	jul	0.83179142136249	global
7.5	jul	0.519813607513794	aug	0.25	aug	0.84	aug	0.758620689655172	jul	0.610092805757673	aug	0.705634987384357	global
7.5	jul	0.519813607513794	aug	0.25	aug	0.84	aug	0.758620689655172	aug	0.151175410988156	jun	0.705634987384357	global
7.5	jul	0.519813607513794	aug	0.25	aug	0.84	aug	0.758620689655172	aug	0.151175410988156	jul	0.83179142136249	global
7.5	jul	0.519813607513794	aug	0.25	aug	0.84	aug	0.758620689655172	aug	0.151175410988156	aug	0.705634987384357	global
7.5	aug	0.365765722490658	jun	0.4	jun	0.833333333333333	jun	0.758620689655172	jun	0.353049580893901	jun	0.705634987384357	global
7.5	aug	0.365765722490658	jun	0.4	jun	0.833333333333333	jun	0.758620689655172	jun	0.353049580893901	jul	0.83179142136249	global
7.5	aug	0.365765722490658	jun	0.4	jun	0.833333333333333	jun	0.758620689655172	jun	0.353049580893901	aug	0.705634987384357	global
7.5	aug	0.365765722490658	jun	0.4	jun	0.833333333333333	jun	0.758620689655172	jul	0.610092805757673	jun	0.705634987384357	global
7.5	aug	0.365765722490658	jun	0.4	jun	0.833333333333333	jun	0.758620689655172	jul	0.610092805757673	jul	0.83179142136249	global
7.5	aug	0.365765722490658	jun	0.4	jun	0.833333333333333	jun	0.758620689655172	jul	0.610092805757673	aug	0.705634987384357	global
7.5	aug	0.365765722490658	jun	0.4	jun	0.833333333333333	jun	0.758620689655172	aug	0.151175410988156	jun	0.705634987384357	global
7.5	aug	0.365765722490658	jun	0.4	jun	0.833333333333333	jun	0.758620689655172	aug	0.151175410988156	jul	0.83179142136249	global
7.5	aug	0.365765722490658	jun	0.4	jun	0.833333333333333	jun	0.758620689655172	aug	0.151175410988156	aug	0.705634987384357	global
7.5	aug	0.365765722490658	jun	0.4	jun	0.833333333333333	jul	0.862068965517241	jun	0.353049580893901	jun	0.705634987384357	global
7.5	aug	0.365765722490658	jun	0.4	jun	0.833333333333333	jul	0.862068965517241	jun	0.353049580893901	jul	0.83179142136249	global
7.5	aug	0.365765722490658	jun	0.4	jun	0.833333333333333	jul	0.862068965517241	jun	0.353049580893901	aug	0.705634987384357	global
7.5	aug	0.365765722490658	jun	0.4	jun	0.833333333333333	jul	0.862068965517241	jul	0.610092805757673	jun	0.705634987384357	global
7.5	aug	0.365765722490658	jun	0.4	jun	0.833333333333333	jul	0.862068965517241	jul	0.610092805757673	jul	0.83179142136249	global
7.5	aug	0.365765722490658	jun	0.4	jun	0.833333333333333	jul	0.862068965517241	jul	0.610092805757673	aug	0.705634987384357	global
7.5	aug	0.365765722490658	jun	0.4	jun	0.833333333333333	jul	0.862068965517241	aug	0.151175410988156	jun	0.705634987384357	global
7.5	aug	0.365765722490658	jun	0.4	jun	0.833333333333333	jul	0.862068965517241	aug	0.151175410988156	jul	0.83179142136249	global
7.5	aug	0.365765722490658	jun	0.4	jun	0.833333333333333	jul	0.862068965517241	aug	0.151175410988156	aug	0.705634987384357	global
7.5	aug	0.365765722490658	jun	0.4	jun	0.833333333333333	aug	0.758620689655172	jun	0.353049580893901	jun	0.705634987384357	global
7.5	aug	0.365765722490658	jun	0.4	jun	0.833333333333333	aug	0.758620689655172	jun	0.353049580893901	jul	0.83179142136249	global
7.5	aug	0.365765722490658	jun	0.4	jun	0.833333333333333	aug	0.758620689655172	jun	0.353049580893901	aug	0.705634987384357	global
7.5	aug	0.365765722490658	jun	0.4	jun	0.833333333333333	aug	0.758620689655172	jul	0.610092805757673	jun	0.705634987384357	global
7.5	aug	0.365765722490658	jun	0.4	jun	0.833333333333333	aug	0.758620689655172	jul	0.610092805757673	jul	0.83179142136249	global
7.5	aug	0.365765722490658	jun	0.4	jun	0.833333333333333	aug	0.758620689655172	jul	0.610092805757673	aug	0.705634987384357	global
7.5	aug	0.365765722490658	jun	0.4	jun	0.833333333333333	aug	0.758620689655172	aug	0.151175410988156	jun	0.705634987384357	global
7.5	aug	0.365765722490658	jun	0.4	jun	0.833333333333333	aug	0.758620689655172	aug	0.151175410988156	jul	0.83179142136249	global
7.5	aug	0.365765722490658	jun	0.4	jun	0.833333333333333	aug	0.758620689655172	aug	0.151175410988156	aug	0.705634987384357	global
7.5	aug	0.365765722490658	jun	0.4	jul	0.92	jun	0.758620689655172	jun	0.353049580893901	jun	0.705634987384357	global
7.5	aug	0.365765722490658	jun	0.4	jul	0.92	jun	0.758620689655172	jun	0.353049580893901	jul	0.83179142136249	global
7.5	aug	0.365765722490658	jun	0.4	jul	0.92	jun	0.758620689655172	jun	0.353049580893901	aug	0.705634987384357	global
7.5	aug	0.365765722490658	jun	0.4	jul	0.92	jun	0.758620689655172	jul	0.610092805757673	jun	0.705634987384357	global
7.5	aug	0.365765722490658	jun	0.4	jul	0.92	jun	0.758620689655172	jul	0.610092805757673	jul	0.83179142136249	global
7.5	aug	0.365765722490658	jun	0.4	jul	0.92	jun	0.758620689655172	jul	0.610092805757673	aug	0.705634987384357	global
7.5	aug	0.365765722490658	jun	0.4	jul	0.92	jun	0.758620689655172	aug	0.151175410988156	jun	0.705634987384357	global
7.5	aug	0.365765722490658	jun	0.4	jul	0.92	jun	0.758620689655172	aug	0.151175410988156	jul	0.83179142136249	global
7.5	aug	0.365765722490658	jun	0.4	jul	0.92	jun	0.758620689655172	aug	0.151175410988156	aug	0.705634987384357	global
7.5	aug	0.365765722490658	jun	0.4	jul	0.92	jul	0.862068965517241	jun	0.353049580893901	jun	0.705634987384357	global
7.5	aug	0.365765722490658	jun	0.4	jul	0.92	jul	0.862068965517241	jun	0.353049580893901	jul	0.83179142136249	global
7.5	aug	0.365765722490658	jun	0.4	jul	0.92	jul	0.862068965517241	jun	0.353049580893901	aug	0.705634987384357	global
7.5	aug	0.365765722490658	jun	0.4	jul	0.92	jul	0.862068965517241	jul	0.610092805757673	jun	0.705634987384357	global
7.5	aug	0.365765722490658	jun	0.4	jul	0.92	jul	0.862068965517241	jul	0.610092805757673	jul	0.83179142136249	global
7.5	aug	0.365765722490658	jun	0.4	jul	0.92	jul	0.862068965517241	jul	0.610092805757673	aug	0.705634987384357	global
7.5	aug	0.365765722490658	jun	0.4	jul	0.92	jul	0.862068965517241	aug	0.151175410988156	jun	0.705634987384357	global
7.5	aug	0.365765722490658	jun	0.4	jul	0.92	jul	0.862068965517241	aug	0.151175410988156	jul	0.83179142136249	global
7.5	aug	0.365765722490658	jun	0.4	jul	0.92	jul	0.862068965517241	aug	0.151175410988156	aug	0.705634987384357	global
7.5	aug	0.365765722490658	jun	0.4	jul	0.92	aug	0.758620689655172	jun	0.353049580893901	jun	0.705634987384357	global
7.5	aug	0.365765722490658	jun	0.4	jul	0.92	aug	0.758620689655172	jun	0.353049580893901	jul	0.83179142136249	global
7.5	aug	0.365765722490658	jun	0.4	jul	0.92	aug	0.758620689655172	jun	0.353049580893901	aug	0.705634987384357	global
7.5	aug	0.365765722490658	jun	0.4	jul	0.92	aug	0.758620689655172	jul	0.610092805757673	jun	0.705634987384357	global
7.5	aug	0.365765722490658	jun	0.4	jul	0.92	aug	0.758620689655172	jul	0.610092805757673	jul	0.83179142136249	global
7.5	aug	0.365765722490658	jun	0.4	jul	0.92	aug	0.758620689655172	jul	0.610092805757673	aug	0.705634987384357	global
7.5	aug	0.365765722490658	jun	0.4	jul	0.92	aug	0.758620689655172	aug	0.151175410988156	jun	0.705634987384357	global
7.5	aug	0.365765722490658	jun	0.4	jul	0.92	aug	0.758620689655172	aug	0.151175410988156	jul	0.83179142136249	global
7.5	aug	0.365765722490658	jun	0.4	jul	0.92	aug	0.758620689655172	aug	0.151175410988156	aug	0.705634987384357	global
7.5	aug	0.365765722490658	jun	0.4	aug	0.84	jun	0.758620689655172	jun	0.353049580893901	jun	0.705634987384357	global
7.5	aug	0.365765722490658	jun	0.4	aug	0.84	jun	0.758620689655172	jun	0.353049580893901	jul	0.83179142136249	global
7.5	aug	0.365765722490658	jun	0.4	aug	0.84	jun	0.758620689655172	jun	0.353049580893901	aug	0.705634987384357	global
7.5	aug	0.365765722490658	jun	0.4	aug	0.84	jun	0.758620689655172	jul	0.610092805757673	jun	0.705634987384357	global
7.5	aug	0.365765722490658	jun	0.4	aug	0.84	jun	0.758620689655172	jul	0.610092805757673	jul	0.83179142136249	global
7.5	aug	0.365765722490658	jun	0.4	aug	0.84	jun	0.758620689655172	jul	0.610092805757673	aug	0.705634987384357	global
7.5	aug	0.365765722490658	jun	0.4	aug	0.84	jun	0.758620689655172	aug	0.151175410988156	jun	0.705634987384357	global
7.5	aug	0.365765722490658	jun	0.4	aug	0.84	jun	0.758620689655172	aug	0.151175410988156	jul	0.83179142136249	global
7.5	aug	0.365765722490658	jun	0.4	aug	0.84	jun	0.758620689655172	aug	0.151175410988156	aug	0.705634987384357	global
7.5	aug	0.365765722490658	jun	0.4	aug	0.84	jul	0.862068965517241	jun	0.353049580893901	jun	0.705634987384357	global
7.5	aug	0.365765722490658	jun	0.4	aug	0.84	jul	0.862068965517241	jun	0.353049580893901	jul	0.83179142136249	global
7.5	aug	0.365765722490658	jun	0.4	aug	0.84	jul	0.862068965517241	jun	0.353049580893901	aug	0.705634987384357	global
7.5	aug	0.365765722490658	jun	0.4	aug	0.84	jul	0.862068965517241	jul	0.610092805757673	jun	0.705634987384357	global
7.5	aug	0.365765722490658	jun	0.4	aug	0.84	jul	0.862068965517241	jul	0.610092805757673	jul	0.83179142136249	global
7.5	aug	0.365765722490658	jun	0.4	aug	0.84	jul	0.862068965517241	jul	0.610092805757673	aug	0.705634987384357	global
7.5	aug	0.365765722490658	jun	0.4	aug	0.84	jul	0.862068965517241	aug	0.151175410988156	jun	0.705634987384357	global
7.5	aug	0.365765722490658	jun	0.4	aug	0.84	jul	0.862068965517241	aug	0.151175410988156	jul	0.83179142136249	global
7.5	aug	0.365765722490658	jun	0.4	aug	0.84	jul	0.862068965517241	aug	0.151175410988156	aug	0.705634987384357	global
7.5	aug	0.365765722490658	jun	0.4	aug	0.84	aug	0.758620689655172	jun	0.353049580893901	jun	0.705634987384357	global
7.5	aug	0.365765722490658	jun	0.4	aug	0.84	aug	0.758620689655172	jun	0.353049580893901	jul	0.83179142136249	global
7.5	aug	0.365765722490658	jun	0.4	aug	0.84	aug	0.758620689655172	jun	0.353049580893901	aug	0.705634987384357	global
7.5	aug	0.365765722490658	jun	0.4	aug	0.84	aug	0.758620689655172	jul	0.610092805757673	jun	0.705634987384357	global
7.5	aug	0.365765722490658	jun	0.4	aug	0.84	aug	0.758620689655172	jul	0.610092805757673	jul	0.83179142136249	global
7.5	aug	0.365765722490658	jun	0.4	aug	0.84	aug	0.758620689655172	jul	0.610092805757673	aug	0.705634987384357	global
7.5	aug	0.365765722490658	jun	0.4	aug	0.84	aug	0.758620689655172	aug	0.151175410988156	jun	0.705634987384357	global
7.5	aug	0.365765722490658	jun	0.4	aug	0.84	aug	0.758620689655172	aug	0.151175410988156	jul	0.83179142136249	global
7.5	aug	0.365765722490658	jun	0.4	aug	0.84	aug	0.758620689655172	aug	0.151175410988156	aug	0.705634987384357	global
7.5	aug	0.365765722490658	jul	0.5	jun	0.833333333333333	jun	0.758620689655172	jun	0.353049580893901	jun	0.705634987384357	global
7.5	aug	0.365765722490658	jul	0.5	jun	0.833333333333333	jun	0.758620689655172	jun	0.353049580893901	jul	0.83179142136249	global
7.5	aug	0.365765722490658	jul	0.5	jun	0.833333333333333	jun	0.758620689655172	jun	0.353049580893901	aug	0.705634987384357	global
7.5	aug	0.365765722490658	jul	0.5	jun	0.833333333333333	jun	0.758620689655172	jul	0.610092805757673	jun	0.705634987384357	global
7.5	aug	0.365765722490658	jul	0.5	jun	0.833333333333333	jun	0.758620689655172	jul	0.610092805757673	jul	0.83179142136249	global
7.5	aug	0.365765722490658	jul	0.5	jun	0.833333333333333	jun	0.758620689655172	jul	0.610092805757673	aug	0.705634987384357	global
7.5	aug	0.365765722490658	jul	0.5	jun	0.833333333333333	jun	0.758620689655172	aug	0.151175410988156	jun	0.705634987384357	global
7.5	aug	0.365765722490658	jul	0.5	jun	0.833333333333333	jun	0.758620689655172	aug	0.151175410988156	jul	0.83179142136249	global
7.5	aug	0.365765722490658	jul	0.5	jun	0.833333333333333	jun	0.758620689655172	aug	0.151175410988156	aug	0.705634987384357	global
7.5	aug	0.365765722490658	jul	0.5	jun	0.833333333333333	jul	0.862068965517241	jun	0.353049580893901	jun	0.705634987384357	global
7.5	aug	0.365765722490658	jul	0.5	jun	0.833333333333333	jul	0.862068965517241	jun	0.353049580893901	jul	0.83179142136249	global
7.5	aug	0.365765722490658	jul	0.5	jun	0.833333333333333	jul	0.862068965517241	jun	0.353049580893901	aug	0.705634987384357	global
7.5	aug	0.365765722490658	jul	0.5	jun	0.833333333333333	jul	0.862068965517241	jul	0.610092805757673	jun	0.705634987384357	global
7.5	aug	0.365765722490658	jul	0.5	jun	0.833333333333333	jul	0.862068965517241	jul	0.610092805757673	jul	0.83179142136249	global
7.5	aug	0.365765722490658	jul	0.5	jun	0.833333333333333	jul	0.862068965517241	jul	0.610092805757673	aug	0.705634987384357	global
7.5	aug	0.365765722490658	jul	0.5	jun	0.833333333333333	jul	0.862068965517241	aug	0.151175410988156	jun	0.705634987384357	global
7.5	aug	0.365765722490658	jul	0.5	jun	0.833333333333333	jul	0.862068965517241	aug	0.151175410988156	jul	0.83179142136249	global
7.5	aug	0.365765722490658	jul	0.5	jun	0.833333333333333	jul	0.862068965517241	aug	0.151175410988156	aug	0.705634987384357	global
7.5	aug	0.365765722490658	jul	0.5	jun	0.833333333333333	aug	0.758620689655172	jun	0.353049580893901	jun	0.705634987384357	global
7.5	aug	0.365765722490658	jul	0.5	jun	0.833333333333333	aug	0.758620689655172	jun	0.353049580893901	jul	0.83179142136249	global
7.5	aug	0.365765722490658	jul	0.5	jun	0.833333333333333	aug	0.758620689655172	jun	0.353049580893901	aug	0.705634987384357	global
7.5	aug	0.365765722490658	jul	0.5	jun	0.833333333333333	aug	0.758620689655172	jul	0.610092805757673	jun	0.705634987384357	global
7.5	aug	0.365765722490658	jul	0.5	jun	0.833333333333333	aug	0.758620689655172	jul	0.610092805757673	jul	0.83179142136249	global
7.5	aug	0.365765722490658	jul	0.5	jun	0.833333333333333	aug	0.758620689655172	jul	0.610092805757673	aug	0.705634987384357	global
7.5	aug	0.365765722490658	jul	0.5	jun	0.833333333333333	aug	0.758620689655172	aug	0.151175410988156	jun	0.705634987384357	global
7.5	aug	0.365765722490658	jul	0.5	jun	0.833333333333333	aug	0.758620689655172	aug	0.151175410988156	jul	0.83179142136249	global
7.5	aug	0.365765722490658	jul	0.5	jun	0.833333333333333	aug	0.758620689655172	aug	0.151175410988156	aug	0.705634987384357	global
7.5	aug	0.365765722490658	jul	0.5	jul	0.92	jun	0.758620689655172	jun	0.353049580893901	jun	0.705634987384357	global
7.5	aug	0.365765722490658	jul	0.5	jul	0.92	jun	0.758620689655172	jun	0.353049580893901	jul	0.83179142136249	global
7.5	aug	0.365765722490658	jul	0.5	jul	0.92	jun	0.758620689655172	jun	0.353049580893901	aug	0.705634987384357	global
7.5	aug	0.365765722490658	jul	0.5	jul	0.92	jun	0.758620689655172	jul	0.610092805757673	jun	0.705634987384357	global
7.5	aug	0.365765722490658	jul	0.5	jul	0.92	jun	0.758620689655172	jul	0.610092805757673	jul	0.83179142136249	global
7.5	aug	0.365765722490658	jul	0.5	jul	0.92	jun	0.758620689655172	jul	0.610092805757673	aug	0.705634987384357	global
7.5	aug	0.365765722490658	jul	0.5	jul	0.92	jun	0.758620689655172	aug	0.151175410988156	jun	0.705634987384357	global
7.5	aug	0.365765722490658	jul	0.5	jul	0.92	jun	0.758620689655172	aug	0.151175410988156	jul	0.83179142136249	global
7.5	aug	0.365765722490658	jul	0.5	jul	0.92	jun	0.758620689655172	aug	0.151175410988156	aug	0.705634987384357	global
7.5	aug	0.365765722490658	jul	0.5	jul	0.92	jul	0.862068965517241	jun	0.353049580893901	jun	0.705634987384357	global
7.5	aug	0.365765722490658	jul	0.5	jul	0.92	jul	0.862068965517241	jun	0.353049580893901	jul	0.83179142136249	global
7.5	aug	0.365765722490658	jul	0.5	jul	0.92	jul	0.862068965517241	jun	0.353049580893901	aug	0.705634987384357	global
7.5	aug	0.365765722490658	jul	0.5	jul	0.92	jul	0.862068965517241	jul	0.610092805757673	jun	0.705634987384357	global
7.5	aug	0.365765722490658	jul	0.5	jul	0.92	jul	0.862068965517241	jul	0.610092805757673	jul	0.83179142136249	global
7.5	aug	0.365765722490658	jul	0.5	jul	0.92	jul	0.862068965517241	jul	0.610092805757673	aug	0.705634987384357	global
7.5	aug	0.365765722490658	jul	0.5	jul	0.92	jul	0.862068965517241	aug	0.151175410988156	jun	0.705634987384357	global
7.5	aug	0.365765722490658	jul	0.5	jul	0.92	jul	0.862068965517241	aug	0.151175410988156	jul	0.83179142136249	global
7.5	aug	0.365765722490658	jul	0.5	jul	0.92	jul	0.862068965517241	aug	0.151175410988156	aug	0.705634987384357	global
7.5	aug	0.365765722490658	jul	0.5	jul	0.92	aug	0.758620689655172	jun	0.353049580893901	jun	0.705634987384357	global
7.5	aug	0.365765722490658	jul	0.5	jul	0.92	aug	0.758620689655172	jun	0.353049580893901	jul	0.83179142136249	global
7.5	aug	0.365765722490658	jul	0.5	jul	0.92	aug	0.758620689655172	jun	0.353049580893901	aug	0.705634987384357	global
7.5	aug	0.365765722490658	jul	0.5	jul	0.92	aug	0.758620689655172	jul	0.610092805757673	jun	0.705634987384357	global
7.5	aug	0.365765722490658	jul	0.5	jul	0.92	aug	0.758620689655172	jul	0.610092805757673	jul	0.83179142136249	global
7.5	aug	0.365765722490658	jul	0.5	jul	0.92	aug	0.758620689655172	jul	0.610092805757673	aug	0.705634987384357	global
7.5	aug	0.365765722490658	jul	0.5	jul	0.92	aug	0.758620689655172	aug	0.151175410988156	jun	0.705634987384357	global
7.5	aug	0.365765722490658	jul	0.5	jul	0.92	aug	0.758620689655172	aug	0.151175410988156	jul	0.83179142136249	global
7.5	aug	0.365765722490658	jul	0.5	jul	0.92	aug	0.758620689655172	aug	0.151175410988156	aug	0.705634987384357	global
7.5	aug	0.365765722490658	jul	0.5	aug	0.84	jun	0.758620689655172	jun	0.353049580893901	jun	0.705634987384357	global
7.5	aug	0.365765722490658	jul	0.5	aug	0.84	jun	0.758620689655172	jun	0.353049580893901	jul	0.83179142136249	global
7.5	aug	0.365765722490658	jul	0.5	aug	0.84	jun	0.758620689655172	jun	0.353049580893901	aug	0.705634987384357	global
7.5	aug	0.365765722490658	jul	0.5	aug	0.84	jun	0.758620689655172	jul	0.610092805757673	jun	0.705634987384357	global
7.5	aug	0.365765722490658	jul	0.5	aug	0.84	jun	0.758620689655172	jul	0.610092805757673	jul	0.83179142136249	global
7.5	aug	0.365765722490658	jul	0.5	aug	0.84	jun	0.758620689655172	jul	0.610092805757673	aug	0.705634987384357	global
7.5	aug	0.365765722490658	jul	0.5	aug	0.84	jun	0.758620689655172	aug	0.151175410988156	jun	0.705634987384357	global
7.5	aug	0.365765722490658	jul	0.5	aug	0.84	jun	0.758620689655172	aug	0.151175410988156	jul	0.83179142136249	global
7.5	aug	0.365765722490658	jul	0.5	aug	0.84	jun	0.758620689655172	aug	0.151175410988156	aug	0.705634987384357	global
7.5	aug	0.365765722490658	jul	0.5	aug	0.84	jul	0.862068965517241	jun	0.353049580893901	jun	0.705634987384357	global
7.5	aug	0.365765722490658	jul	0.5	aug	0.84	jul	0.862068965517241	jun	0.353049580893901	jul	0.83179142136249	global
7.5	aug	0.365765722490658	jul	0.5	aug	0.84	jul	0.862068965517241	jun	0.353049580893901	aug	0.705634987384357	global
7.5	aug	0.365765722490658	jul	0.5	aug	0.84	jul	0.862068965517241	jul	0.610092805757673	jun	0.705634987384357	global
7.5	aug	0.365765722490658	jul	0.5	aug	0.84	jul	0.862068965517241	jul	0.610092805757673	jul	0.83179142136249	global
7.5	aug	0.365765722490658	jul	0.5	aug	0.84	jul	0.862068965517241	jul	0.610092805757673	aug	0.705634987384357	global
7.5	aug	0.365765722490658	jul	0.5	aug	0.84	jul	0.862068965517241	aug	0.151175410988156	jun	0.705634987384357	global
7.5	aug	0.365765722490658	jul	0.5	aug	0.84	jul	0.862068965517241	aug	0.151175410988156	jul	0.83179142136249	global
7.5	aug	0.365765722490658	jul	0.5	aug	0.84	jul	0.862068965517241	aug	0.151175410988156	aug	0.705634987384357	global
7.5	aug	0.365765722490658	jul	0.5	aug	0.84	aug	0.758620689655172	jun	0.353049580893901	jun	0.705634987384357	global
7.5	aug	0.365765722490658	jul	0.5	aug	0.84	aug	0.758620689655172	jun	0.353049580893901	jul	0.83179142136249	global
7.5	aug	0.365765722490658	jul	0.5	aug	0.84	aug	0.758620689655172	jun	0.353049580893901	aug	0.705634987384357	global
7.5	aug	0.365765722490658	jul	0.5	aug	0.84	aug	0.758620689655172	jul	0.610092805757673	jun	0.705634987384357	global
7.5	aug	0.365765722490658	jul	0.5	aug	0.84	aug	0.758620689655172	jul	0.610092805757673	jul	0.83179142136249	global
7.5	aug	0.365765722490658	jul	0.5	aug	0.84	aug	0.758620689655172	jul	0.610092805757673	aug	0.705634987384357	global
7.5	aug	0.365765722490658	jul	0.5	aug	0.84	aug	0.758620689655172	aug	0.151175410988156	jun	0.705634987384357	global
7.5	aug	0.365765722490658	jul	0.5	aug	0.84	aug	0.758620689655172	aug	0.151175410988156	jul	0.83179142136249	global
7.5	aug	0.365765722490658	jul	0.5	aug	0.84	aug	0.758620689655172	aug	0.151175410988156	aug	0.705634987384357	global
7.5	aug	0.365765722490658	aug	0.25	jun	0.833333333333333	jun	0.758620689655172	jun	0.353049580893901	jun	0.705634987384357	global
7.5	aug	0.365765722490658	aug	0.25	jun	0.833333333333333	jun	0.758620689655172	jun	0.353049580893901	jul	0.83179142136249	global
7.5	aug	0.365765722490658	aug	0.25	jun	0.833333333333333	jun	0.758620689655172	jun	0.353049580893901	aug	0.705634987384357	global
7.5	aug	0.365765722490658	aug	0.25	jun	0.833333333333333	jun	0.758620689655172	jul	0.610092805757673	jun	0.705634987384357	global
7.5	aug	0.365765722490658	aug	0.25	jun	0.833333333333333	jun	0.758620689655172	jul	0.610092805757673	jul	0.83179142136249	global
7.5	aug	0.365765722490658	aug	0.25	jun	0.833333333333333	jun	0.758620689655172	jul	0.610092805757673	aug	0.705634987384357	global
7.5	aug	0.365765722490658	aug	0.25	jun	0.833333333333333	jun	0.758620689655172	aug	0.151175410988156	jun	0.705634987384357	global
7.5	aug	0.365765722490658	aug	0.25	jun	0.833333333333333	jun	0.758620689655172	aug	0.151175410988156	jul	0.83179142136249	global
7.5	aug	0.365765722490658	aug	0.25	jun	0.833333333333333	jun	0.758620689655172	aug	0.151175410988156	aug	0.705634987384357	global
7.5	aug	0.365765722490658	aug	0.25	jun	0.833333333333333	jul	0.862068965517241	jun	0.353049580893901	jun	0.705634987384357	global
7.5	aug	0.365765722490658	aug	0.25	jun	0.833333333333333	jul	0.862068965517241	jun	0.353049580893901	jul	0.83179142136249	global
7.5	aug	0.365765722490658	aug	0.25	jun	0.833333333333333	jul	0.862068965517241	jun	0.353049580893901	aug	0.705634987384357	global
7.5	aug	0.365765722490658	aug	0.25	jun	0.833333333333333	jul	0.862068965517241	jul	0.610092805757673	jun	0.705634987384357	global
7.5	aug	0.365765722490658	aug	0.25	jun	0.833333333333333	jul	0.862068965517241	jul	0.610092805757673	jul	0.83179142136249	global
7.5	aug	0.365765722490658	aug	0.25	jun	0.833333333333333	jul	0.862068965517241	jul	0.610092805757673	aug	0.705634987384357	global
7.5	aug	0.365765722490658	aug	0.25	jun	0.833333333333333	jul	0.862068965517241	aug	0.151175410988156	jun	0.705634987384357	global
7.5	aug	0.365765722490658	aug	0.25	jun	0.833333333333333	jul	0.862068965517241	aug	0.151175410988156	jul	0.83179142136249	global
7.5	aug	0.365765722490658	aug	0.25	jun	0.833333333333333	jul	0.862068965517241	aug	0.151175410988156	aug	0.705634987384357	global
7.5	aug	0.365765722490658	aug	0.25	jun	0.833333333333333	aug	0.758620689655172	jun	0.353049580893901	jun	0.705634987384357	global
7.5	aug	0.365765722490658	aug	0.25	jun	0.833333333333333	aug	0.758620689655172	jun	0.353049580893901	jul	0.83179142136249	global
7.5	aug	0.365765722490658	aug	0.25	jun	0.833333333333333	aug	0.758620689655172	jun	0.353049580893901	aug	0.705634987384357	global
7.5	aug	0.365765722490658	aug	0.25	jun	0.833333333333333	aug	0.758620689655172	jul	0.610092805757673	jun	0.705634987384357	global
7.5	aug	0.365765722490658	aug	0.25	jun	0.833333333333333	aug	0.758620689655172	jul	0.610092805757673	jul	0.83179142136249	global
7.5	aug	0.365765722490658	aug	0.25	jun	0.833333333333333	aug	0.758620689655172	jul	0.610092805757673	aug	0.705634987384357	global
7.5	aug	0.365765722490658	aug	0.25	jun	0.833333333333333	aug	0.758620689655172	aug	0.151175410988156	jun	0.705634987384357	global
7.5	aug	0.365765722490658	aug	0.25	jun	0.833333333333333	aug	0.758620689655172	aug	0.151175410988156	jul	0.83179142136249	global
7.5	aug	0.365765722490658	aug	0.25	jun	0.833333333333333	aug	0.758620689655172	aug	0.151175410988156	aug	0.705634987384357	global
7.5	aug	0.365765722490658	aug	0.25	jul	0.92	jun	0.758620689655172	jun	0.353049580893901	jun	0.705634987384357	global
7.5	aug	0.365765722490658	aug	0.25	jul	0.92	jun	0.758620689655172	jun	0.353049580893901	jul	0.83179142136249	global
7.5	aug	0.365765722490658	aug	0.25	jul	0.92	jun	0.758620689655172	jun	0.353049580893901	aug	0.705634987384357	global
7.5	aug	0.365765722490658	aug	0.25	jul	0.92	jun	0.758620689655172	jul	0.610092805757673	jun	0.705634987384357	global
7.5	aug	0.365765722490658	aug	0.25	jul	0.92	jun	0.758620689655172	jul	0.610092805757673	jul	0.83179142136249	global
7.5	aug	0.365765722490658	aug	0.25	jul	0.92	jun	0.758620689655172	jul	0.610092805757673	aug	0.705634987384357	global
7.5	aug	0.365765722490658	aug	0.25	jul	0.92	jun	0.758620689655172	aug	0.151175410988156	jun	0.705634987384357	global
7.5	aug	0.365765722490658	aug	0.25	jul	0.92	jun	0.758620689655172	aug	0.151175410988156	jul	0.83179142136249	global
7.5	aug	0.365765722490658	aug	0.25	jul	0.92	jun	0.758620689655172	aug	0.151175410988156	aug	0.705634987384357	global
7.5	aug	0.365765722490658	aug	0.25	jul	0.92	jul	0.862068965517241	jun	0.353049580893901	jun	0.705634987384357	global
7.5	aug	0.365765722490658	aug	0.25	jul	0.92	jul	0.862068965517241	jun	0.353049580893901	jul	0.83179142136249	global
7.5	aug	0.365765722490658	aug	0.25	jul	0.92	jul	0.862068965517241	jun	0.353049580893901	aug	0.705634987384357	global
7.5	aug	0.365765722490658	aug	0.25	jul	0.92	jul	0.862068965517241	jul	0.610092805757673	jun	0.705634987384357	global
7.5	aug	0.365765722490658	aug	0.25	jul	0.92	jul	0.862068965517241	jul	0.610092805757673	jul	0.83179142136249	global
7.5	aug	0.365765722490658	aug	0.25	jul	0.92	jul	0.862068965517241	jul	0.610092805757673	aug	0.705634987384357	global
7.5	aug	0.365765722490658	aug	0.25	jul	0.92	jul	0.862068965517241	aug	0.151175410988156	jun	0.705634987384357	global
7.5	aug	0.365765722490658	aug	0.25	jul	0.92	jul	0.862068965517241	aug	0.151175410988156	jul	0.83179142136249	global
7.5	aug	0.365765722490658	aug	0.25	jul	0.92	jul	0.862068965517241	aug	0.151175410988156	aug	0.705634987384357	global
7.5	aug	0.365765722490658	aug	0.25	jul	0.92	aug	0.758620689655172	jun	0.353049580893901	jun	0.705634987384357	global
7.5	aug	0.365765722490658	aug	0.25	jul	0.92	aug	0.758620689655172	jun	0.353049580893901	jul	0.83179142136249	global
7.5	aug	0.365765722490658	aug	0.25	jul	0.92	aug	0.758620689655172	jun	0.353049580893901	aug	0.705634987384357	global
7.5	aug	0.365765722490658	aug	0.25	jul	0.92	aug	0.758620689655172	jul	0.610092805757673	jun	0.705634987384357	global
7.5	aug	0.365765722490658	aug	0.25	jul	0.92	aug	0.758620689655172	jul	0.610092805757673	jul	0.83179142136249	global
7.5	aug	0.365765722490658	aug	0.25	jul	0.92	aug	0.758620689655172	jul	0.610092805757673	aug	0.705634987384357	global
7.5	aug	0.365765722490658	aug	0.25	jul	0.92	aug	0.758620689655172	aug	0.151175410988156	jun	0.705634987384357	global
7.5	aug	0.365765722490658	aug	0.25	jul	0.92	aug	0.758620689655172	aug	0.151175410988156	jul	0.83179142136249	global
7.5	aug	0.365765722490658	aug	0.25	jul	0.92	aug	0.758620689655172	aug	0.151175410988156	aug	0.705634987384357	global
7.5	aug	0.365765722490658	aug	0.25	aug	0.84	jun	0.758620689655172	jun	0.353049580893901	jun	0.705634987384357	global
7.5	aug	0.365765722490658	aug	0.25	aug	0.84	jun	0.758620689655172	jun	0.353049580893901	jul	0.83179142136249	global
7.5	aug	0.365765722490658	aug	0.25	aug	0.84	jun	0.758620689655172	jun	0.353049580893901	aug	0.705634987384357	global
7.5	aug	0.365765722490658	aug	0.25	aug	0.84	jun	0.758620689655172	jul	0.610092805757673	jun	0.705634987384357	global
7.5	aug	0.365765722490658	aug	0.25	aug	0.84	jun	0.758620689655172	jul	0.610092805757673	jul	0.83179142136249	global
7.5	aug	0.365765722490658	aug	0.25	aug	0.84	jun	0.758620689655172	jul	0.610092805757673	aug	0.705634987384357	global
7.5	aug	0.365765722490658	aug	0.25	aug	0.84	jun	0.758620689655172	aug	0.151175410988156	jun	0.705634987384357	global
7.5	aug	0.365765722490658	aug	0.25	aug	0.84	jun	0.758620689655172	aug	0.151175410988156	jul	0.83179142136249	global
7.5	aug	0.365765722490658	aug	0.25	aug	0.84	jun	0.758620689655172	aug	0.151175410988156	aug	0.705634987384357	global
7.5	aug	0.365765722490658	aug	0.25	aug	0.84	jul	0.862068965517241	jun	0.353049580893901	jun	0.705634987384357	global
7.5	aug	0.365765722490658	aug	0.25	aug	0.84	jul	0.862068965517241	jun	0.353049580893901	jul	0.83179142136249	global
7.5	aug	0.365765722490658	aug	0.25	aug	0.84	jul	0.862068965517241	jun	0.353049580893901	aug	0.705634987384357	global
7.5	aug	0.365765722490658	aug	0.25	aug	0.84	jul	0.862068965517241	jul	0.610092805757673	jun	0.705634987384357	global
7.5	aug	0.365765722490658	aug	0.25	aug	0.84	jul	0.862068965517241	jul	0.610092805757673	jul	0.83179142136249	global
7.5	aug	0.365765722490658	aug	0.25	aug	0.84	jul	0.862068965517241	jul	0.610092805757673	aug	0.705634987384357	global
7.5	aug	0.365765722490658	aug	0.25	aug	0.84	jul	0.862068965517241	aug	0.151175410988156	jun	0.705634987384357	global
7.5	aug	0.365765722490658	aug	0.25	aug	0.84	jul	0.862068965517241	aug	0.151175410988156	jul	0.83179142136249	global
7.5	aug	0.365765722490658	aug	0.25	aug	0.84	jul	0.862068965517241	aug	0.151175410988156	aug	0.705634987384357	global
7.5	aug	0.365765722490658	aug	0.25	aug	0.84	aug	0.758620689655172	jun	0.353049580893901	jun	0.705634987384357	global
7.5	aug	0.365765722490658	aug	0.25	aug	0.84	aug	0.758620689655172	jun	0.353049580893901	jul	0.83179142136249	global
7.5	aug	0.365765722490658	aug	0.25	aug	0.84	aug	0.758620689655172	jun	0.353049580893901	aug	0.705634987384357	global
7.5	aug	0.365765722490658	aug	0.25	aug	0.84	aug	0.758620689655172	jul	0.610092805757673	jun	0.705634987384357	global
7.5	aug	0.365765722490658	aug	0.25	aug	0.84	aug	0.758620689655172	jul	0.610092805757673	jul	0.83179142136249	global
7.5	aug	0.365765722490658	aug	0.25	aug	0.84	aug	0.758620689655172	jul	0.610092805757673	aug	0.705634987384357	global
7.5	aug	0.365765722490658	aug	0.25	aug	0.84	aug	0.758620689655172	aug	0.151175410988156	jun	0.705634987384357	global
7.5	aug	0.365765722490658	aug	0.25	aug	0.84	aug	0.758620689655172	aug	0.151175410988156	jul	0.83179142136249	global
7.5	aug	0.365765722490658	aug	0.25	aug	0.84	aug	0.758620689655172	aug	0.151175410988156	aug	0.705634987384357	global
8.5	jun	0.37194259820996	jun	0.2	jun	0.875	jun	0.758620689655172	jun	0.137765855549477	jun	0.705634987384357	global
8.5	jun	0.37194259820996	jun	0.2	jun	0.875	jun	0.758620689655172	jun	0.137765855549477	jul	0.747687132043734	global
8.5	jun	0.37194259820996	jun	0.2	jun	0.875	jun	0.758620689655172	jun	0.137765855549477	aug	0.705634987384357	global
8.5	jun	0.37194259820996	jun	0.2	jun	0.875	jun	0.758620689655172	jul	0.487310377624551	jun	0.705634987384357	global
8.5	jun	0.37194259820996	jun	0.2	jun	0.875	jun	0.758620689655172	jul	0.487310377624551	jul	0.747687132043734	global
8.5	jun	0.37194259820996	jun	0.2	jun	0.875	jun	0.758620689655172	jul	0.487310377624551	aug	0.705634987384357	global
8.5	jun	0.37194259820996	jun	0.2	jun	0.875	jun	0.758620689655172	aug	0.151175410988156	jun	0.705634987384357	global
8.5	jun	0.37194259820996	jun	0.2	jun	0.875	jun	0.758620689655172	aug	0.151175410988156	jul	0.747687132043734	global
8.5	jun	0.37194259820996	jun	0.2	jun	0.875	jun	0.758620689655172	aug	0.151175410988156	aug	0.705634987384357	global
8.5	jun	0.37194259820996	jun	0.2	jun	0.875	jul	0.793103448275862	jun	0.137765855549477	jun	0.705634987384357	global
8.5	jun	0.37194259820996	jun	0.2	jun	0.875	jul	0.793103448275862	jun	0.137765855549477	jul	0.747687132043734	global
8.5	jun	0.37194259820996	jun	0.2	jun	0.875	jul	0.793103448275862	jun	0.137765855549477	aug	0.705634987384357	global
8.5	jun	0.37194259820996	jun	0.2	jun	0.875	jul	0.793103448275862	jul	0.487310377624551	jun	0.705634987384357	global
8.5	jun	0.37194259820996	jun	0.2	jun	0.875	jul	0.793103448275862	jul	0.487310377624551	jul	0.747687132043734	global
8.5	jun	0.37194259820996	jun	0.2	jun	0.875	jul	0.793103448275862	jul	0.487310377624551	aug	0.705634987384357	global
8.5	jun	0.37194259820996	jun	0.2	jun	0.875	jul	0.793103448275862	aug	0.151175410988156	jun	0.705634987384357	global
8.5	jun	0.37194259820996	jun	0.2	jun	0.875	jul	0.793103448275862	aug	0.151175410988156	jul	0.747687132043734	global
8.5	jun	0.37194259820996	jun	0.2	jun	0.875	jul	0.793103448275862	aug	0.151175410988156	aug	0.705634987384357	global
8.5	jun	0.37194259820996	jun	0.2	jun	0.875	aug	0.758620689655172	jun	0.137765855549477	jun	0.705634987384357	global
8.5	jun	0.37194259820996	jun	0.2	jun	0.875	aug	0.758620689655172	jun	0.137765855549477	jul	0.747687132043734	global
8.5	jun	0.37194259820996	jun	0.2	jun	0.875	aug	0.758620689655172	jun	0.137765855549477	aug	0.705634987384357	global
8.5	jun	0.37194259820996	jun	0.2	jun	0.875	aug	0.758620689655172	jul	0.487310377624551	jun	0.705634987384357	global
8.5	jun	0.37194259820996	jun	0.2	jun	0.875	aug	0.758620689655172	jul	0.487310377624551	jul	0.747687132043734	global
8.5	jun	0.37194259820996	jun	0.2	jun	0.875	aug	0.758620689655172	jul	0.487310377624551	aug	0.705634987384357	global
8.5	jun	0.37194259820996	jun	0.2	jun	0.875	aug	0.758620689655172	aug	0.151175410988156	jun	0.705634987384357	global
8.5	jun	0.37194259820996	jun	0.2	jun	0.875	aug	0.758620689655172	aug	0.151175410988156	jul	0.747687132043734	global
8.5	jun	0.37194259820996	jun	0.2	jun	0.875	aug	0.758620689655172	aug	0.151175410988156	aug	0.705634987384357	global
8.5	jun	0.37194259820996	jun	0.2	jul	0.84	jun	0.758620689655172	jun	0.137765855549477	jun	0.705634987384357	global
8.5	jun	0.37194259820996	jun	0.2	jul	0.84	jun	0.758620689655172	jun	0.137765855549477	jul	0.747687132043734	global
8.5	jun	0.37194259820996	jun	0.2	jul	0.84	jun	0.758620689655172	jun	0.137765855549477	aug	0.705634987384357	global
8.5	jun	0.37194259820996	jun	0.2	jul	0.84	jun	0.758620689655172	jul	0.487310377624551	jun	0.705634987384357	global
8.5	jun	0.37194259820996	jun	0.2	jul	0.84	jun	0.758620689655172	jul	0.487310377624551	jul	0.747687132043734	global
8.5	jun	0.37194259820996	jun	0.2	jul	0.84	jun	0.758620689655172	jul	0.487310377624551	aug	0.705634987384357	global
8.5	jun	0.37194259820996	jun	0.2	jul	0.84	jun	0.758620689655172	aug	0.151175410988156	jun	0.705634987384357	global
8.5	jun	0.37194259820996	jun	0.2	jul	0.84	jun	0.758620689655172	aug	0.151175410988156	jul	0.747687132043734	global
8.5	jun	0.37194259820996	jun	0.2	jul	0.84	jun	0.758620689655172	aug	0.151175410988156	aug	0.705634987384357	global
8.5	jun	0.37194259820996	jun	0.2	jul	0.84	jul	0.793103448275862	jun	0.137765855549477	jun	0.705634987384357	global
8.5	jun	0.37194259820996	jun	0.2	jul	0.84	jul	0.793103448275862	jun	0.137765855549477	jul	0.747687132043734	global
8.5	jun	0.37194259820996	jun	0.2	jul	0.84	jul	0.793103448275862	jun	0.137765855549477	aug	0.705634987384357	global
8.5	jun	0.37194259820996	jun	0.2	jul	0.84	jul	0.793103448275862	jul	0.487310377624551	jun	0.705634987384357	global
8.5	jun	0.37194259820996	jun	0.2	jul	0.84	jul	0.793103448275862	jul	0.487310377624551	jul	0.747687132043734	global
8.5	jun	0.37194259820996	jun	0.2	jul	0.84	jul	0.793103448275862	jul	0.487310377624551	aug	0.705634987384357	global
8.5	jun	0.37194259820996	jun	0.2	jul	0.84	jul	0.793103448275862	aug	0.151175410988156	jun	0.705634987384357	global
8.5	jun	0.37194259820996	jun	0.2	jul	0.84	jul	0.793103448275862	aug	0.151175410988156	jul	0.747687132043734	global
8.5	jun	0.37194259820996	jun	0.2	jul	0.84	jul	0.793103448275862	aug	0.151175410988156	aug	0.705634987384357	global
8.5	jun	0.37194259820996	jun	0.2	jul	0.84	aug	0.758620689655172	jun	0.137765855549477	jun	0.705634987384357	global
8.5	jun	0.37194259820996	jun	0.2	jul	0.84	aug	0.758620689655172	jun	0.137765855549477	jul	0.747687132043734	global
8.5	jun	0.37194259820996	jun	0.2	jul	0.84	aug	0.758620689655172	jun	0.137765855549477	aug	0.705634987384357	global
8.5	jun	0.37194259820996	jun	0.2	jul	0.84	aug	0.758620689655172	jul	0.487310377624551	jun	0.705634987384357	global
8.5	jun	0.37194259820996	jun	0.2	jul	0.84	aug	0.758620689655172	jul	0.487310377624551	jul	0.747687132043734	global
8.5	jun	0.37194259820996	jun	0.2	jul	0.84	aug	0.758620689655172	jul	0.487310377624551	aug	0.705634987384357	global
8.5	jun	0.37194259820996	jun	0.2	jul	0.84	aug	0.758620689655172	aug	0.151175410988156	jun	0.705634987384357	global
8.5	jun	0.37194259820996	jun	0.2	jul	0.84	aug	0.758620689655172	aug	0.151175410988156	jul	0.747687132043734	global
8.5	jun	0.37194259820996	jun	0.2	jul	0.84	aug	0.758620689655172	aug	0.151175410988156	aug	0.705634987384357	global
8.5	jun	0.37194259820996	jun	0.2	aug	0.84	jun	0.758620689655172	jun	0.137765855549477	jun	0.705634987384357	global
8.5	jun	0.37194259820996	jun	0.2	aug	0.84	jun	0.758620689655172	jun	0.137765855549477	jul	0.747687132043734	global
8.5	jun	0.37194259820996	jun	0.2	aug	0.84	jun	0.758620689655172	jun	0.137765855549477	aug	0.705634987384357	global
8.5	jun	0.37194259820996	jun	0.2	aug	0.84	jun	0.758620689655172	jul	0.487310377624551	jun	0.705634987384357	global
8.5	jun	0.37194259820996	jun	0.2	aug	0.84	jun	0.758620689655172	jul	0.487310377624551	jul	0.747687132043734	global
8.5	jun	0.37194259820996	jun	0.2	aug	0.84	jun	0.758620689655172	jul	0.487310377624551	aug	0.705634987384357	global
8.5	jun	0.37194259820996	jun	0.2	aug	0.84	jun	0.758620689655172	aug	0.151175410988156	jun	0.705634987384357	global
8.5	jun	0.37194259820996	jun	0.2	aug	0.84	jun	0.758620689655172	aug	0.151175410988156	jul	0.747687132043734	global
8.5	jun	0.37194259820996	jun	0.2	aug	0.84	jun	0.758620689655172	aug	0.151175410988156	aug	0.705634987384357	global
8.5	jun	0.37194259820996	jun	0.2	aug	0.84	jul	0.793103448275862	jun	0.137765855549477	jun	0.705634987384357	global
8.5	jun	0.37194259820996	jun	0.2	aug	0.84	jul	0.793103448275862	jun	0.137765855549477	jul	0.747687132043734	global
8.5	jun	0.37194259820996	jun	0.2	aug	0.84	jul	0.793103448275862	jun	0.137765855549477	aug	0.705634987384357	global
8.5	jun	0.37194259820996	jun	0.2	aug	0.84	jul	0.793103448275862	jul	0.487310377624551	jun	0.705634987384357	global
8.5	jun	0.37194259820996	jun	0.2	aug	0.84	jul	0.793103448275862	jul	0.487310377624551	jul	0.747687132043734	global
8.5	jun	0.37194259820996	jun	0.2	aug	0.84	jul	0.793103448275862	jul	0.487310377624551	aug	0.705634987384357	global
8.5	jun	0.37194259820996	jun	0.2	aug	0.84	jul	0.793103448275862	aug	0.151175410988156	jun	0.705634987384357	global
8.5	jun	0.37194259820996	jun	0.2	aug	0.84	jul	0.793103448275862	aug	0.151175410988156	jul	0.747687132043734	global
8.5	jun	0.37194259820996	jun	0.2	aug	0.84	jul	0.793103448275862	aug	0.151175410988156	aug	0.705634987384357	global
8.5	jun	0.37194259820996	jun	0.2	aug	0.84	aug	0.758620689655172	jun	0.137765855549477	jun	0.705634987384357	global
8.5	jun	0.37194259820996	jun	0.2	aug	0.84	aug	0.758620689655172	jun	0.137765855549477	jul	0.747687132043734	global
8.5	jun	0.37194259820996	jun	0.2	aug	0.84	aug	0.758620689655172	jun	0.137765855549477	aug	0.705634987384357	global
8.5	jun	0.37194259820996	jun	0.2	aug	0.84	aug	0.758620689655172	jul	0.487310377624551	jun	0.705634987384357	global
8.5	jun	0.37194259820996	jun	0.2	aug	0.84	aug	0.758620689655172	jul	0.487310377624551	jul	0.747687132043734	global
8.5	jun	0.37194259820996	jun	0.2	aug	0.84	aug	0.758620689655172	jul	0.487310377624551	aug	0.705634987384357	global
8.5	jun	0.37194259820996	jun	0.2	aug	0.84	aug	0.758620689655172	aug	0.151175410988156	jun	0.705634987384357	global
8.5	jun	0.37194259820996	jun	0.2	aug	0.84	aug	0.758620689655172	aug	0.151175410988156	jul	0.747687132043734	global
8.5	jun	0.37194259820996	jun	0.2	aug	0.84	aug	0.758620689655172	aug	0.151175410988156	aug	0.705634987384357	global
8.5	jun	0.37194259820996	jul	0.5	jun	0.875	jun	0.758620689655172	jun	0.137765855549477	jun	0.705634987384357	global
8.5	jun	0.37194259820996	jul	0.5	jun	0.875	jun	0.758620689655172	jun	0.137765855549477	jul	0.747687132043734	global
8.5	jun	0.37194259820996	jul	0.5	jun	0.875	jun	0.758620689655172	jun	0.137765855549477	aug	0.705634987384357	global
8.5	jun	0.37194259820996	jul	0.5	jun	0.875	jun	0.758620689655172	jul	0.487310377624551	jun	0.705634987384357	global
8.5	jun	0.37194259820996	jul	0.5	jun	0.875	jun	0.758620689655172	jul	0.487310377624551	jul	0.747687132043734	global
8.5	jun	0.37194259820996	jul	0.5	jun	0.875	jun	0.758620689655172	jul	0.487310377624551	aug	0.705634987384357	global
8.5	jun	0.37194259820996	jul	0.5	jun	0.875	jun	0.758620689655172	aug	0.151175410988156	jun	0.705634987384357	global
8.5	jun	0.37194259820996	jul	0.5	jun	0.875	jun	0.758620689655172	aug	0.151175410988156	jul	0.747687132043734	global
8.5	jun	0.37194259820996	jul	0.5	jun	0.875	jun	0.758620689655172	aug	0.151175410988156	aug	0.705634987384357	global
8.5	jun	0.37194259820996	jul	0.5	jun	0.875	jul	0.793103448275862	jun	0.137765855549477	jun	0.705634987384357	global
8.5	jun	0.37194259820996	jul	0.5	jun	0.875	jul	0.793103448275862	jun	0.137765855549477	jul	0.747687132043734	global
8.5	jun	0.37194259820996	jul	0.5	jun	0.875	jul	0.793103448275862	jun	0.137765855549477	aug	0.705634987384357	global
8.5	jun	0.37194259820996	jul	0.5	jun	0.875	jul	0.793103448275862	jul	0.487310377624551	jun	0.705634987384357	global
8.5	jun	0.37194259820996	jul	0.5	jun	0.875	jul	0.793103448275862	jul	0.487310377624551	jul	0.747687132043734	global
8.5	jun	0.37194259820996	jul	0.5	jun	0.875	jul	0.793103448275862	jul	0.487310377624551	aug	0.705634987384357	global
8.5	jun	0.37194259820996	jul	0.5	jun	0.875	jul	0.793103448275862	aug	0.151175410988156	jun	0.705634987384357	global
8.5	jun	0.37194259820996	jul	0.5	jun	0.875	jul	0.793103448275862	aug	0.151175410988156	jul	0.747687132043734	global
8.5	jun	0.37194259820996	jul	0.5	jun	0.875	jul	0.793103448275862	aug	0.151175410988156	aug	0.705634987384357	global
8.5	jun	0.37194259820996	jul	0.5	jun	0.875	aug	0.758620689655172	jun	0.137765855549477	jun	0.705634987384357	global
8.5	jun	0.37194259820996	jul	0.5	jun	0.875	aug	0.758620689655172	jun	0.137765855549477	jul	0.747687132043734	global
8.5	jun	0.37194259820996	jul	0.5	jun	0.875	aug	0.758620689655172	jun	0.137765855549477	aug	0.705634987384357	global
8.5	jun	0.37194259820996	jul	0.5	jun	0.875	aug	0.758620689655172	jul	0.487310377624551	jun	0.705634987384357	global
8.5	jun	0.37194259820996	jul	0.5	jun	0.875	aug	0.758620689655172	jul	0.487310377624551	jul	0.747687132043734	global
8.5	jun	0.37194259820996	jul	0.5	jun	0.875	aug	0.758620689655172	jul	0.487310377624551	aug	0.705634987384357	global
8.5	jun	0.37194259820996	jul	0.5	jun	0.875	aug	0.758620689655172	aug	0.151175410988156	jun	0.705634987384357	global
8.5	jun	0.37194259820996	jul	0.5	jun	0.875	aug	0.758620689655172	aug	0.151175410988156	jul	0.747687132043734	global
8.5	jun	0.37194259820996	jul	0.5	jun	0.875	aug	0.758620689655172	aug	0.151175410988156	aug	0.705634987384357	global
8.5	jun	0.37194259820996	jul	0.5	jul	0.84	jun	0.758620689655172	jun	0.137765855549477	jun	0.705634987384357	global
8.5	jun	0.37194259820996	jul	0.5	jul	0.84	jun	0.758620689655172	jun	0.137765855549477	jul	0.747687132043734	global
8.5	jun	0.37194259820996	jul	0.5	jul	0.84	jun	0.758620689655172	jun	0.137765855549477	aug	0.705634987384357	global
8.5	jun	0.37194259820996	jul	0.5	jul	0.84	jun	0.758620689655172	jul	0.487310377624551	jun	0.705634987384357	global
8.5	jun	0.37194259820996	jul	0.5	jul	0.84	jun	0.758620689655172	jul	0.487310377624551	jul	0.747687132043734	global
8.5	jun	0.37194259820996	jul	0.5	jul	0.84	jun	0.758620689655172	jul	0.487310377624551	aug	0.705634987384357	global
8.5	jun	0.37194259820996	jul	0.5	jul	0.84	jun	0.758620689655172	aug	0.151175410988156	jun	0.705634987384357	global
8.5	jun	0.37194259820996	jul	0.5	jul	0.84	jun	0.758620689655172	aug	0.151175410988156	jul	0.747687132043734	global
8.5	jun	0.37194259820996	jul	0.5	jul	0.84	jun	0.758620689655172	aug	0.151175410988156	aug	0.705634987384357	global
8.5	jun	0.37194259820996	jul	0.5	jul	0.84	jul	0.793103448275862	jun	0.137765855549477	jun	0.705634987384357	global
8.5	jun	0.37194259820996	jul	0.5	jul	0.84	jul	0.793103448275862	jun	0.137765855549477	jul	0.747687132043734	global
8.5	jun	0.37194259820996	jul	0.5	jul	0.84	jul	0.793103448275862	jun	0.137765855549477	aug	0.705634987384357	global
8.5	jun	0.37194259820996	jul	0.5	jul	0.84	jul	0.793103448275862	jul	0.487310377624551	jun	0.705634987384357	global
8.5	jun	0.37194259820996	jul	0.5	jul	0.84	jul	0.793103448275862	jul	0.487310377624551	jul	0.747687132043734	global
8.5	jun	0.37194259820996	jul	0.5	jul	0.84	jul	0.793103448275862	jul	0.487310377624551	aug	0.705634987384357	global
8.5	jun	0.37194259820996	jul	0.5	jul	0.84	jul	0.793103448275862	aug	0.151175410988156	jun	0.705634987384357	global
8.5	jun	0.37194259820996	jul	0.5	jul	0.84	jul	0.793103448275862	aug	0.151175410988156	jul	0.747687132043734	global
8.5	jun	0.37194259820996	jul	0.5	jul	0.84	jul	0.793103448275862	aug	0.151175410988156	aug	0.705634987384357	global
8.5	jun	0.37194259820996	jul	0.5	jul	0.84	aug	0.758620689655172	jun	0.137765855549477	jun	0.705634987384357	global
8.5	jun	0.37194259820996	jul	0.5	jul	0.84	aug	0.758620689655172	jun	0.137765855549477	jul	0.747687132043734	global
8.5	jun	0.37194259820996	jul	0.5	jul	0.84	aug	0.758620689655172	jun	0.137765855549477	aug	0.705634987384357	global
8.5	jun	0.37194259820996	jul	0.5	jul	0.84	aug	0.758620689655172	jul	0.487310377624551	jun	0.705634987384357	global
8.5	jun	0.37194259820996	jul	0.5	jul	0.84	aug	0.758620689655172	jul	0.487310377624551	jul	0.747687132043734	global
8.5	jun	0.37194259820996	jul	0.5	jul	0.84	aug	0.758620689655172	jul	0.487310377624551	aug	0.705634987384357	global
8.5	jun	0.37194259820996	jul	0.5	jul	0.84	aug	0.758620689655172	aug	0.151175410988156	jun	0.705634987384357	global
8.5	jun	0.37194259820996	jul	0.5	jul	0.84	aug	0.758620689655172	aug	0.151175410988156	jul	0.747687132043734	global
8.5	jun	0.37194259820996	jul	0.5	jul	0.84	aug	0.758620689655172	aug	0.151175410988156	aug	0.705634987384357	global
8.5	jun	0.37194259820996	jul	0.5	aug	0.84	jun	0.758620689655172	jun	0.137765855549477	jun	0.705634987384357	global
8.5	jun	0.37194259820996	jul	0.5	aug	0.84	jun	0.758620689655172	jun	0.137765855549477	jul	0.747687132043734	global
8.5	jun	0.37194259820996	jul	0.5	aug	0.84	jun	0.758620689655172	jun	0.137765855549477	aug	0.705634987384357	global
8.5	jun	0.37194259820996	jul	0.5	aug	0.84	jun	0.758620689655172	jul	0.487310377624551	jun	0.705634987384357	global
8.5	jun	0.37194259820996	jul	0.5	aug	0.84	jun	0.758620689655172	jul	0.487310377624551	jul	0.747687132043734	global
8.5	jun	0.37194259820996	jul	0.5	aug	0.84	jun	0.758620689655172	jul	0.487310377624551	aug	0.705634987384357	global
8.5	jun	0.37194259820996	jul	0.5	aug	0.84	jun	0.758620689655172	aug	0.151175410988156	jun	0.705634987384357	global
8.5	jun	0.37194259820996	jul	0.5	aug	0.84	jun	0.758620689655172	aug	0.151175410988156	jul	0.747687132043734	global
8.5	jun	0.37194259820996	jul	0.5	aug	0.84	jun	0.758620689655172	aug	0.151175410988156	aug	0.705634987384357	global
8.5	jun	0.37194259820996	jul	0.5	aug	0.84	jul	0.793103448275862	jun	0.137765855549477	jun	0.705634987384357	global
8.5	jun	0.37194259820996	jul	0.5	aug	0.84	jul	0.793103448275862	jun	0.137765855549477	jul	0.747687132043734	global
8.5	jun	0.37194259820996	jul	0.5	aug	0.84	jul	0.793103448275862	jun	0.137765855549477	aug	0.705634987384357	global
8.5	jun	0.37194259820996	jul	0.5	aug	0.84	jul	0.793103448275862	jul	0.487310377624551	jun	0.705634987384357	global
8.5	jun	0.37194259820996	jul	0.5	aug	0.84	jul	0.793103448275862	jul	0.487310377624551	jul	0.747687132043734	global
8.5	jun	0.37194259820996	jul	0.5	aug	0.84	jul	0.793103448275862	jul	0.487310377624551	aug	0.705634987384357	global
8.5	jun	0.37194259820996	jul	0.5	aug	0.84	jul	0.793103448275862	aug	0.151175410988156	jun	0.705634987384357	global
8.5	jun	0.37194259820996	jul	0.5	aug	0.84	jul	0.793103448275862	aug	0.151175410988156	jul	0.747687132043734	global
8.5	jun	0.37194259820996	jul	0.5	aug	0.84	jul	0.793103448275862	aug	0.151175410988156	aug	0.705634987384357	global
8.5	jun	0.37194259820996	jul	0.5	aug	0.84	aug	0.758620689655172	jun	0.137765855549477	jun	0.705634987384357	global
8.5	jun	0.37194259820996	jul	0.5	aug	0.84	aug	0.758620689655172	jun	0.137765855549477	jul	0.747687132043734	global
8.5	jun	0.37194259820996	jul	0.5	aug	0.84	aug	0.758620689655172	jun	0.137765855549477	aug	0.705634987384357	global
8.5	jun	0.37194259820996	jul	0.5	aug	0.84	aug	0.758620689655172	jul	0.487310377624551	jun	0.705634987384357	global
8.5	jun	0.37194259820996	jul	0.5	aug	0.84	aug	0.758620689655172	jul	0.487310377624551	jul	0.747687132043734	global
8.5	jun	0.37194259820996	jul	0.5	aug	0.84	aug	0.758620689655172	jul	0.487310377624551	aug	0.705634987384357	global
8.5	jun	0.37194259820996	jul	0.5	aug	0.84	aug	0.758620689655172	aug	0.151175410988156	jun	0.705634987384357	global
8.5	jun	0.37194259820996	jul	0.5	aug	0.84	aug	0.758620689655172	aug	0.151175410988156	jul	0.747687132043734	global
8.5	jun	0.37194259820996	jul	0.5	aug	0.84	aug	0.758620689655172	aug	0.151175410988156	aug	0.705634987384357	global
8.5	jun	0.37194259820996	aug	0.25	jun	0.875	jun	0.758620689655172	jun	0.137765855549477	jun	0.705634987384357	global
8.5	jun	0.37194259820996	aug	0.25	jun	0.875	jun	0.758620689655172	jun	0.137765855549477	jul	0.747687132043734	global
8.5	jun	0.37194259820996	aug	0.25	jun	0.875	jun	0.758620689655172	jun	0.137765855549477	aug	0.705634987384357	global
8.5	jun	0.37194259820996	aug	0.25	jun	0.875	jun	0.758620689655172	jul	0.487310377624551	jun	0.705634987384357	global
8.5	jun	0.37194259820996	aug	0.25	jun	0.875	jun	0.758620689655172	jul	0.487310377624551	jul	0.747687132043734	global
8.5	jun	0.37194259820996	aug	0.25	jun	0.875	jun	0.758620689655172	jul	0.487310377624551	aug	0.705634987384357	global
8.5	jun	0.37194259820996	aug	0.25	jun	0.875	jun	0.758620689655172	aug	0.151175410988156	jun	0.705634987384357	global
8.5	jun	0.37194259820996	aug	0.25	jun	0.875	jun	0.758620689655172	aug	0.151175410988156	jul	0.747687132043734	global
8.5	jun	0.37194259820996	aug	0.25	jun	0.875	jun	0.758620689655172	aug	0.151175410988156	aug	0.705634987384357	global
8.5	jun	0.37194259820996	aug	0.25	jun	0.875	jul	0.793103448275862	jun	0.137765855549477	jun	0.705634987384357	global
8.5	jun	0.37194259820996	aug	0.25	jun	0.875	jul	0.793103448275862	jun	0.137765855549477	jul	0.747687132043734	global
8.5	jun	0.37194259820996	aug	0.25	jun	0.875	jul	0.793103448275862	jun	0.137765855549477	aug	0.705634987384357	global
8.5	jun	0.37194259820996	aug	0.25	jun	0.875	jul	0.793103448275862	jul	0.487310377624551	jun	0.705634987384357	global
8.5	jun	0.37194259820996	aug	0.25	jun	0.875	jul	0.793103448275862	jul	0.487310377624551	jul	0.747687132043734	global
8.5	jun	0.37194259820996	aug	0.25	jun	0.875	jul	0.793103448275862	jul	0.487310377624551	aug	0.705634987384357	global
8.5	jun	0.37194259820996	aug	0.25	jun	0.875	jul	0.793103448275862	aug	0.151175410988156	jun	0.705634987384357	global
8.5	jun	0.37194259820996	aug	0.25	jun	0.875	jul	0.793103448275862	aug	0.151175410988156	jul	0.747687132043734	global
8.5	jun	0.37194259820996	aug	0.25	jun	0.875	jul	0.793103448275862	aug	0.151175410988156	aug	0.705634987384357	global
8.5	jun	0.37194259820996	aug	0.25	jun	0.875	aug	0.758620689655172	jun	0.137765855549477	jun	0.705634987384357	global
8.5	jun	0.37194259820996	aug	0.25	jun	0.875	aug	0.758620689655172	jun	0.137765855549477	jul	0.747687132043734	global
8.5	jun	0.37194259820996	aug	0.25	jun	0.875	aug	0.758620689655172	jun	0.137765855549477	aug	0.705634987384357	global
8.5	jun	0.37194259820996	aug	0.25	jun	0.875	aug	0.758620689655172	jul	0.487310377624551	jun	0.705634987384357	global
8.5	jun	0.37194259820996	aug	0.25	jun	0.875	aug	0.758620689655172	jul	0.487310377624551	jul	0.747687132043734	global
8.5	jun	0.37194259820996	aug	0.25	jun	0.875	aug	0.758620689655172	jul	0.487310377624551	aug	0.705634987384357	global
8.5	jun	0.37194259820996	aug	0.25	jun	0.875	aug	0.758620689655172	aug	0.151175410988156	jun	0.705634987384357	global
8.5	jun	0.37194259820996	aug	0.25	jun	0.875	aug	0.758620689655172	aug	0.151175410988156	jul	0.747687132043734	global
8.5	jun	0.37194259820996	aug	0.25	jun	0.875	aug	0.758620689655172	aug	0.151175410988156	aug	0.705634987384357	global
8.5	jun	0.37194259820996	aug	0.25	jul	0.84	jun	0.758620689655172	jun	0.137765855549477	jun	0.705634987384357	global
8.5	jun	0.37194259820996	aug	0.25	jul	0.84	jun	0.758620689655172	jun	0.137765855549477	jul	0.747687132043734	global
8.5	jun	0.37194259820996	aug	0.25	jul	0.84	jun	0.758620689655172	jun	0.137765855549477	aug	0.705634987384357	global
8.5	jun	0.37194259820996	aug	0.25	jul	0.84	jun	0.758620689655172	jul	0.487310377624551	jun	0.705634987384357	global
8.5	jun	0.37194259820996	aug	0.25	jul	0.84	jun	0.758620689655172	jul	0.487310377624551	jul	0.747687132043734	global
8.5	jun	0.37194259820996	aug	0.25	jul	0.84	jun	0.758620689655172	jul	0.487310377624551	aug	0.705634987384357	global
8.5	jun	0.37194259820996	aug	0.25	jul	0.84	jun	0.758620689655172	aug	0.151175410988156	jun	0.705634987384357	global
8.5	jun	0.37194259820996	aug	0.25	jul	0.84	jun	0.758620689655172	aug	0.151175410988156	jul	0.747687132043734	global
8.5	jun	0.37194259820996	aug	0.25	jul	0.84	jun	0.758620689655172	aug	0.151175410988156	aug	0.705634987384357	global
8.5	jun	0.37194259820996	aug	0.25	jul	0.84	jul	0.793103448275862	jun	0.137765855549477	jun	0.705634987384357	global
8.5	jun	0.37194259820996	aug	0.25	jul	0.84	jul	0.793103448275862	jun	0.137765855549477	jul	0.747687132043734	global
8.5	jun	0.37194259820996	aug	0.25	jul	0.84	jul	0.793103448275862	jun	0.137765855549477	aug	0.705634987384357	global
8.5	jun	0.37194259820996	aug	0.25	jul	0.84	jul	0.793103448275862	jul	0.487310377624551	jun	0.705634987384357	global
8.5	jun	0.37194259820996	aug	0.25	jul	0.84	jul	0.793103448275862	jul	0.487310377624551	jul	0.747687132043734	global
8.5	jun	0.37194259820996	aug	0.25	jul	0.84	jul	0.793103448275862	jul	0.487310377624551	aug	0.705634987384357	global
8.5	jun	0.37194259820996	aug	0.25	jul	0.84	jul	0.793103448275862	aug	0.151175410988156	jun	0.705634987384357	global
8.5	jun	0.37194259820996	aug	0.25	jul	0.84	jul	0.793103448275862	aug	0.151175410988156	jul	0.747687132043734	global
8.5	jun	0.37194259820996	aug	0.25	jul	0.84	jul	0.793103448275862	aug	0.151175410988156	aug	0.705634987384357	global
8.5	jun	0.37194259820996	aug	0.25	jul	0.84	aug	0.758620689655172	jun	0.137765855549477	jun	0.705634987384357	global
8.5	jun	0.37194259820996	aug	0.25	jul	0.84	aug	0.758620689655172	jun	0.137765855549477	jul	0.747687132043734	global
8.5	jun	0.37194259820996	aug	0.25	jul	0.84	aug	0.758620689655172	jun	0.137765855549477	aug	0.705634987384357	global
8.5	jun	0.37194259820996	aug	0.25	jul	0.84	aug	0.758620689655172	jul	0.487310377624551	jun	0.705634987384357	global
8.5	jun	0.37194259820996	aug	0.25	jul	0.84	aug	0.758620689655172	jul	0.487310377624551	jul	0.747687132043734	global
8.5	jun	0.37194259820996	aug	0.25	jul	0.84	aug	0.758620689655172	jul	0.487310377624551	aug	0.705634987384357	global
8.5	jun	0.37194259820996	aug	0.25	jul	0.84	aug	0.758620689655172	aug	0.151175410988156	jun	0.705634987384357	global
8.5	jun	0.37194259820996	aug	0.25	jul	0.84	aug	0.758620689655172	aug	0.151175410988156	jul	0.747687132043734	global
8.5	jun	0.37194259820996	aug	0.25	jul	0.84	aug	0.758620689655172	aug	0.151175410988156	aug	0.705634987384357	global
8.5	jun	0.37194259820996	aug	0.25	aug	0.84	jun	0.758620689655172	jun	0.137765855549477	jun	0.705634987384357	global
8.5	jun	0.37194259820996	aug	0.25	aug	0.84	jun	0.758620689655172	jun	0.137765855549477	jul	0.747687132043734	global
8.5	jun	0.37194259820996	aug	0.25	aug	0.84	jun	0.758620689655172	jun	0.137765855549477	aug	0.705634987384357	global
8.5	jun	0.37194259820996	aug	0.25	aug	0.84	jun	0.758620689655172	jul	0.487310377624551	jun	0.705634987384357	global
8.5	jun	0.37194259820996	aug	0.25	aug	0.84	jun	0.758620689655172	jul	0.487310377624551	jul	0.747687132043734	global
8.5	jun	0.37194259820996	aug	0.25	aug	0.84	jun	0.758620689655172	jul	0.487310377624551	aug	0.705634987384357	global
8.5	jun	0.37194259820996	aug	0.25	aug	0.84	jun	0.758620689655172	aug	0.151175410988156	jun	0.705634987384357	global
8.5	jun	0.37194259820996	aug	0.25	aug	0.84	jun	0.758620689655172	aug	0.151175410988156	jul	0.747687132043734	global
8.5	jun	0.37194259820996	aug	0.25	aug	0.84	jun	0.758620689655172	aug	0.151175410988156	aug	0.705634987384357	global
8.5	jun	0.37194259820996	aug	0.25	aug	0.84	jul	0.793103448275862	jun	0.137765855549477	jun	0.705634987384357	global
8.5	jun	0.37194259820996	aug	0.25	aug	0.84	jul	0.793103448275862	jun	0.137765855549477	jul	0.747687132043734	global
8.5	jun	0.37194259820996	aug	0.25	aug	0.84	jul	0.793103448275862	jun	0.137765855549477	aug	0.705634987384357	global
8.5	jun	0.37194259820996	aug	0.25	aug	0.84	jul	0.793103448275862	jul	0.487310377624551	jun	0.705634987384357	global
8.5	jun	0.37194259820996	aug	0.25	aug	0.84	jul	0.793103448275862	jul	0.487310377624551	jul	0.747687132043734	global
8.5	jun	0.37194259820996	aug	0.25	aug	0.84	jul	0.793103448275862	jul	0.487310377624551	aug	0.705634987384357	global
8.5	jun	0.37194259820996	aug	0.25	aug	0.84	jul	0.793103448275862	aug	0.151175410988156	jun	0.705634987384357	global
8.5	jun	0.37194259820996	aug	0.25	aug	0.84	jul	0.793103448275862	aug	0.151175410988156	jul	0.747687132043734	global
8.5	jun	0.37194259820996	aug	0.25	aug	0.84	jul	0.793103448275862	aug	0.151175410988156	aug	0.705634987384357	global
8.5	jun	0.37194259820996	aug	0.25	aug	0.84	aug	0.758620689655172	jun	0.137765855549477	jun	0.705634987384357	global
8.5	jun	0.37194259820996	aug	0.25	aug	0.84	aug	0.758620689655172	jun	0.137765855549477	jul	0.747687132043734	global
8.5	jun	0.37194259820996	aug	0.25	aug	0.84	aug	0.758620689655172	jun	0.137765855549477	aug	0.705634987384357	global
8.5	jun	0.37194259820996	aug	0.25	aug	0.84	aug	0.758620689655172	jul	0.487310377624551	jun	0.705634987384357	global
8.5	jun	0.37194259820996	aug	0.25	aug	0.84	aug	0.758620689655172	jul	0.487310377624551	jul	0.747687132043734	global
8.5	jun	0.37194259820996	aug	0.25	aug	0.84	aug	0.758620689655172	jul	0.487310377624551	aug	0.705634987384357	global
8.5	jun	0.37194259820996	aug	0.25	aug	0.84	aug	0.758620689655172	aug	0.151175410988156	jun	0.705634987384357	global
8.5	jun	0.37194259820996	aug	0.25	aug	0.84	aug	0.758620689655172	aug	0.151175410988156	jul	0.747687132043734	global
8.5	jun	0.37194259820996	aug	0.25	aug	0.84	aug	0.758620689655172	aug	0.151175410988156	aug	0.705634987384357	global
8.5	jul	0.38590357277269	jun	0.2	jun	0.875	jun	0.758620689655172	jun	0.137765855549477	jun	0.705634987384357	global
8.5	jul	0.38590357277269	jun	0.2	jun	0.875	jun	0.758620689655172	jun	0.137765855549477	jul	0.747687132043734	global
8.5	jul	0.38590357277269	jun	0.2	jun	0.875	jun	0.758620689655172	jun	0.137765855549477	aug	0.705634987384357	global
8.5	jul	0.38590357277269	jun	0.2	jun	0.875	jun	0.758620689655172	jul	0.487310377624551	jun	0.705634987384357	global
8.5	jul	0.38590357277269	jun	0.2	jun	0.875	jun	0.758620689655172	jul	0.487310377624551	jul	0.747687132043734	global
8.5	jul	0.38590357277269	jun	0.2	jun	0.875	jun	0.758620689655172	jul	0.487310377624551	aug	0.705634987384357	global
8.5	jul	0.38590357277269	jun	0.2	jun	0.875	jun	0.758620689655172	aug	0.151175410988156	jun	0.705634987384357	global
8.5	jul	0.38590357277269	jun	0.2	jun	0.875	jun	0.758620689655172	aug	0.151175410988156	jul	0.747687132043734	global
8.5	jul	0.38590357277269	jun	0.2	jun	0.875	jun	0.758620689655172	aug	0.151175410988156	aug	0.705634987384357	global
8.5	jul	0.38590357277269	jun	0.2	jun	0.875	jul	0.793103448275862	jun	0.137765855549477	jun	0.705634987384357	global
8.5	jul	0.38590357277269	jun	0.2	jun	0.875	jul	0.793103448275862	jun	0.137765855549477	jul	0.747687132043734	global
8.5	jul	0.38590357277269	jun	0.2	jun	0.875	jul	0.793103448275862	jun	0.137765855549477	aug	0.705634987384357	global
8.5	jul	0.38590357277269	jun	0.2	jun	0.875	jul	0.793103448275862	jul	0.487310377624551	jun	0.705634987384357	global
8.5	jul	0.38590357277269	jun	0.2	jun	0.875	jul	0.793103448275862	jul	0.487310377624551	jul	0.747687132043734	global
8.5	jul	0.38590357277269	jun	0.2	jun	0.875	jul	0.793103448275862	jul	0.487310377624551	aug	0.705634987384357	global
8.5	jul	0.38590357277269	jun	0.2	jun	0.875	jul	0.793103448275862	aug	0.151175410988156	jun	0.705634987384357	global
8.5	jul	0.38590357277269	jun	0.2	jun	0.875	jul	0.793103448275862	aug	0.151175410988156	jul	0.747687132043734	global
8.5	jul	0.38590357277269	jun	0.2	jun	0.875	jul	0.793103448275862	aug	0.151175410988156	aug	0.705634987384357	global
8.5	jul	0.38590357277269	jun	0.2	jun	0.875	aug	0.758620689655172	jun	0.137765855549477	jun	0.705634987384357	global
8.5	jul	0.38590357277269	jun	0.2	jun	0.875	aug	0.758620689655172	jun	0.137765855549477	jul	0.747687132043734	global
8.5	jul	0.38590357277269	jun	0.2	jun	0.875	aug	0.758620689655172	jun	0.137765855549477	aug	0.705634987384357	global
8.5	jul	0.38590357277269	jun	0.2	jun	0.875	aug	0.758620689655172	jul	0.487310377624551	jun	0.705634987384357	global
8.5	jul	0.38590357277269	jun	0.2	jun	0.875	aug	0.758620689655172	jul	0.487310377624551	jul	0.747687132043734	global
8.5	jul	0.38590357277269	jun	0.2	jun	0.875	aug	0.758620689655172	jul	0.487310377624551	aug	0.705634987384357	global
8.5	jul	0.38590357277269	jun	0.2	jun	0.875	aug	0.758620689655172	aug	0.151175410988156	jun	0.705634987384357	global
8.5	jul	0.38590357277269	jun	0.2	jun	0.875	aug	0.758620689655172	aug	0.151175410988156	jul	0.747687132043734	global
8.5	jul	0.38590357277269	jun	0.2	jun	0.875	aug	0.758620689655172	aug	0.151175410988156	aug	0.705634987384357	global
8.5	jul	0.38590357277269	jun	0.2	jul	0.84	jun	0.758620689655172	jun	0.137765855549477	jun	0.705634987384357	global
8.5	jul	0.38590357277269	jun	0.2	jul	0.84	jun	0.758620689655172	jun	0.137765855549477	jul	0.747687132043734	global
8.5	jul	0.38590357277269	jun	0.2	jul	0.84	jun	0.758620689655172	jun	0.137765855549477	aug	0.705634987384357	global
8.5	jul	0.38590357277269	jun	0.2	jul	0.84	jun	0.758620689655172	jul	0.487310377624551	jun	0.705634987384357	global
8.5	jul	0.38590357277269	jun	0.2	jul	0.84	jun	0.758620689655172	jul	0.487310377624551	jul	0.747687132043734	global
8.5	jul	0.38590357277269	jun	0.2	jul	0.84	jun	0.758620689655172	jul	0.487310377624551	aug	0.705634987384357	global
8.5	jul	0.38590357277269	jun	0.2	jul	0.84	jun	0.758620689655172	aug	0.151175410988156	jun	0.705634987384357	global
8.5	jul	0.38590357277269	jun	0.2	jul	0.84	jun	0.758620689655172	aug	0.151175410988156	jul	0.747687132043734	global
8.5	jul	0.38590357277269	jun	0.2	jul	0.84	jun	0.758620689655172	aug	0.151175410988156	aug	0.705634987384357	global
8.5	jul	0.38590357277269	jun	0.2	jul	0.84	jul	0.793103448275862	jun	0.137765855549477	jun	0.705634987384357	global
8.5	jul	0.38590357277269	jun	0.2	jul	0.84	jul	0.793103448275862	jun	0.137765855549477	jul	0.747687132043734	global
8.5	jul	0.38590357277269	jun	0.2	jul	0.84	jul	0.793103448275862	jun	0.137765855549477	aug	0.705634987384357	global
8.5	jul	0.38590357277269	jun	0.2	jul	0.84	jul	0.793103448275862	jul	0.487310377624551	jun	0.705634987384357	global
8.5	jul	0.38590357277269	jun	0.2	jul	0.84	jul	0.793103448275862	jul	0.487310377624551	jul	0.747687132043734	global
8.5	jul	0.38590357277269	jun	0.2	jul	0.84	jul	0.793103448275862	jul	0.487310377624551	aug	0.705634987384357	global
8.5	jul	0.38590357277269	jun	0.2	jul	0.84	jul	0.793103448275862	aug	0.151175410988156	jun	0.705634987384357	global
8.5	jul	0.38590357277269	jun	0.2	jul	0.84	jul	0.793103448275862	aug	0.151175410988156	jul	0.747687132043734	global
8.5	jul	0.38590357277269	jun	0.2	jul	0.84	jul	0.793103448275862	aug	0.151175410988156	aug	0.705634987384357	global
8.5	jul	0.38590357277269	jun	0.2	jul	0.84	aug	0.758620689655172	jun	0.137765855549477	jun	0.705634987384357	global
8.5	jul	0.38590357277269	jun	0.2	jul	0.84	aug	0.758620689655172	jun	0.137765855549477	jul	0.747687132043734	global
8.5	jul	0.38590357277269	jun	0.2	jul	0.84	aug	0.758620689655172	jun	0.137765855549477	aug	0.705634987384357	global
8.5	jul	0.38590357277269	jun	0.2	jul	0.84	aug	0.758620689655172	jul	0.487310377624551	jun	0.705634987384357	global
8.5	jul	0.38590357277269	jun	0.2	jul	0.84	aug	0.758620689655172	jul	0.487310377624551	jul	0.747687132043734	global
8.5	jul	0.38590357277269	jun	0.2	jul	0.84	aug	0.758620689655172	jul	0.487310377624551	aug	0.705634987384357	global
8.5	jul	0.38590357277269	jun	0.2	jul	0.84	aug	0.758620689655172	aug	0.151175410988156	jun	0.705634987384357	global
8.5	jul	0.38590357277269	jun	0.2	jul	0.84	aug	0.758620689655172	aug	0.151175410988156	jul	0.747687132043734	global
8.5	jul	0.38590357277269	jun	0.2	jul	0.84	aug	0.758620689655172	aug	0.151175410988156	aug	0.705634987384357	global
8.5	jul	0.38590357277269	jun	0.2	aug	0.84	jun	0.758620689655172	jun	0.137765855549477	jun	0.705634987384357	global
8.5	jul	0.38590357277269	jun	0.2	aug	0.84	jun	0.758620689655172	jun	0.137765855549477	jul	0.747687132043734	global
8.5	jul	0.38590357277269	jun	0.2	aug	0.84	jun	0.758620689655172	jun	0.137765855549477	aug	0.705634987384357	global
8.5	jul	0.38590357277269	jun	0.2	aug	0.84	jun	0.758620689655172	jul	0.487310377624551	jun	0.705634987384357	global
8.5	jul	0.38590357277269	jun	0.2	aug	0.84	jun	0.758620689655172	jul	0.487310377624551	jul	0.747687132043734	global
8.5	jul	0.38590357277269	jun	0.2	aug	0.84	jun	0.758620689655172	jul	0.487310377624551	aug	0.705634987384357	global
8.5	jul	0.38590357277269	jun	0.2	aug	0.84	jun	0.758620689655172	aug	0.151175410988156	jun	0.705634987384357	global
8.5	jul	0.38590357277269	jun	0.2	aug	0.84	jun	0.758620689655172	aug	0.151175410988156	jul	0.747687132043734	global
8.5	jul	0.38590357277269	jun	0.2	aug	0.84	jun	0.758620689655172	aug	0.151175410988156	aug	0.705634987384357	global
8.5	jul	0.38590357277269	jun	0.2	aug	0.84	jul	0.793103448275862	jun	0.137765855549477	jun	0.705634987384357	global
8.5	jul	0.38590357277269	jun	0.2	aug	0.84	jul	0.793103448275862	jun	0.137765855549477	jul	0.747687132043734	global
8.5	jul	0.38590357277269	jun	0.2	aug	0.84	jul	0.793103448275862	jun	0.137765855549477	aug	0.705634987384357	global
8.5	jul	0.38590357277269	jun	0.2	aug	0.84	jul	0.793103448275862	jul	0.487310377624551	jun	0.705634987384357	global
8.5	jul	0.38590357277269	jun	0.2	aug	0.84	jul	0.793103448275862	jul	0.487310377624551	jul	0.747687132043734	global
8.5	jul	0.38590357277269	jun	0.2	aug	0.84	jul	0.793103448275862	jul	0.487310377624551	aug	0.705634987384357	global
8.5	jul	0.38590357277269	jun	0.2	aug	0.84	jul	0.793103448275862	aug	0.151175410988156	jun	0.705634987384357	global
8.5	jul	0.38590357277269	jun	0.2	aug	0.84	jul	0.793103448275862	aug	0.151175410988156	jul	0.747687132043734	global
8.5	jul	0.38590357277269	jun	0.2	aug	0.84	jul	0.793103448275862	aug	0.151175410988156	aug	0.705634987384357	global
8.5	jul	0.38590357277269	jun	0.2	aug	0.84	aug	0.758620689655172	jun	0.137765855549477	jun	0.705634987384357	global
8.5	jul	0.38590357277269	jun	0.2	aug	0.84	aug	0.758620689655172	jun	0.137765855549477	jul	0.747687132043734	global
8.5	jul	0.38590357277269	jun	0.2	aug	0.84	aug	0.758620689655172	jun	0.137765855549477	aug	0.705634987384357	global
8.5	jul	0.38590357277269	jun	0.2	aug	0.84	aug	0.758620689655172	jul	0.487310377624551	jun	0.705634987384357	global
8.5	jul	0.38590357277269	jun	0.2	aug	0.84	aug	0.758620689655172	jul	0.487310377624551	jul	0.747687132043734	global
8.5	jul	0.38590357277269	jun	0.2	aug	0.84	aug	0.758620689655172	jul	0.487310377624551	aug	0.705634987384357	global
8.5	jul	0.38590357277269	jun	0.2	aug	0.84	aug	0.758620689655172	aug	0.151175410988156	jun	0.705634987384357	global
8.5	jul	0.38590357277269	jun	0.2	aug	0.84	aug	0.758620689655172	aug	0.151175410988156	jul	0.747687132043734	global
8.5	jul	0.38590357277269	jun	0.2	aug	0.84	aug	0.758620689655172	aug	0.151175410988156	aug	0.705634987384357	global
8.5	jul	0.38590357277269	jul	0.5	jun	0.875	jun	0.758620689655172	jun	0.137765855549477	jun	0.705634987384357	global
8.5	jul	0.38590357277269	jul	0.5	jun	0.875	jun	0.758620689655172	jun	0.137765855549477	jul	0.747687132043734	global
8.5	jul	0.38590357277269	jul	0.5	jun	0.875	jun	0.758620689655172	jun	0.137765855549477	aug	0.705634987384357	global
8.5	jul	0.38590357277269	jul	0.5	jun	0.875	jun	0.758620689655172	jul	0.487310377624551	jun	0.705634987384357	global
8.5	jul	0.38590357277269	jul	0.5	jun	0.875	jun	0.758620689655172	jul	0.487310377624551	jul	0.747687132043734	global
8.5	jul	0.38590357277269	jul	0.5	jun	0.875	jun	0.758620689655172	jul	0.487310377624551	aug	0.705634987384357	global
8.5	jul	0.38590357277269	jul	0.5	jun	0.875	jun	0.758620689655172	aug	0.151175410988156	jun	0.705634987384357	global
8.5	jul	0.38590357277269	jul	0.5	jun	0.875	jun	0.758620689655172	aug	0.151175410988156	jul	0.747687132043734	global
8.5	jul	0.38590357277269	jul	0.5	jun	0.875	jun	0.758620689655172	aug	0.151175410988156	aug	0.705634987384357	global
8.5	jul	0.38590357277269	jul	0.5	jun	0.875	jul	0.793103448275862	jun	0.137765855549477	jun	0.705634987384357	global
8.5	jul	0.38590357277269	jul	0.5	jun	0.875	jul	0.793103448275862	jun	0.137765855549477	jul	0.747687132043734	global
8.5	jul	0.38590357277269	jul	0.5	jun	0.875	jul	0.793103448275862	jun	0.137765855549477	aug	0.705634987384357	global
8.5	jul	0.38590357277269	jul	0.5	jun	0.875	jul	0.793103448275862	jul	0.487310377624551	jun	0.705634987384357	global
8.5	jul	0.38590357277269	jul	0.5	jun	0.875	jul	0.793103448275862	jul	0.487310377624551	jul	0.747687132043734	global
8.5	jul	0.38590357277269	jul	0.5	jun	0.875	jul	0.793103448275862	jul	0.487310377624551	aug	0.705634987384357	global
8.5	jul	0.38590357277269	jul	0.5	jun	0.875	jul	0.793103448275862	aug	0.151175410988156	jun	0.705634987384357	global
8.5	jul	0.38590357277269	jul	0.5	jun	0.875	jul	0.793103448275862	aug	0.151175410988156	jul	0.747687132043734	global
8.5	jul	0.38590357277269	jul	0.5	jun	0.875	jul	0.793103448275862	aug	0.151175410988156	aug	0.705634987384357	global
8.5	jul	0.38590357277269	jul	0.5	jun	0.875	aug	0.758620689655172	jun	0.137765855549477	jun	0.705634987384357	global
8.5	jul	0.38590357277269	jul	0.5	jun	0.875	aug	0.758620689655172	jun	0.137765855549477	jul	0.747687132043734	global
8.5	jul	0.38590357277269	jul	0.5	jun	0.875	aug	0.758620689655172	jun	0.137765855549477	aug	0.705634987384357	global
8.5	jul	0.38590357277269	jul	0.5	jun	0.875	aug	0.758620689655172	jul	0.487310377624551	jun	0.705634987384357	global
8.5	jul	0.38590357277269	jul	0.5	jun	0.875	aug	0.758620689655172	jul	0.487310377624551	jul	0.747687132043734	global
8.5	jul	0.38590357277269	jul	0.5	jun	0.875	aug	0.758620689655172	jul	0.487310377624551	aug	0.705634987384357	global
8.5	jul	0.38590357277269	jul	0.5	jun	0.875	aug	0.758620689655172	aug	0.151175410988156	jun	0.705634987384357	global
8.5	jul	0.38590357277269	jul	0.5	jun	0.875	aug	0.758620689655172	aug	0.151175410988156	jul	0.747687132043734	global
8.5	jul	0.38590357277269	jul	0.5	jun	0.875	aug	0.758620689655172	aug	0.151175410988156	aug	0.705634987384357	global
8.5	jul	0.38590357277269	jul	0.5	jul	0.84	jun	0.758620689655172	jun	0.137765855549477	jun	0.705634987384357	global
8.5	jul	0.38590357277269	jul	0.5	jul	0.84	jun	0.758620689655172	jun	0.137765855549477	jul	0.747687132043734	global
8.5	jul	0.38590357277269	jul	0.5	jul	0.84	jun	0.758620689655172	jun	0.137765855549477	aug	0.705634987384357	global
8.5	jul	0.38590357277269	jul	0.5	jul	0.84	jun	0.758620689655172	jul	0.487310377624551	jun	0.705634987384357	global
8.5	jul	0.38590357277269	jul	0.5	jul	0.84	jun	0.758620689655172	jul	0.487310377624551	jul	0.747687132043734	global
8.5	jul	0.38590357277269	jul	0.5	jul	0.84	jun	0.758620689655172	jul	0.487310377624551	aug	0.705634987384357	global
8.5	jul	0.38590357277269	jul	0.5	jul	0.84	jun	0.758620689655172	aug	0.151175410988156	jun	0.705634987384357	global
8.5	jul	0.38590357277269	jul	0.5	jul	0.84	jun	0.758620689655172	aug	0.151175410988156	jul	0.747687132043734	global
8.5	jul	0.38590357277269	jul	0.5	jul	0.84	jun	0.758620689655172	aug	0.151175410988156	aug	0.705634987384357	global
8.5	jul	0.38590357277269	jul	0.5	jul	0.84	jul	0.793103448275862	jun	0.137765855549477	jun	0.705634987384357	global
8.5	jul	0.38590357277269	jul	0.5	jul	0.84	jul	0.793103448275862	jun	0.137765855549477	jul	0.747687132043734	global
8.5	jul	0.38590357277269	jul	0.5	jul	0.84	jul	0.793103448275862	jun	0.137765855549477	aug	0.705634987384357	global
8.5	jul	0.38590357277269	jul	0.5	jul	0.84	jul	0.793103448275862	jul	0.487310377624551	jun	0.705634987384357	global
8.5	jul	0.38590357277269	jul	0.5	jul	0.84	jul	0.793103448275862	jul	0.487310377624551	jul	0.747687132043734	global
8.5	jul	0.38590357277269	jul	0.5	jul	0.84	jul	0.793103448275862	jul	0.487310377624551	aug	0.705634987384357	global
8.5	jul	0.38590357277269	jul	0.5	jul	0.84	jul	0.793103448275862	aug	0.151175410988156	jun	0.705634987384357	global
8.5	jul	0.38590357277269	jul	0.5	jul	0.84	jul	0.793103448275862	aug	0.151175410988156	jul	0.747687132043734	global
8.5	jul	0.38590357277269	jul	0.5	jul	0.84	jul	0.793103448275862	aug	0.151175410988156	aug	0.705634987384357	global
8.5	jul	0.38590357277269	jul	0.5	jul	0.84	aug	0.758620689655172	jun	0.137765855549477	jun	0.705634987384357	global
8.5	jul	0.38590357277269	jul	0.5	jul	0.84	aug	0.758620689655172	jun	0.137765855549477	jul	0.747687132043734	global
8.5	jul	0.38590357277269	jul	0.5	jul	0.84	aug	0.758620689655172	jun	0.137765855549477	aug	0.705634987384357	global
8.5	jul	0.38590357277269	jul	0.5	jul	0.84	aug	0.758620689655172	jul	0.487310377624551	jun	0.705634987384357	global
8.5	jul	0.38590357277269	jul	0.5	jul	0.84	aug	0.758620689655172	jul	0.487310377624551	jul	0.747687132043734	global
8.5	jul	0.38590357277269	jul	0.5	jul	0.84	aug	0.758620689655172	jul	0.487310377624551	aug	0.705634987384357	global
8.5	jul	0.38590357277269	jul	0.5	jul	0.84	aug	0.758620689655172	aug	0.151175410988156	jun	0.705634987384357	global
8.5	jul	0.38590357277269	jul	0.5	jul	0.84	aug	0.758620689655172	aug	0.151175410988156	jul	0.747687132043734	global
8.5	jul	0.38590357277269	jul	0.5	jul	0.84	aug	0.758620689655172	aug	0.151175410988156	aug	0.705634987384357	global
8.5	jul	0.38590357277269	jul	0.5	aug	0.84	jun	0.758620689655172	jun	0.137765855549477	jun	0.705634987384357	global
8.5	jul	0.38590357277269	jul	0.5	aug	0.84	jun	0.758620689655172	jun	0.137765855549477	jul	0.747687132043734	global
8.5	jul	0.38590357277269	jul	0.5	aug	0.84	jun	0.758620689655172	jun	0.137765855549477	aug	0.705634987384357	global
8.5	jul	0.38590357277269	jul	0.5	aug	0.84	jun	0.758620689655172	jul	0.487310377624551	jun	0.705634987384357	global
8.5	jul	0.38590357277269	jul	0.5	aug	0.84	jun	0.758620689655172	jul	0.487310377624551	jul	0.747687132043734	global
8.5	jul	0.38590357277269	jul	0.5	aug	0.84	jun	0.758620689655172	jul	0.487310377624551	aug	0.705634987384357	global
8.5	jul	0.38590357277269	jul	0.5	aug	0.84	jun	0.758620689655172	aug	0.151175410988156	jun	0.705634987384357	global
8.5	jul	0.38590357277269	jul	0.5	aug	0.84	jun	0.758620689655172	aug	0.151175410988156	jul	0.747687132043734	global
8.5	jul	0.38590357277269	jul	0.5	aug	0.84	jun	0.758620689655172	aug	0.151175410988156	aug	0.705634987384357	global
8.5	jul	0.38590357277269	jul	0.5	aug	0.84	jul	0.793103448275862	jun	0.137765855549477	jun	0.705634987384357	global
8.5	jul	0.38590357277269	jul	0.5	aug	0.84	jul	0.793103448275862	jun	0.137765855549477	jul	0.747687132043734	global
8.5	jul	0.38590357277269	jul	0.5	aug	0.84	jul	0.793103448275862	jun	0.137765855549477	aug	0.705634987384357	global
8.5	jul	0.38590357277269	jul	0.5	aug	0.84	jul	0.793103448275862	jul	0.487310377624551	jun	0.705634987384357	global
8.5	jul	0.38590357277269	jul	0.5	aug	0.84	jul	0.793103448275862	jul	0.487310377624551	jul	0.747687132043734	global
8.5	jul	0.38590357277269	jul	0.5	aug	0.84	jul	0.793103448275862	jul	0.487310377624551	aug	0.705634987384357	global
8.5	jul	0.38590357277269	jul	0.5	aug	0.84	jul	0.793103448275862	aug	0.151175410988156	jun	0.705634987384357	global
8.5	jul	0.38590357277269	jul	0.5	aug	0.84	jul	0.793103448275862	aug	0.151175410988156	jul	0.747687132043734	global
8.5	jul	0.38590357277269	jul	0.5	aug	0.84	jul	0.793103448275862	aug	0.151175410988156	aug	0.705634987384357	global
8.5	jul	0.38590357277269	jul	0.5	aug	0.84	aug	0.758620689655172	jun	0.137765855549477	jun	0.705634987384357	global
8.5	jul	0.38590357277269	jul	0.5	aug	0.84	aug	0.758620689655172	jun	0.137765855549477	jul	0.747687132043734	global
8.5	jul	0.38590357277269	jul	0.5	aug	0.84	aug	0.758620689655172	jun	0.137765855549477	aug	0.705634987384357	global
8.5	jul	0.38590357277269	jul	0.5	aug	0.84	aug	0.758620689655172	jul	0.487310377624551	jun	0.705634987384357	global
8.5	jul	0.38590357277269	jul	0.5	aug	0.84	aug	0.758620689655172	jul	0.487310377624551	jul	0.747687132043734	global
8.5	jul	0.38590357277269	jul	0.5	aug	0.84	aug	0.758620689655172	jul	0.487310377624551	aug	0.705634987384357	global
8.5	jul	0.38590357277269	jul	0.5	aug	0.84	aug	0.758620689655172	aug	0.151175410988156	jun	0.705634987384357	global
8.5	jul	0.38590357277269	jul	0.5	aug	0.84	aug	0.758620689655172	aug	0.151175410988156	jul	0.747687132043734	global
8.5	jul	0.38590357277269	jul	0.5	aug	0.84	aug	0.758620689655172	aug	0.151175410988156	aug	0.705634987384357	global
8.5	jul	0.38590357277269	aug	0.25	jun	0.875	jun	0.758620689655172	jun	0.137765855549477	jun	0.705634987384357	global
8.5	jul	0.38590357277269	aug	0.25	jun	0.875	jun	0.758620689655172	jun	0.137765855549477	jul	0.747687132043734	global
8.5	jul	0.38590357277269	aug	0.25	jun	0.875	jun	0.758620689655172	jun	0.137765855549477	aug	0.705634987384357	global
8.5	jul	0.38590357277269	aug	0.25	jun	0.875	jun	0.758620689655172	jul	0.487310377624551	jun	0.705634987384357	global
8.5	jul	0.38590357277269	aug	0.25	jun	0.875	jun	0.758620689655172	jul	0.487310377624551	jul	0.747687132043734	global
8.5	jul	0.38590357277269	aug	0.25	jun	0.875	jun	0.758620689655172	jul	0.487310377624551	aug	0.705634987384357	global
8.5	jul	0.38590357277269	aug	0.25	jun	0.875	jun	0.758620689655172	aug	0.151175410988156	jun	0.705634987384357	global
8.5	jul	0.38590357277269	aug	0.25	jun	0.875	jun	0.758620689655172	aug	0.151175410988156	jul	0.747687132043734	global
8.5	jul	0.38590357277269	aug	0.25	jun	0.875	jun	0.758620689655172	aug	0.151175410988156	aug	0.705634987384357	global
8.5	jul	0.38590357277269	aug	0.25	jun	0.875	jul	0.793103448275862	jun	0.137765855549477	jun	0.705634987384357	global
8.5	jul	0.38590357277269	aug	0.25	jun	0.875	jul	0.793103448275862	jun	0.137765855549477	jul	0.747687132043734	global
8.5	jul	0.38590357277269	aug	0.25	jun	0.875	jul	0.793103448275862	jun	0.137765855549477	aug	0.705634987384357	global
8.5	jul	0.38590357277269	aug	0.25	jun	0.875	jul	0.793103448275862	jul	0.487310377624551	jun	0.705634987384357	global
8.5	jul	0.38590357277269	aug	0.25	jun	0.875	jul	0.793103448275862	jul	0.487310377624551	jul	0.747687132043734	global
8.5	jul	0.38590357277269	aug	0.25	jun	0.875	jul	0.793103448275862	jul	0.487310377624551	aug	0.705634987384357	global
8.5	jul	0.38590357277269	aug	0.25	jun	0.875	jul	0.793103448275862	aug	0.151175410988156	jun	0.705634987384357	global
8.5	jul	0.38590357277269	aug	0.25	jun	0.875	jul	0.793103448275862	aug	0.151175410988156	jul	0.747687132043734	global
8.5	jul	0.38590357277269	aug	0.25	jun	0.875	jul	0.793103448275862	aug	0.151175410988156	aug	0.705634987384357	global
8.5	jul	0.38590357277269	aug	0.25	jun	0.875	aug	0.758620689655172	jun	0.137765855549477	jun	0.705634987384357	global
8.5	jul	0.38590357277269	aug	0.25	jun	0.875	aug	0.758620689655172	jun	0.137765855549477	jul	0.747687132043734	global
8.5	jul	0.38590357277269	aug	0.25	jun	0.875	aug	0.758620689655172	jun	0.137765855549477	aug	0.705634987384357	global
8.5	jul	0.38590357277269	aug	0.25	jun	0.875	aug	0.758620689655172	jul	0.487310377624551	jun	0.705634987384357	global
8.5	jul	0.38590357277269	aug	0.25	jun	0.875	aug	0.758620689655172	jul	0.487310377624551	jul	0.747687132043734	global
8.5	jul	0.38590357277269	aug	0.25	jun	0.875	aug	0.758620689655172	jul	0.487310377624551	aug	0.705634987384357	global
8.5	jul	0.38590357277269	aug	0.25	jun	0.875	aug	0.758620689655172	aug	0.151175410988156	jun	0.705634987384357	global
8.5	jul	0.38590357277269	aug	0.25	jun	0.875	aug	0.758620689655172	aug	0.151175410988156	jul	0.747687132043734	global
8.5	jul	0.38590357277269	aug	0.25	jun	0.875	aug	0.758620689655172	aug	0.151175410988156	aug	0.705634987384357	global
8.5	jul	0.38590357277269	aug	0.25	jul	0.84	jun	0.758620689655172	jun	0.137765855549477	jun	0.705634987384357	global
8.5	jul	0.38590357277269	aug	0.25	jul	0.84	jun	0.758620689655172	jun	0.137765855549477	jul	0.747687132043734	global
8.5	jul	0.38590357277269	aug	0.25	jul	0.84	jun	0.758620689655172	jun	0.137765855549477	aug	0.705634987384357	global
8.5	jul	0.38590357277269	aug	0.25	jul	0.84	jun	0.758620689655172	jul	0.487310377624551	jun	0.705634987384357	global
8.5	jul	0.38590357277269	aug	0.25	jul	0.84	jun	0.758620689655172	jul	0.487310377624551	jul	0.747687132043734	global
8.5	jul	0.38590357277269	aug	0.25	jul	0.84	jun	0.758620689655172	jul	0.487310377624551	aug	0.705634987384357	global
8.5	jul	0.38590357277269	aug	0.25	jul	0.84	jun	0.758620689655172	aug	0.151175410988156	jun	0.705634987384357	global
8.5	jul	0.38590357277269	aug	0.25	jul	0.84	jun	0.758620689655172	aug	0.151175410988156	jul	0.747687132043734	global
8.5	jul	0.38590357277269	aug	0.25	jul	0.84	jun	0.758620689655172	aug	0.151175410988156	aug	0.705634987384357	global
8.5	jul	0.38590357277269	aug	0.25	jul	0.84	jul	0.793103448275862	jun	0.137765855549477	jun	0.705634987384357	global
8.5	jul	0.38590357277269	aug	0.25	jul	0.84	jul	0.793103448275862	jun	0.137765855549477	jul	0.747687132043734	global
8.5	jul	0.38590357277269	aug	0.25	jul	0.84	jul	0.793103448275862	jun	0.137765855549477	aug	0.705634987384357	global
8.5	jul	0.38590357277269	aug	0.25	jul	0.84	jul	0.793103448275862	jul	0.487310377624551	jun	0.705634987384357	global
8.5	jul	0.38590357277269	aug	0.25	jul	0.84	jul	0.793103448275862	jul	0.487310377624551	jul	0.747687132043734	global
8.5	jul	0.38590357277269	aug	0.25	jul	0.84	jul	0.793103448275862	jul	0.487310377624551	aug	0.705634987384357	global
8.5	jul	0.38590357277269	aug	0.25	jul	0.84	jul	0.793103448275862	aug	0.151175410988156	jun	0.705634987384357	global
8.5	jul	0.38590357277269	aug	0.25	jul	0.84	jul	0.793103448275862	aug	0.151175410988156	jul	0.747687132043734	global
8.5	jul	0.38590357277269	aug	0.25	jul	0.84	jul	0.793103448275862	aug	0.151175410988156	aug	0.705634987384357	global
8.5	jul	0.38590357277269	aug	0.25	jul	0.84	aug	0.758620689655172	jun	0.137765855549477	jun	0.705634987384357	global
8.5	jul	0.38590357277269	aug	0.25	jul	0.84	aug	0.758620689655172	jun	0.137765855549477	jul	0.747687132043734	global
8.5	jul	0.38590357277269	aug	0.25	jul	0.84	aug	0.758620689655172	jun	0.137765855549477	aug	0.705634987384357	global
8.5	jul	0.38590357277269	aug	0.25	jul	0.84	aug	0.758620689655172	jul	0.487310377624551	jun	0.705634987384357	global
8.5	jul	0.38590357277269	aug	0.25	jul	0.84	aug	0.758620689655172	jul	0.487310377624551	jul	0.747687132043734	global
8.5	jul	0.38590357277269	aug	0.25	jul	0.84	aug	0.758620689655172	jul	0.487310377624551	aug	0.705634987384357	global
8.5	jul	0.38590357277269	aug	0.25	jul	0.84	aug	0.758620689655172	aug	0.151175410988156	jun	0.705634987384357	global
8.5	jul	0.38590357277269	aug	0.25	jul	0.84	aug	0.758620689655172	aug	0.151175410988156	jul	0.747687132043734	global
8.5	jul	0.38590357277269	aug	0.25	jul	0.84	aug	0.758620689655172	aug	0.151175410988156	aug	0.705634987384357	global
8.5	jul	0.38590357277269	aug	0.25	aug	0.84	jun	0.758620689655172	jun	0.137765855549477	jun	0.705634987384357	global
8.5	jul	0.38590357277269	aug	0.25	aug	0.84	jun	0.758620689655172	jun	0.137765855549477	jul	0.747687132043734	global
8.5	jul	0.38590357277269	aug	0.25	aug	0.84	jun	0.758620689655172	jun	0.137765855549477	aug	0.705634987384357	global
8.5	jul	0.38590357277269	aug	0.25	aug	0.84	jun	0.758620689655172	jul	0.487310377624551	jun	0.705634987384357	global
8.5	jul	0.38590357277269	aug	0.25	aug	0.84	jun	0.758620689655172	jul	0.487310377624551	jul	0.747687132043734	global
8.5	jul	0.38590357277269	aug	0.25	aug	0.84	jun	0.758620689655172	jul	0.487310377624551	aug	0.705634987384357	global
8.5	jul	0.38590357277269	aug	0.25	aug	0.84	jun	0.758620689655172	aug	0.151175410988156	jun	0.705634987384357	global
8.5	jul	0.38590357277269	aug	0.25	aug	0.84	jun	0.758620689655172	aug	0.151175410988156	jul	0.747687132043734	global
8.5	jul	0.38590357277269	aug	0.25	aug	0.84	jun	0.758620689655172	aug	0.151175410988156	aug	0.705634987384357	global
8.5	jul	0.38590357277269	aug	0.25	aug	0.84	jul	0.793103448275862	jun	0.137765855549477	jun	0.705634987384357	global
8.5	jul	0.38590357277269	aug	0.25	aug	0.84	jul	0.793103448275862	jun	0.137765855549477	jul	0.747687132043734	global
8.5	jul	0.38590357277269	aug	0.25	aug	0.84	jul	0.793103448275862	jun	0.137765855549477	aug	0.705634987384357	global
8.5	jul	0.38590357277269	aug	0.25	aug	0.84	jul	0.793103448275862	jul	0.487310377624551	jun	0.705634987384357	global
8.5	jul	0.38590357277269	aug	0.25	aug	0.84	jul	0.793103448275862	jul	0.487310377624551	jul	0.747687132043734	global
8.5	jul	0.38590357277269	aug	0.25	aug	0.84	jul	0.793103448275862	jul	0.487310377624551	aug	0.705634987384357	global
8.5	jul	0.38590357277269	aug	0.25	aug	0.84	jul	0.793103448275862	aug	0.151175410988156	jun	0.705634987384357	global
8.5	jul	0.38590357277269	aug	0.25	aug	0.84	jul	0.793103448275862	aug	0.151175410988156	jul	0.747687132043734	global
8.5	jul	0.38590357277269	aug	0.25	aug	0.84	jul	0.793103448275862	aug	0.151175410988156	aug	0.705634987384357	global
8.5	jul	0.38590357277269	aug	0.25	aug	0.84	aug	0.758620689655172	jun	0.137765855549477	jun	0.705634987384357	global
8.5	jul	0.38590357277269	aug	0.25	aug	0.84	aug	0.758620689655172	jun	0.137765855549477	jul	0.747687132043734	global
8.5	jul	0.38590357277269	aug	0.25	aug	0.84	aug	0.758620689655172	jun	0.137765855549477	aug	0.705634987384357	global
8.5	jul	0.38590357277269	aug	0.25	aug	0.84	aug	0.758620689655172	jul	0.487310377624551	jun	0.705634987384357	global
8.5	jul	0.38590357277269	aug	0.25	aug	0.84	aug	0.758620689655172	jul	0.487310377624551	jul	0.747687132043734	global
8.5	jul	0.38590357277269	aug	0.25	aug	0.84	aug	0.758620689655172	jul	0.487310377624551	aug	0.705634987384357	global
8.5	jul	0.38590357277269	aug	0.25	aug	0.84	aug	0.758620689655172	aug	0.151175410988156	jun	0.705634987384357	global
8.5	jul	0.38590357277269	aug	0.25	aug	0.84	aug	0.758620689655172	aug	0.151175410988156	jul	0.747687132043734	global
8.5	jul	0.38590357277269	aug	0.25	aug	0.84	aug	0.758620689655172	aug	0.151175410988156	aug	0.705634987384357	global
8.5	aug	0.306145239067431	jun	0.2	jun	0.875	jun	0.758620689655172	jun	0.137765855549477	jun	0.705634987384357	global
8.5	aug	0.306145239067431	jun	0.2	jun	0.875	jun	0.758620689655172	jun	0.137765855549477	jul	0.747687132043734	global
8.5	aug	0.306145239067431	jun	0.2	jun	0.875	jun	0.758620689655172	jun	0.137765855549477	aug	0.705634987384357	global
8.5	aug	0.306145239067431	jun	0.2	jun	0.875	jun	0.758620689655172	jul	0.487310377624551	jun	0.705634987384357	global
8.5	aug	0.306145239067431	jun	0.2	jun	0.875	jun	0.758620689655172	jul	0.487310377624551	jul	0.747687132043734	global
8.5	aug	0.306145239067431	jun	0.2	jun	0.875	jun	0.758620689655172	jul	0.487310377624551	aug	0.705634987384357	global
8.5	aug	0.306145239067431	jun	0.2	jun	0.875	jun	0.758620689655172	aug	0.151175410988156	jun	0.705634987384357	global
8.5	aug	0.306145239067431	jun	0.2	jun	0.875	jun	0.758620689655172	aug	0.151175410988156	jul	0.747687132043734	global
8.5	aug	0.306145239067431	jun	0.2	jun	0.875	jun	0.758620689655172	aug	0.151175410988156	aug	0.705634987384357	global
8.5	aug	0.306145239067431	jun	0.2	jun	0.875	jul	0.793103448275862	jun	0.137765855549477	jun	0.705634987384357	global
8.5	aug	0.306145239067431	jun	0.2	jun	0.875	jul	0.793103448275862	jun	0.137765855549477	jul	0.747687132043734	global
8.5	aug	0.306145239067431	jun	0.2	jun	0.875	jul	0.793103448275862	jun	0.137765855549477	aug	0.705634987384357	global
8.5	aug	0.306145239067431	jun	0.2	jun	0.875	jul	0.793103448275862	jul	0.487310377624551	jun	0.705634987384357	global
8.5	aug	0.306145239067431	jun	0.2	jun	0.875	jul	0.793103448275862	jul	0.487310377624551	jul	0.747687132043734	global
8.5	aug	0.306145239067431	jun	0.2	jun	0.875	jul	0.793103448275862	jul	0.487310377624551	aug	0.705634987384357	global
8.5	aug	0.306145239067431	jun	0.2	jun	0.875	jul	0.793103448275862	aug	0.151175410988156	jun	0.705634987384357	global
8.5	aug	0.306145239067431	jun	0.2	jun	0.875	jul	0.793103448275862	aug	0.151175410988156	jul	0.747687132043734	global
8.5	aug	0.306145239067431	jun	0.2	jun	0.875	jul	0.793103448275862	aug	0.151175410988156	aug	0.705634987384357	global
8.5	aug	0.306145239067431	jun	0.2	jun	0.875	aug	0.758620689655172	jun	0.137765855549477	jun	0.705634987384357	global
8.5	aug	0.306145239067431	jun	0.2	jun	0.875	aug	0.758620689655172	jun	0.137765855549477	jul	0.747687132043734	global
8.5	aug	0.306145239067431	jun	0.2	jun	0.875	aug	0.758620689655172	jun	0.137765855549477	aug	0.705634987384357	global
8.5	aug	0.306145239067431	jun	0.2	jun	0.875	aug	0.758620689655172	jul	0.487310377624551	jun	0.705634987384357	global
8.5	aug	0.306145239067431	jun	0.2	jun	0.875	aug	0.758620689655172	jul	0.487310377624551	jul	0.747687132043734	global
8.5	aug	0.306145239067431	jun	0.2	jun	0.875	aug	0.758620689655172	jul	0.487310377624551	aug	0.705634987384357	global
8.5	aug	0.306145239067431	jun	0.2	jun	0.875	aug	0.758620689655172	aug	0.151175410988156	jun	0.705634987384357	global
8.5	aug	0.306145239067431	jun	0.2	jun	0.875	aug	0.758620689655172	aug	0.151175410988156	jul	0.747687132043734	global
8.5	aug	0.306145239067431	jun	0.2	jun	0.875	aug	0.758620689655172	aug	0.151175410988156	aug	0.705634987384357	global
8.5	aug	0.306145239067431	jun	0.2	jul	0.84	jun	0.758620689655172	jun	0.137765855549477	jun	0.705634987384357	global
8.5	aug	0.306145239067431	jun	0.2	jul	0.84	jun	0.758620689655172	jun	0.137765855549477	jul	0.747687132043734	global
8.5	aug	0.306145239067431	jun	0.2	jul	0.84	jun	0.758620689655172	jun	0.137765855549477	aug	0.705634987384357	global
8.5	aug	0.306145239067431	jun	0.2	jul	0.84	jun	0.758620689655172	jul	0.487310377624551	jun	0.705634987384357	global
8.5	aug	0.306145239067431	jun	0.2	jul	0.84	jun	0.758620689655172	jul	0.487310377624551	jul	0.747687132043734	global
8.5	aug	0.306145239067431	jun	0.2	jul	0.84	jun	0.758620689655172	jul	0.487310377624551	aug	0.705634987384357	global
8.5	aug	0.306145239067431	jun	0.2	jul	0.84	jun	0.758620689655172	aug	0.151175410988156	jun	0.705634987384357	global
8.5	aug	0.306145239067431	jun	0.2	jul	0.84	jun	0.758620689655172	aug	0.151175410988156	jul	0.747687132043734	global
8.5	aug	0.306145239067431	jun	0.2	jul	0.84	jun	0.758620689655172	aug	0.151175410988156	aug	0.705634987384357	global
8.5	aug	0.306145239067431	jun	0.2	jul	0.84	jul	0.793103448275862	jun	0.137765855549477	jun	0.705634987384357	global
8.5	aug	0.306145239067431	jun	0.2	jul	0.84	jul	0.793103448275862	jun	0.137765855549477	jul	0.747687132043734	global
8.5	aug	0.306145239067431	jun	0.2	jul	0.84	jul	0.793103448275862	jun	0.137765855549477	aug	0.705634987384357	global
8.5	aug	0.306145239067431	jun	0.2	jul	0.84	jul	0.793103448275862	jul	0.487310377624551	jun	0.705634987384357	global
8.5	aug	0.306145239067431	jun	0.2	jul	0.84	jul	0.793103448275862	jul	0.487310377624551	jul	0.747687132043734	global
8.5	aug	0.306145239067431	jun	0.2	jul	0.84	jul	0.793103448275862	jul	0.487310377624551	aug	0.705634987384357	global
8.5	aug	0.306145239067431	jun	0.2	jul	0.84	jul	0.793103448275862	aug	0.151175410988156	jun	0.705634987384357	global
8.5	aug	0.306145239067431	jun	0.2	jul	0.84	jul	0.793103448275862	aug	0.151175410988156	jul	0.747687132043734	global
8.5	aug	0.306145239067431	jun	0.2	jul	0.84	jul	0.793103448275862	aug	0.151175410988156	aug	0.705634987384357	global
8.5	aug	0.306145239067431	jun	0.2	jul	0.84	aug	0.758620689655172	jun	0.137765855549477	jun	0.705634987384357	global
8.5	aug	0.306145239067431	jun	0.2	jul	0.84	aug	0.758620689655172	jun	0.137765855549477	jul	0.747687132043734	global
8.5	aug	0.306145239067431	jun	0.2	jul	0.84	aug	0.758620689655172	jun	0.137765855549477	aug	0.705634987384357	global
8.5	aug	0.306145239067431	jun	0.2	jul	0.84	aug	0.758620689655172	jul	0.487310377624551	jun	0.705634987384357	global
8.5	aug	0.306145239067431	jun	0.2	jul	0.84	aug	0.758620689655172	jul	0.487310377624551	jul	0.747687132043734	global
8.5	aug	0.306145239067431	jun	0.2	jul	0.84	aug	0.758620689655172	jul	0.487310377624551	aug	0.705634987384357	global
8.5	aug	0.306145239067431	jun	0.2	jul	0.84	aug	0.758620689655172	aug	0.151175410988156	jun	0.705634987384357	global
8.5	aug	0.306145239067431	jun	0.2	jul	0.84	aug	0.758620689655172	aug	0.151175410988156	jul	0.747687132043734	global
8.5	aug	0.306145239067431	jun	0.2	jul	0.84	aug	0.758620689655172	aug	0.151175410988156	aug	0.705634987384357	global
8.5	aug	0.306145239067431	jun	0.2	aug	0.84	jun	0.758620689655172	jun	0.137765855549477	jun	0.705634987384357	global
[truncated: 2,375 more rows]
