# Supplementary material for: Ecological forecasts for marine resource management during climate extremes
Source: Nat Commun. 2023 Dec 5;14:7701. doi: 10.1038/s41467-023-43188-0 (PMC10698027; doi:10.1038/s41467-023-43188-0)
Supplement: Supplementary file 4 — Source Data [file 41467_2023_43188_MOESM4_ESM.zip › source_data/fig1_bottomright_ts.csv]

year	month	day	date	sst	sst_clim	obs_anom	roll_obs_anom
1981	1	01	1981-01-01	15.9863268043538	15.272802029755	0.713524774598865	NA
1981	2	01	1981-02-01	15.8215578100907	15.0845858391445	0.736971970946167	NA
1981	3	01	1981-03-01	15.7580074016817	15.1756989003917	0.582308501290042	NA
1981	4	01	1981-04-01	15.8730662098497	15.4979184729294	0.375147736920303	NA
1981	5	01	1981-05-01	17.0996480530999	16.1939775046512	0.905670548448711	NA
1981	6	01	1981-06-01	18.3399455103076	17.1985025674806	1.14144294282694	0.742511079171837
1981	7	01	1981-07-01	20.4391358000327	18.8368499999195	1.60228580011314	0.890637916757551
1981	8	01	1981-08-01	20.6909314565207	19.769455035987	0.921476420533711	0.921388658355475
1981	9	01	1981-09-01	19.703512691016	19.9615956172596	-0.258082926243539	0.781323420433211
1981	10	01	1981-10-01	18.2008435828852	19.1532329601816	-0.95238937729647	0.560067234730416
1981	11	01	1981-11-01	17.2142351149682	17.7434715526993	-0.529236437731097	0.320916070367115
1981	12	01	1981-12-01	16.0572846686677	16.0498264787767	0.00745818989096136	0.131918611544452
1982	1	01	1982-01-01	14.7431720675087	15.272802029755	-0.529629962246224	-0.223400682182109
1982	2	01	1982-02-01	14.6371865731707	15.0845858391445	-0.447399265973806	-0.451546629933362
1982	3	01	1982-03-01	14.9778258415194	15.1756989003917	-0.197873058872249	-0.441511652038147
1982	4	01	1982-04-01	15.3444156645619	15.4979184729294	-0.153502808367451	-0.308363890549977
1982	5	01	1982-05-01	16.0609882407555	16.1939775046512	-0.132989263895698	-0.242322694910744
1982	6	01	1982-06-01	16.2003323516026	17.1985025674806	-0.998170215878051	-0.40992742920558
1982	7	01	1982-07-01	17.7571418063439	18.8368499999195	-1.0797081935756	-0.501607134427143
1982	8	01	1982-08-01	18.5632966909835	19.769455035987	-1.20615834500349	-0.628066980932091
1982	9	01	1982-09-01	19.6148789660981	19.9615956172596	-0.346716651161493	-0.652874246313632
1982	10	01	1982-10-01	18.9373610521749	19.1532329601816	-0.215871908006733	-0.663269096253512
1982	11	01	1982-11-01	18.0600985480091	17.7434715526993	0.316626995309775	-0.5883330530526
1982	12	01	1982-12-01	16.2462586953912	16.0498264787767	0.196432216614507	-0.389232647637173
1983	1	01	1983-01-01	16.3440508283892	15.272802029755	1.07124879863421	-0.030739815602205
1983	2	01	1983-02-01	16.0667363089892	15.0845858391445	0.982150469844653	0.33397832020582
1983	3	01	1983-03-01	15.9843684072452	15.1756989003917	0.808669506853544	0.526542679874992
1983	4	01	1983-04-01	15.6816034289254	15.4979184729294	0.183684955995972	0.59313549054211
1983	5	01	1983-05-01	16.1086574615568	16.1939775046512	-0.0853200430944305	0.526144317474742
1983	6	01	1983-06-01	17.0037840490148	17.1985025674806	-0.194718518465887	0.460952528294677
1983	7	01	1983-07-01	18.3598212894969	18.8368499999195	-0.477028710422658	0.202906276785199
1983	8	01	1983-08-01	20.3312311451199	19.769455035987	0.561776109132932	0.132843883333245
1983	9	01	1983-09-01	21.3484278495768	19.9615956172596	1.38683223231724	0.229204337577194
1983	10	01	1983-10-01	20.35272727758	19.1532329601816	1.19949431739833	0.398505897810921
1983	11	01	1983-11-01	19.0525891855033	17.7434715526993	1.309117632804	0.630912177127326
1983	12	01	1983-12-01	16.7788056401057	16.0498264787767	0.728979161328944	0.784861790426464
1984	1	01	1984-01-01	15.6879654248703	15.272802029755	0.415163395115309	0.933560474682792
1984	2	01	1984-02-01	15.6256582757816	15.0845858391445	0.541072436637062	0.930109862600147
1984	3	01	1984-03-01	15.8986998825144	15.1756989003917	0.723000982122695	0.819471320901057
1984	4	01	1984-04-01	15.6429040700432	15.4979184729294	0.144985597113791	0.6437198675203
1984	5	01	1984-05-01	16.063417939881	16.1939775046512	-0.130559564770206	0.403773667924599
1984	6	01	1984-06-01	17.5584007967396	17.1985025674806	0.359898229258935	0.342260179246265
1984	7	01	1984-07-01	20.0579517830806	18.8368499999195	1.22110178316109	0.476583243920562
1984	8	01	1984-08-01	21.2524611065585	19.769455035987	1.48300607057155	0.633572182909643
1984	9	01	1984-09-01	22.1815455165021	19.9615956172596	2.21994989924255	0.883063669096285
1984	10	01	1984-10-01	19.6017968079396	19.1532329601816	0.44856384775801	0.933660044203654
1984	11	01	1984-11-01	17.3639483125321	17.7434715526993	-0.379523240167231	0.89216609830415
1984	12	01	1984-12-01	15.3688565116475	16.0498264787767	-0.680969967129212	0.718688065572792
1985	1	01	1985-01-01	14.7666841047896	15.272802029755	-0.506117924965343	0.430818114218387
1985	2	01	1985-02-01	14.3484025749121	15.0845858391445	-0.736183264232388	0.0609532250843972
1985	3	01	1985-03-01	14.2484902457499	15.1756989003917	-0.927208654641756	-0.463573200562987
1985	4	01	1985-04-01	14.9111009780777	15.4979184729294	-0.586817494851635	-0.636136757664594
1985	5	01	1985-05-01	15.467467695562	16.1939775046512	-0.726509809089183	-0.693967852484919
1985	6	01	1985-06-01	16.8903994954195	17.1985025674806	-0.308103072061122	-0.631823369973571
1985	7	01	1985-07-01	19.1986230342621	18.8368499999195	0.361773034342544	-0.48717487675559
1985	8	01	1985-08-01	19.8651005663511	19.769455035987	0.0956455303641661	-0.348536744322831
1985	9	01	1985-09-01	20.1565252109246	19.9615956172596	0.194929593665066	-0.161513702938361
1985	10	01	1985-10-01	19.6009445783715	19.1532329601816	0.447711618189903	0.0109078159018955
1985	11	01	1985-11-01	17.1326627702764	17.7434715526993	-0.610808782422907	0.0301913203462748
1985	12	01	1985-12-01	15.21882589131	16.0498264787767	-0.831000587466725	-0.056958265554659
1986	1	01	1986-01-01	15.4869898044859	15.272802029755	0.214187774730982	-0.0815558088232526
1986	2	01	1986-02-01	15.2464068531881	15.0845858391445	0.16182101404358	-0.0705265615433503
1986	3	01	1986-03-01	15.4507679313611	15.1756989003917	0.275069030969421	-0.057169988659291
1986	4	01	1986-04-01	16.072801662007	15.4979184729294	0.574883189077642	-0.0359747268446678
1986	5	01	1986-05-01	16.2642375283657	16.1939775046512	0.0702600237145283	0.0775367408449048
1986	6	01	1986-06-01	16.8560770971914	17.1985025674806	-0.342425470289239	0.158965927041153
1986	7	01	1986-07-01	18.7289427108882	18.8368499999195	-0.107907289031374	0.105283416414093
1986	8	01	1986-08-01	19.3144643359867	19.769455035987	-0.454990700000316	0.00248146407344378
1986	9	01	1986-09-01	19.0173790675958	19.9615956172596	-0.944216549663768	-0.200732799365421
1986	10	01	1986-10-01	18.7686126435106	19.1532329601816	-0.384620316671047	-0.360650050323536
1986	11	01	1986-11-01	17.9371794288463	17.7434715526993	0.193707876146963	-0.340075408251463
1986	12	01	1986-12-01	17.0725218312185	16.0498264787767	1.02269535244177	-0.112555271129629
1987	1	01	1987-01-01	15.6964418481547	15.272802029755	0.423639818399737	-0.0239640865577776
1987	2	01	1987-02-01	15.3046585872251	15.0845858391445	0.220072748080545	0.0885464881223659
1987	3	01	1987-03-01	15.2211185495848	15.1756989003917	0.0454196491930627	0.253485854598504
1987	4	01	1987-04-01	15.752797366109	15.4979184729294	0.254878893179642	0.360069056240286
1987	5	01	1987-05-01	16.4629264233562	16.1939775046512	0.268948918705011	0.37260922999996
1987	6	01	1987-06-01	17.0014771076949	17.1985025674806	-0.197025459785703	0.169322427962049
1987	7	01	1987-07-01	17.626183201333	18.8368499999195	-1.2106667985865	-0.103062008202323
1987	8	01	1987-08-01	19.1217830432703	19.769455035987	-0.647671992716717	-0.247686131668534
1987	9	01	1987-09-01	19.5166512727936	19.9615956172596	-0.444944344466013	-0.329413463945046
1987	10	01	1987-10-01	19.2203677291918	19.1532329601816	0.0671347690102095	-0.360704151306618
1987	11	01	1987-11-01	18.2165688793052	17.7434715526993	0.473097326605867	-0.326679416656476
1987	12	01	1987-12-01	15.8722330259399	16.0498264787767	-0.177593452836838	-0.323440748831665
1988	1	01	1988-01-01	14.7402091570571	15.272802029755	-0.532592872697894	-0.210428427850231
1988	2	01	1988-02-01	14.8146313763038	15.0845858391445	-0.269954462840674	-0.147475506204224
1988	3	01	1988-03-01	15.3591193920962	15.1756989003917	0.183420491704554	-0.0427480335091293
1988	4	01	1988-04-01	16.2705760946891	15.4979184729294	0.772657621759752	0.0748391086157945
1988	5	01	1988-05-01	15.9029696485762	16.1939775046512	-0.291007856075034	-0.0525117551643556
1988	6	01	1988-06-01	16.4853032138322	17.1985025674806	-0.713199353648417	-0.141779405299619
1988	7	01	1988-07-01	18.5307418768046	18.8368499999195	-0.306108123114964	-0.104031947035797
1988	8	01	1988-08-01	19.4234255175269	19.769455035987	-0.346029518460025	-0.116711122972355
1988	9	01	1988-09-01	19.3808672055861	19.9615956172596	-0.580728411673466	-0.244069273535359
1988	10	01	1988-10-01	18.5854758969099	19.1532329601816	-0.567757063271682	-0.467471721040598
1988	11	01	1988-11-01	16.7475721858553	17.7434715526993	-0.995899366844039	-0.584953639502099
1988	12	01	1988-12-01	15.0260158224651	16.0498264787767	-1.02381065631159	-0.63672218994596
1989	1	01	1989-01-01	13.6055712801413	15.272802029755	-1.66723074961366	-0.863575961029076
1989	2	01	1989-02-01	13.6429455842918	15.0845858391445	-1.44164025485268	-1.04617775042785
1989	3	01	1989-03-01	14.3571192413249	15.1756989003917	-0.818579659066767	-1.0858196249934
1989	4	01	1989-04-01	15.869637020821	15.4979184729294	0.371718547891595	-0.929240356466189
1989	5	01	1989-05-01	16.1507929958627	16.1939775046512	-0.0431845087884994	-0.770454546790266
1989	6	01	1989-06-01	16.5775161705973	17.1985025674806	-0.620986396883342	-0.703317170218892
1989	7	01	1989-07-01	18.6844872820453	18.8368499999195	-0.152362717874233	-0.450839164928987
1989	8	01	1989-08-01	19.4278055419432	19.769455035987	-0.341649494043761	-0.267507371460835
1989	9	01	1989-09-01	19.3321447864533	19.9615956172596	-0.629450830806324	-0.235985900084094
1989	10	01	1989-10-01	18.6112374290526	19.1532329601816	-0.541995531128975	-0.388271579920856
1989	11	01	1989-11-01	17.8520144699115	17.7434715526993	0.108542917212137	-0.362983675587416
1989	12	01	1989-12-01	16.7931766222601	16.0498264787767	0.743350143483404	-0.135594252192959
1990	1	01	1990-01-01	15.6446218444499	15.272802029755	0.371819814694899	-0.04823049676477
1990	2	01	1990-02-01	14.4310792631659	15.0845858391445	-0.653506575978602	-0.100206677087243
1990	3	01	1990-03-01	14.6275756369882	15.1756989003917	-0.548123263403514	-0.0866520825201086
1990	4	01	1990-04-01	15.8319213722422	15.4979184729294	0.334002899312811	0.0593476558868558
1990	5	01	1990-05-01	16.4095850787125	16.1939775046512	0.215607574061355	0.0771917653617254
1990	6	01	1990-06-01	17.12020533552	17.1985025674806	-0.0782972319606934	-0.0597494638789575
1990	7	01	1990-07-01	19.1704039681927	18.8368499999195	0.333553968273158	-0.0661271049492476
1990	8	01	1990-08-01	19.5180139181443	19.769455035987	-0.251441117842699	0.000883804740069512
1990	9	01	1990-09-01	19.9475218456567	19.9615956172596	-0.0140737716028667	0.0898920533735108
1990	10	01	1990-10-01	19.7006308857674	19.1532329601816	0.547397925585742	0.125457891085666
1990	11	01	1990-11-01	18.1813170973529	17.7434715526993	0.437845544653619	0.162497552851043
1990	12	01	1990-12-01	16.2580270083022	16.0498264787767	0.208200529525463	0.210247179765403
1991	1	01	1991-01-01	15.2557510802148	15.272802029755	-0.0170509495401632	0.151813026796516
1991	2	01	1991-02-01	15.3269803357518	15.0845858391445	0.242394496607321	0.234118962538186
1991	3	01	1991-03-01	14.7552687213564	15.1756989003917	-0.420430179035323	0.166392894632777
1991	4	01	1991-04-01	14.6787589578313	15.4979184729294	-0.819159515098043	-0.0613666788145209
1991	5	01	1991-05-01	14.4914576409655	16.1939775046512	-1.70251986368572	-0.418094246871078
1991	6	01	1991-06-01	15.8958480587459	17.1985025674806	-1.30265450873473	-0.669903419914443
1991	7	01	1991-07-01	17.3343061350004	18.8368499999195	-1.50254386491913	-0.917485572477604
1991	8	01	1991-08-01	17.9970486068634	19.769455035987	-1.77240642912354	-1.25328572676608
1991	9	01	1991-09-01	18.4221065662859	19.9615956172596	-1.53948905097363	-1.4397955387558
1991	10	01	1991-10-01	18.6185611741246	19.1532329601816	-0.534671786057071	-1.39238091724897
1991	11	01	1991-11-01	17.4379284576618	17.7434715526993	-0.305543095037567	-1.15955145580761
1991	12	01	1991-12-01	15.6008935718706	16.0498264787767	-0.448932906906119	-1.01726452216951
1992	1	01	1992-01-01	15.2138509089807	15.272802029755	-0.0589511207742426	-0.776665731478695
1992	2	01	1992-02-01	15.7548144163533	15.0845858391445	0.67022857720881	-0.36955989708997
1992	3	01	1992-03-01	15.9153764179789	15.1756989003917	0.739677517587243	0.0103011976701755
1992	4	01	1992-04-01	17.3066237979543	15.4979184729294	1.8087053250249	0.400864049517171
1992	5	01	1992-05-01	17.841547472018	16.1939775046512	1.64756996736679	0.726382893251231
1992	6	01	1992-06-01	18.113683580359	17.1985025674806	0.915181012878399	0.953735213215317
1992	7	01	1992-07-01	19.6268699512853	18.8368499999195	0.79001995136575	1.09523039190532
1992	8	01	1992-08-01	20.8411046701441	19.769455035987	1.07164963415713	1.1621339013967
1992	9	01	1992-09-01	20.5225451796291	19.9615956172596	0.560949562369544	1.13234590886042
1992	10	01	1992-10-01	20.0363924789751	19.1532329601816	0.883159518793459	0.978088274488512
1992	11	01	1992-11-01	18.8050877108428	17.7434715526993	1.06161615814352	0.880429306284633
1992	12	01	1992-12-01	16.3609644018409	16.0498264787767	0.311137923064194	0.779755457982265
1993	1	01	1993-01-01	15.2953257098334	15.272802029755	0.0225236800784341	0.651839412767713
1993	2	01	1993-02-01	15.5394445839342	15.0845858391445	0.454858744789643	0.549040931206465
1993	3	01	1993-03-01	15.9052140388795	15.1756989003917	0.729515138487779	0.577135193892837
1993	4	01	1993-04-01	16.0698498778972	15.4979184729294	0.571931404967827	0.525263841588565
1993	5	01	1993-05-01	16.9798647208394	16.1939775046512	0.785887216188158	0.479309017929339
1993	6	01	1993-06-01	18.7516611903435	17.1985025674806	1.55315862286287	0.686312467895785
1993	7	01	1993-07-01	19.5412320011859	18.8368499999195	0.704382001266367	0.799955521427107
1993	8	01	1993-08-01	19.1146735634836	19.769455035987	-0.654781472503412	0.615015485211598
1993	9	01	1993-09-01	19.1479095452389	19.9615956172596	-0.81368607202069	0.357815283460187
1993	10	01	1993-10-01	19.2147540409772	19.1532329601816	0.0615210807955826	0.272746896098146
1993	11	01	1993-11-01	18.0824840167723	17.7434715526993	0.339012464072994	0.198267770745619
1993	12	01	1993-12-01	16.5310814231404	16.0498264787767	0.481254944363702	0.0196171576624238
1994	1	01	1994-01-01	15.863424294117	15.272802029755	0.590622264362032	0.000657201511701307
1994	2	01	1994-02-01	15.5052232052498	15.0845858391445	0.420637366105339	0.17989367461316
1994	3	01	1994-03-01	15.8339234976303	15.1756989003917	0.658224597238574	0.425212119489704
1994	4	01	1994-04-01	15.4849951547017	15.4979184729294	-0.0129233182276902	0.412804719652492
1994	5	01	1994-05-01	15.8158527293954	16.1939775046512	-0.378124775255751	0.293281846431034
1994	6	01	1994-06-01	17.4292500537531	17.1985025674806	0.23074748627247	0.251530603415829
1994	7	01	1994-07-01	18.367986021769	18.8368499999195	-0.468863978150491	0.0749495629970752
1994	8	01	1994-08-01	20.0154582434137	19.769455035987	0.246003207426714	0.045843869883971
1994	9	01	1994-09-01	19.7733418634464	19.9615956172596	-0.188253753813139	-0.0952358552913146
1994	10	01	1994-10-01	18.7945424381404	19.1532329601816	-0.358690522041208	-0.152863722593567
1994	11	01	1994-11-01	16.6435394710735	17.7434715526993	-1.09993208162578	-0.273164940321906
1994	12	01	1994-12-01	15.3344820820536	16.0498264787767	-0.715344396723141	-0.430846920821174
1995	1	01	1995-01-01	14.7944892289164	15.272802029755	-0.478312800838586	-0.432421724602523
1995	2	01	1995-02-01	15.7271735970145	15.0845858391445	0.642587757869965	-0.366324299528648
1995	3	01	1995-03-01	16.1286845401822	15.1756989003917	0.952985639790523	-0.176117733928038
1995	4	01	1995-04-01	15.5146775303959	15.4979184729294	0.016759057466567	-0.113542804010076
1995	5	01	1995-05-01	15.5660314975735	16.1939775046512	-0.627946007077705	-0.0348784582520629
1995	6	01	1995-06-01	16.7291563411088	17.1985025674806	-0.469346226371897	0.0061212368064778
1995	7	01	1995-07-01	18.614203973657	18.8368499999195	-0.222646026262538	0.0487323659024857
1995	8	01	1995-08-01	19.8000468276883	19.769455035987	0.0305917917013261	-0.0532669617922874
1995	9	01	1995-09-01	20.2421594427864	19.9615956172596	0.280563825526855	-0.165337264169565
1995	10	01	1995-10-01	19.5237848975031	19.1532329601816	0.370551937321498	-0.106371784193744
1995	11	01	1995-11-01	18.0481038472135	17.7434715526993	0.304632294514196	0.0490579327382399
1995	12	01	1995-12-01	16.7163702005015	16.0498264787767	0.666543721724821	0.238372924087693
1996	1	01	1996-01-01	15.6507301272166	15.272802029755	0.377928097461629	0.338468611375054
1996	2	01	1996-02-01	15.5894759997598	15.0845858391445	0.504890160615309	0.417518339527385
1996	3	01	1996-03-01	15.645687028926	15.1756989003917	0.469988128534327	0.449089056695297
1996	4	01	1996-04-01	16.0749389275465	15.4979184729294	0.577020454617127	0.483500476244568
1996	5	01	1996-05-01	17.5378779258003	16.1939775046512	1.34390042114915	0.656711830683727
1996	6	01	1996-06-01	17.5977844812524	17.1985025674806	0.399281913771741	0.61216819602488
1996	7	01	1996-07-01	19.1745935272196	18.8368499999195	0.337743527300091	0.605470767664624
1996	8	01	1996-08-01	20.5944000821976	19.769455035987	0.824945046210605	0.658813248597173
1996	9	01	1996-09-01	20.2357843335893	19.9615956172596	0.274188716329753	0.626180013229744
1996	10	01	1996-10-01	18.5011008391902	19.1532329601816	-0.652132120991396	0.421321250628324
1996	11	01	1996-11-01	16.7283873501126	17.7434715526993	-1.01508420258671	0.028157146672348
1996	12	01	1996-12-01	15.6356342953895	16.0498264787767	-0.414192183387229	-0.107421869520814
1997	1	01	1997-01-01	15.2592068671394	15.272802029755	-0.0135951626155908	-0.165978317840094
1997	2	01	1997-02-01	15.0926285917283	15.0845858391445	0.0080427525837603	-0.302128700111235
1997	3	01	1997-03-01	15.4282513792015	15.1756989003917	0.252552478809761	-0.3057347396979
1997	4	01	1997-04-01	15.8870679575046	15.4979184729294	0.389149484575174	-0.132187805436805
1997	5	01	1997-05-01	17.5115015652166	16.1939775046512	1.31752406056541	0.256580238421881
1997	6	01	1997-06-01	18.2834804671932	17.1985025674806	1.08497789971252	0.506441918938505
1997	7	01	1997-07-01	19.6010250839562	18.8368499999195	0.76417508403669	0.636070293380552
1997	8	01	1997-08-01	21.3115795129127	19.769455035987	1.54212447692572	0.891750580770879
1997	9	01	1997-09-01	21.4893976488091	19.9615956172596	1.52780203154951	1.10429217289417
1997	10	01	1997-10-01	20.6107251845198	19.1532329601816	1.45749222433814	1.282349296188
1997	11	01	1997-11-01	19.6811841453637	17.7434715526993	1.93771259266436	1.38571405153782
1997	12	01	1997-12-01	17.930462888913	16.0498264787767	1.88063641013628	1.51832380327512
1998	1	01	1998-01-01	17.2171261490644	15.272802029755	1.94432411930944	1.71501530915391
1998	2	01	1998-02-01	16.176554174794	15.0845858391445	1.09196833564947	1.63998928560787
1998	3	01	1998-03-01	16.0693802089492	15.1756989003917	0.893681308557547	1.53430249844254
1998	4	01	1998-04-01	15.649053172573	15.4979184729294	0.151134699643626	1.31657624432679
1998	5	01	1998-05-01	16.367196937936	16.1939775046512	0.173219433284853	1.02249405109687
1998	6	01	1998-06-01	17.6247414245135	17.1985025674806	0.426238857032828	0.78009445891296
1998	7	01	1998-07-01	18.6867978532677	18.8368499999195	-0.150052146651834	0.431031747919414
1998	8	01	1998-08-01	20.5119414059508	19.769455035987	0.74248636996381	0.372784753638472
1998	9	01	1998-09-01	20.5237559520297	19.9615956172596	0.562160334770088	0.317531258007228
1998	10	01	1998-10-01	18.7737073813037	19.1532329601816	-0.379525578877946	0.229087878253633
1998	11	01	1998-11-01	16.801935065597	17.7434715526993	-0.941536487102368	0.043295224855763
1998	12	01	1998-12-01	14.8308456912413	16.0498264787767	-1.21898078753541	-0.230908049238943
1999	1	01	1999-01-01	14.5772277974579	15.272802029755	-0.695574232297101	-0.321828396846487
1999	2	01	1999-02-01	14.2727894156973	15.0845858391445	-0.811796423447197	-0.580875529081655
1999	3	01	1999-03-01	13.9943716798643	15.1756989003917	-1.18132722052737	-0.871456788297898
1999	4	01	1999-04-01	13.812124493969	15.4979184729294	-1.68579397896038	-1.08916818831164
1999	5	01	1999-05-01	14.7622840561856	16.1939775046512	-1.43169344846563	-1.17086101520551
1999	6	01	1999-06-01	15.8852994760497	17.1985025674806	-1.31320309143094	-1.18656473252144
1999	7	01	1999-07-01	18.0320443371441	18.8368499999195	-0.804805662775397	-1.20476997093449
1999	8	01	1999-08-01	18.2937841028145	19.769455035987	-1.47567093317246	-1.31541572255536
1999	9	01	1999-09-01	18.5966419726071	19.9615956172596	-1.36495364465243	-1.34602012657621
1999	10	01	1999-10-01	18.5745804974048	19.1532329601816	-0.578652462776869	-1.16149654054562
1999	11	01	1999-11-01	17.2219710262946	17.7434715526993	-0.52150052640469	-1.00979772020213
1999	12	01	1999-12-01	15.3310204292846	16.0498264787767	-0.718806049492084	-0.910731546545655
2000	1	01	2000-01-01	14.6896743839828	15.272802029755	-0.583127645772167	-0.87378521037845
2000	2	01	2000-02-01	14.7906945844131	15.0845858391445	-0.29389125473145	-0.676821930638283
2000	3	01	2000-03-01	14.6210425080668	15.1756989003917	-0.554656392324883	-0.541772388583691
2000	4	01	2000-04-01	15.3853819487218	15.4979184729294	-0.112536524207536	-0.464086398822135
2000	5	01	2000-05-01	16.0213762654777	16.1939775046512	-0.17260123917352	-0.40593651761694
2000	6	01	2000-06-01	17.862830480028	17.1985025674806	0.664327912547371	-0.175414190610364
2000	7	01	2000-07-01	18.7060778332527	18.8368499999195	-0.130772166666798	-0.10002161075947
2000	8	01	2000-08-01	19.7872412057924	19.769455035987	0.0177861698053832	-0.048075373336664
2000	9	01	2000-09-01	19.9639982017664	19.9615956172596	0.00240258450684649	0.0447677894686243
2000	10	01	2000-10-01	18.7854528146421	19.1532329601816	-0.367780145539477	0.00222718591330088
2000	11	01	2000-11-01	16.654237677513	17.7434715526993	-1.08923387518629	-0.150544920088827
2000	12	01	2000-12-01	15.4927140046385	16.0498264787767	-0.557112474138188	-0.354118317869754
2001	1	01	2001-01-01	14.7792679417925	15.272802029755	-0.493534087962466	-0.414578638085698
2001	2	01	2001-02-01	14.1058928944275	15.0845858391445	-0.97869294471699	-0.580658490506094
2001	3	01	2001-03-01	14.585059433475	15.1756989003917	-0.590639466916729	-0.679498832410023
2001	4	01	2001-04-01	14.2527769779164	15.4979184729294	-1.24514149501295	-0.825725723988936
2001	5	01	2001-05-01	16.3226177072838	16.1939775046512	0.128640202632599	-0.622746711019121
2001	6	01	2001-06-01	18.0887402421024	17.1985025674806	0.890237674621737	-0.3815216862258
2001	7	01	2001-07-01	18.9850928935169	18.8368499999195	0.148242893597342	-0.274558855965832
2001	8	01	2001-08-01	18.7276661521284	19.769455035987	-1.0417888838586	-0.285074845822768
2001	9	01	2001-09-01	18.7193377226064	19.9615956172596	-1.24225789465319	-0.393677917112178
2001	10	01	2001-10-01	18.1849714286419	19.1532329601816	-0.968261531539696	-0.347531256533301
2001	11	01	2001-11-01	17.2746567930799	17.7434715526993	-0.468814759619459	-0.447107083575311
2001	12	01	2001-12-01	15.0990823518602	16.0498264787767	-0.950744126916527	-0.753937383831688
2002	1	01	2002-01-01	14.6469666498296	15.272802029755	-0.625835379925386	-0.88295042941881
2002	2	01	2002-02-01	14.249257685249	15.0845858391445	-0.835328153895537	-0.848540307758298
2002	3	01	2002-03-01	14.373828085504	15.1756989003917	-0.801870814887694	-0.775142461130716
2002	4	01	2002-04-01	14.5446151711523	15.4979184729294	-0.953303301777101	-0.772649422836951
2002	5	01	2002-05-01	15.2151213107716	16.1939775046512	-0.978856193879613	-0.857656328546976
2002	6	01	2002-06-01	16.4543381016885	17.1985025674806	-0.744164465792142	-0.823226385026246
2002	7	01	2002-07-01	17.848908448544	18.8368499999195	-0.987941551375588	-0.883577413601279
2002	8	01	2002-08-01	18.6900071181685	19.769455035987	-1.07944791781851	-0.924264040921775
2002	9	01	2002-09-01	19.0112146637221	19.9615956172596	-0.950380953537447	-0.949015730696734
2002	10	01	2002-10-01	18.1196656485328	19.1532329601816	-1.03356731164887	-0.962393065675361
2002	11	01	2002-11-01	17.0580986642881	17.7434715526993	-0.685372888411212	-0.913479181430628
2002	12	01	2002-12-01	16.2395812145566	16.0498264787767	0.189754735779925	-0.757825981168616
2003	1	01	2003-01-01	15.8466135243571	15.272802029755	0.573811494602117	-0.497533806838999
2003	2	01	2003-02-01	15.459584436772	15.0845858391445	0.374998597627515	-0.255126054264662
2003	3	01	2003-03-01	15.122294716823	15.1756989003917	-0.0534041835686736	-0.105629925936533
2003	4	01	2003-04-01	15.0255312714457	15.4979184729294	-0.47238720148369	-0.0120999075756698
2003	5	01	2003-05-01	15.5765757528209	16.1939775046512	-0.617401751830336	-0.000771384812190412
2003	6	01	2003-06-01	16.4419331888994	17.1985025674806	-0.756569378581244	-0.158492070539052
2003	7	01	2003-07-01	18.7365827448087	18.8368499999195	-0.100267255110815	-0.27083852882454
2003	8	01	2003-08-01	19.9447603947332	19.769455035987	0.175305358746243	-0.304120735304752
2003	9	01	2003-09-01	19.7466015123427	19.9615956172596	-0.21499410491683	-0.331052388862778
2003	10	01	2003-10-01	18.994716932834	19.1532329601816	-0.158516027347666	-0.278740526506774
2003	11	01	2003-11-01	17.3243262150894	17.7434715526993	-0.419145337609908	-0.24569779080337
2003	12	01	2003-12-01	15.822180514395	16.0498264787767	-0.227645964381749	-0.157543888436787
2004	1	01	2004-01-01	15.0272015647101	15.272802029755	-0.245600465044893	-0.181766090092467
2004	2	01	2004-02-01	14.4714364543572	15.0845858391445	-0.613149384787356	-0.313175214014734
2004	3	01	2004-03-01	14.9322798485347	15.1756989003917	-0.243419051856979	-0.317912705171425
2004	4	01	2004-04-01	15.5799637544241	15.4979184729294	0.0820452814947394	-0.277819153697691
2004	5	01	2004-05-01	16.6017165801539	16.1939775046512	0.407739075502697	-0.14000508484559
2004	6	01	2004-06-01	16.6867300769512	17.1985025674806	-0.511772490529477	-0.187359505870211
2004	7	01	2004-07-01	18.5643825193686	18.8368499999195	-0.272467480550905	-0.19183734178788
2004	8	01	2004-08-01	19.2480553548159	19.769455035987	-0.521399681171104	-0.176545724518505
2004	9	01	2004-09-01	20.4374925566037	19.9615956172596	0.475896939344093	-0.0566597259849928
2004	10	01	2004-10-01	18.9392509989572	19.1532329601816	-0.213981961224441	-0.105997599771523
2004	11	01	2004-11-01	17.5687043064612	17.7434715526993	-0.174767246238165	-0.203081986728333
2004	12	01	2004-12-01	15.8232263039296	16.0498264787767	-0.226600174847121	-0.15555326744794
2005	1	01	2005-01-01	15.4395027207084	15.272802029755	0.166700690953469	-0.0823585721972115
2005	2	01	2005-02-01	15.3638491227639	15.0845858391445	0.279263283619432	0.0510852552678778
2005	3	01	2005-03-01	15.5764128419022	15.1756989003917	0.400713941510549	0.0385547556289539
2005	4	01	2005-04-01	15.3795271797104	15.4979184729294	-0.118391293218936	0.0544865336298714
2005	5	01	2005-05-01	16.4969425538174	16.1939775046512	0.302965049166183	0.134108582863929
2005	6	01	2005-06-01	16.7727155446734	17.1985025674806	-0.425787022807288	0.100910774870568
2005	7	01	2005-07-01	17.8899051554711	18.8368499999195	-0.946944844448399	-0.0846968143630766
2005	8	01	2005-08-01	19.6017653920777	19.769455035987	-0.167689643909302	-0.159188968951199
2005	9	01	2005-09-01	19.1221616939766	19.9615956172596	-0.839433923282943	-0.365880279750114
2005	10	01	2005-10-01	18.0488500158001	19.1532329601816	-1.10438294438154	-0.530212221610549
2005	11	01	2005-11-01	17.0404124384576	17.7434715526993	-0.703059114241753	-0.697882915511871
2005	12	01	2005-12-01	15.4870722569534	16.0498264787767	-0.562754221823317	-0.720710782014543
2006	1	01	2006-01-01	14.7969702243247	15.272802029755	-0.475831805430289	-0.642191942178191
2006	2	01	2006-02-01	14.8345039725474	15.0845858391445	-0.250081866597156	-0.655923979292833
2006	3	01	2006-03-01	14.0551896009528	15.1756989003917	-1.12050929943891	-0.702769875318828
2006	4	01	2006-04-01	15.3184887360402	15.4979184729294	-0.17942973688921	-0.54861100740344
2006	5	01	2006-05-01	16.2106418864823	16.1939775046512	0.0166643818311414	-0.428657091391291
2006	6	01	2006-06-01	17.9099285991891	17.1985025674806	0.711426031708413	-0.216293715802669
2006	7	01	2006-07-01	20.040042234566	18.8368499999195	1.20319223464644	0.0635436242101199
2006	8	01	2006-08-01	20.4418743031005	19.769455035987	0.672419267113561	0.217293813161906
2006	9	01	2006-09-01	19.6325115619935	19.9615956172596	-0.329084055266087	0.349198020524044
2006	10	01	2006-10-01	18.7569921634212	19.1532329601816	-0.396240796760452	0.313062843878837
2006	11	01	2006-11-01	17.9917090446842	17.7434715526993	0.248237491984895	0.351658362237796
2006	12	01	2006-12-01	16.0693765898128	16.0498264787767	0.0195501110361214	0.236345708792414
2007	1	01	2007-01-01	14.7581342418038	15.272802029755	-0.514667787951121	-0.049964294973847
2007	2	01	2007-02-01	14.7793673223395	15.0845858391445	-0.305218516805018	-0.212903925626944
2007	3	01	2007-03-01	14.6921320962611	15.1756989003917	-0.483566804130557	-0.238651050437689
2007	4	01	2007-04-01	14.6382732221651	15.4979184729294	-0.859645250764295	-0.315885126104996
2007	5	01	2007-05-01	15.2327044006115	16.1939775046512	-0.961273104039694	-0.517470225442427
2007	6	01	2007-06-01	16.5004642536292	17.1985025674806	-0.69803831385142	-0.637068296257018
2007	7	01	2007-07-01	18.4755916790708	18.8368499999195	-0.361258320848751	-0.611500051739956
2007	8	01	2007-08-01	19.7047170206117	19.769455035987	-0.0647380153752479	-0.571419968168328
2007	9	01	2007-09-01	19.5823157077379	19.9615956172596	-0.379279909521724	-0.554038819066855
2007	10	01	2007-10-01	18.1608016038848	19.1532329601816	-0.992431356296802	-0.576169836655607
2007	11	01	2007-11-01	17.1168598406471	17.7434715526993	-0.626611712052199	-0.520392937991024
2007	12	01	2007-12-01	14.9986523348929	16.0498264787767	-1.05117414388383	-0.579248909663093
2008	1	01	2008-01-01	13.8411938748705	15.272802029755	-1.43160815488446	-0.757640548669044
2008	2	01	2008-02-01	13.7221987287209	15.0845858391445	-1.36238711042357	-0.973915397843764
2008	3	01	2008-03-01	14.2247812194795	15.1756989003917	-0.950917680912209	-1.06918835974218
2008	4	01	2008-04-01	14.4815174395792	15.4979184729294	-1.01640103335019	-1.07318330591774
2008	5	01	2008-05-01	15.3319719318413	16.1939775046512	-0.862005572809847	-1.11241561604402
2008	6	01	2008-06-01	17.146722614942	17.1985025674806	-0.0517799525386877	-0.945849917486493
2008	7	01	2008-07-01	18.7292482131805	18.8368499999195	-0.107601786739085	-0.725182189462264
2008	8	01	2008-08-01	19.9059361417898	19.769455035987	0.136481105802865	-0.475370820091192
2008	9	01	2008-09-01	19.7118359089785	19.9615956172596	-0.249759708281076	-0.358511157986003
2008	10	01	2008-10-01	18.6951277732502	19.1532329601816	-0.458105186931419	-0.265461850249542
2008	11	01	2008-11-01	17.4539064848381	17.7434715526993	-0.28956506786119	-0.170055099424766
2008	12	01	2008-12-01	15.5640591965722	16.0498264787767	-0.485767282204527	-0.242386321035739
2009	1	01	2009-01-01	14.5849820805539	15.272802029755	-0.687819949201092	-0.33908934811274
2009	2	01	2009-02-01	14.3019997292774	15.0845858391445	-0.782586109867092	-0.492267217391066
2009	3	01	2009-03-01	14.3655474475491	15.1756989003917	-0.810151452842595	-0.585665841484653
2009	4	01	2009-04-01	14.5354011589237	15.4979184729294	-0.962517314005726	-0.66973452933037
2009	5	01	2009-05-01	15.4938266090189	16.1939775046512	-0.700150895632268	-0.73816550062555
2009	6	01	2009-06-01	17.2084285186309	17.1985025674806	0.00992595115029005	-0.65554996173308
2009	7	01	2009-07-01	19.1325760379602	18.8368499999195	0.295726038040694	-0.491625630526116
2009	8	01	2009-08-01	19.4606971129212	19.769455035987	-0.308757923065752	-0.412654266059226
2009	9	01	2009-09-01	20.21854267324	19.9615956172596	0.256947055980373	-0.234804514588731
2009	10	01	2009-10-01	18.6881007729385	19.1532329601816	-0.465132187243142	-0.151906993461634
2009	11	01	2009-11-01	17.3562208535592	17.7434715526993	-0.387250699140147	-0.0997569607129473
2009	12	01	2009-12-01	15.4272481056316	16.0498264787767	-0.622578373145148	-0.20517434809552
2010	1	01	2010-01-01	15.3528842103897	15.272802029755	0.0800821806347649	-0.241114990996508
2010	2	01	2010-02-01	15.1849151404794	15.0845858391445	0.100329301334854	-0.172933786929741
2010	3	01	2010-03-01	15.0517711793711	15.1756989003917	-0.123927721020566	-0.236412916429897
2010	4	01	2010-04-01	14.9714588337453	15.4979184729294	-0.526459639184086	-0.246634158420055
2010	5	01	2010-05-01	14.9119471891187	16.1939775046512	-1.28203031553245	-0.395764094485438
2010	6	01	2010-06-01	15.8045904854703	17.1985025674806	-1.39391208201035	-0.524319712629638
2010	7	01	2010-07-01	16.8528992912437	18.8368499999195	-1.98395070867581	-0.868325194181401
2010	8	01	2010-08-01	17.6047122537906	19.769455035987	-2.16474278219637	-1.24583720810327
2010	9	01	2010-09-01	17.7628310725599	19.9615956172596	-2.19876454469968	-1.59164334538312
2010	10	01	2010-10-01	17.5811187002517	19.1532329601816	-1.57211425992989	-1.76591911550742
2010	11	01	2010-11-01	16.4241512080718	17.7434715526993	-1.31932034462748	-1.7721341203566
2010	12	01	2010-12-01	14.6733416380898	16.0498264787767	-1.37648484068691	-1.76922958013602
2011	1	01	2011-01-01	13.9895888501491	15.272802029755	-1.28321317960586	-1.6524399919577
2011	2	01	2011-02-01	14.1169582133676	15.0845858391445	-0.967627625776908	-1.45292079922112
2011	3	01	2011-03-01	14.0118184936183	15.1756989003917	-1.1638804067734	-1.28044010956674
2011	4	01	2011-04-01	15.160216870821	15.4979184729294	-0.337701602108384	-1.07470466659649
2011	5	01	2011-05-01	15.633898077134	16.1939775046512	-0.56007942751717	-0.948164513744771
2011	6	01	2011-06-01	16.1589614880004	17.1985025674806	-1.03954107948022	-0.892007220210324
2011	7	01	2011-07-01	18.0468218269451	18.8368499999195	-0.790028172974448	-0.809809719105089
2011	8	01	2011-08-01	18.4391566529465	19.769455035987	-1.33029838304044	-0.870254845315678
2011	9	01	2011-09-01	18.4024561937991	19.9615956172596	-1.55913942346049	-0.936131348096859
2011	10	01	2011-10-01	17.9275510341856	19.1532329601816	-1.22568192599606	-1.0841280687448
2011	11	01	2011-11-01	16.8009142673312	17.7434715526993	-0.94255728536816	-1.14787437838664
2011	12	01	2011-12-01	15.2132950196807	16.0498264787767	-0.836531459095967	-1.11403944165593
2012	1	01	2012-01-01	14.8112267525313	15.272802029755	-0.461575277223696	-1.05929729236413
2012	2	01	2012-02-01	14.4401646850359	15.0845858391445	-0.644421154108603	-0.944984420875495
2012	3	01	2012-03-01	13.9889360155775	15.1756989003917	-1.1867628848142	-0.882921664434448
2012	4	01	2012-04-01	14.5864009242205	15.4979184729294	-0.911517548708892	-0.830560934886587
2012	5	01	2012-05-01	15.8916634321994	16.1939775046512	-0.302314072451793	-0.723853732733859
2012	6	01	2012-06-01	16.3436794886291	17.1985025674806	-0.854823078851524	-0.726902336026452
2012	7	01	2012-07-01	17.6269366717743	18.8368499999195	-1.20991332814523	-0.851625344513375
2012	8	01	2012-08-01	19.3387763525387	19.769455035987	-0.430678683448264	-0.816001599403318
2012	9	01	2012-09-01	20.431674566477	19.9615956172596	0.470078949217445	-0.539861293731377
2012	10	01	2012-10-01	19.7367755261702	19.1532329601816	0.583542565988601	-0.290684607948461
2012	11	01	2012-11-01	17.8855303926518	17.7434715526993	0.142058839952494	-0.21662245588108
2012	12	01	2012-12-01	16.5169412828816	16.0498264787767	0.467114804104924	0.00370052461166104
2013	1	01	2013-01-01	14.6404272072315	15.272802029755	-0.632374822523449	0.0999569422152919
2013	2	01	2013-02-01	14.1219638499165	15.0845858391445	-0.962621989228019	0.0112997245853326
2013	3	01	2013-03-01	14.5592180690406	15.1756989003917	-0.616480831351124	-0.169793572176096
2013	4	01	2013-04-01	15.2812129500757	15.4979184729294	-0.216705522853658	-0.303168253649805
2013	5	01	2013-05-01	16.6839297553712	16.1939775046512	0.48995225072003	-0.245186018521883
2013	6	01	2013-06-01	17.4542152568754	17.1985025674806	0.255712689394752	-0.280419704306911
2013	7	01	2013-07-01	18.9825288053768	18.8368499999195	0.145678805457287	-0.150744099643455
2013	8	01	2013-08-01	18.9542659518065	19.769455035987	-0.815189084180499	-0.126171948802202
2013	9	01	2013-09-01	19.9317704253129	19.9615956172596	-0.0298251919467205	-0.0283960089014682
2013	10	01	2013-10-01	18.5768986706271	19.1532329601816	-0.576334289554538	-0.0883341366849481
2013	11	01	2013-11-01	17.6099728749335	17.7434715526993	-0.133498677765843	-0.192242624765927
2013	12	01	2013-12-01	15.9167833318178	16.0498264787767	-0.133043146958947	-0.25703526415821
2014	1	01	2014-01-01	15.7726704261989	15.272802029755	0.49986839644397	-0.19800366566043
2014	2	01	2014-02-01	15.491861353917	15.0845858391445	0.407275514772444	0.00574043416506094
2014	3	01	2014-03-01	15.9973281596326	15.1756989003917	0.821629259240861	0.147649509362991
2014	4	01	2014-04-01	16.0873786608019	15.4979184729294	0.58946018787255	0.341948588934173
2014	5	01	2014-05-01	17.3571985499333	16.1939775046512	1.16322104528207	0.558068542775492
2014	6	01	2014-06-01	18.4095632652487	17.1985025674806	1.211060697768	0.782085850229983
2014	7	01	2014-07-01	20.2037768643465	18.8368499999195	1.36692686442693	0.92659559489381
2014	8	01	2014-08-01	21.1234953710936	19.769455035987	1.35404033510665	1.08438973161618
2014	9	01	2014-09-01	21.7044897144768	19.9615956172596	1.74289409721725	1.23793387127891
2014	10	01	2014-10-01	21.171294425951	19.1532329601816	2.0180614657694	1.47603408426172
2014	11	01	2014-11-01	19.3912560703344	17.7434715526993	1.64778451763504	1.55679466298721
2014	12	01	2014-12-01	18.1190301892294	16.0498264787767	2.06920371045273	1.69981849843467
2015	1	01	2015-01-01	16.9996125735763	15.272802029755	1.72681054382134	1.75979911166707
2015	2	01	2015-02-01	17.0251057080706	15.0845858391445	1.94051986892608	1.85754570063697
2015	3	01	2015-03-01	17.2362759488483	15.1756989003917	2.0605770484566	1.91049285917686
2015	4	01	2015-04-01	17.1734182588851	15.4979184729294	1.67549978595576	1.85339924587459
2015	5	01	2015-05-01	16.9218239926948	16.1939775046512	0.727846488043618	1.70007624094269
2015	6	01	2015-06-01	18.1412176658912	17.1985025674806	0.942715098410517	1.51232813893565
2015	7	01	2015-07-01	20.1697218983569	18.8368499999195	1.33287189843736	1.44667169803832
2015	8	01	2015-08-01	21.239149197655	19.769455035987	1.46969416166806	1.36820074682865
2015	9	01	2015-09-01	22.4215788651087	19.9615956172596	2.4599832478491	1.4347684467274
2015	10	01	2015-10-01	22.146217941257	19.1532329601816	2.99298498107533	1.65434931258067
2015	11	01	2015-11-01	19.5119131544643	17.7434715526993	1.76844160176496	1.82778183153422
2015	12	01	2015-12-01	17.5452219933143	16.0498264787767	1.49539551453762	1.91989523422207
2016	1	01	2016-01-01	15.9697815734943	15.272802029755	0.696979543739319	1.81391317510573
2016	2	01	2016-02-01	16.1768960862565	15.0845858391445	1.09231024711203	1.75101585601306
2016	3	01	2016-03-01	16.2303233857774	15.1756989003917	1.0546244853857	1.51678939560249
2016	4	01	2016-04-01	16.5100521268837	15.4979184729294	1.01213365395436	1.186647507749
2016	5	01	2016-05-01	16.8315110944446	16.1939775046512	0.637533589793446	0.99816283908708
2016	6	01	2016-06-01	17.9729094178808	17.1985025674806	0.774406850400108	0.877998061730828
2016	7	01	2016-07-01	19.7970884907214	18.8368499999195	0.96023849080181	0.92187455290791
2016	8	01	2016-08-01	20.4940613062828	19.769455035987	0.724606270295837	0.860590556771877
2016	9	01	2016-09-01	20.0059470041073	19.9615956172596	0.0443513868476906	0.692211707015542
2016	10	01	2016-10-01	19.5937155462671	19.1532329601816	0.440482586085448	0.59693652903739
2016	11	01	2016-11-01	18.6466883674791	17.7434715526993	0.903216814779775	0.641217066535111
2016	12	01	2016-12-01	16.2481902109373	16.0498264787767	0.198363732160548	0.545209880161851
2017	1	01	2017-01-01	15.4876849155333	15.272802029755	0.214882885778344	0.420983945991274
2017	2	01	2017-02-01	15.2651497802593	15.0845858391445	0.18056394111478	0.330310224461098
2017	3	01	2017-03-01	15.6098925285934	15.1756989003917	0.434193628201688	0.395283931353431
2017	4	01	2017-04-01	15.8670149109254	15.4979184729294	0.369096437996031	0.383386240005194
2017	5	01	2017-05-01	16.3566447898408	16.1939775046512	0.162667285189613	0.259961318406834
2017	6	01	2017-06-01	17.2643912461398	17.1985025674806	0.0658886786591317	0.237882142823265
2017	7	01	2017-07-01	19.6399897942251	18.8368499999195	0.803139794305562	0.335924960911134
2017	8	01	2017-08-01	20.1333738268832	19.769455035987	0.363918790896257	0.36648410254138
2017	9	01	2017-09-01	20.6365490484991	19.9615956172596	0.674953431239537	0.406610736381022
2017	10	01	2017-10-01	19.9742987982471	19.1532329601816	0.821065838065518	0.481938969725936
2017	11	01	2017-11-01	18.5431179567958	17.7434715526993	0.799646404096528	0.588102156210422
2017	12	01	2017-12-01	17.0626777015458	16.0498264787767	1.01285122276905	0.745929246895409
2018	1	01	2018-01-01	16.3600876585321	15.272802029755	1.08728562877712	0.793286885974002
2018	2	01	2018-02-01	16.0280669558552	15.0845858391445	0.943481116710673	0.889880606943072
2018	3	01	2018-03-01	15.4226808607001	15.1756989003917	0.246981960308412	0.818552028454551
2018	4	01	2018-04-01	15.4888769433586	15.4979184729294	-0.00904152957075333	0.680200800515173
2018	5	01	2018-05-01	15.9108601334853	16.1939775046512	-0.283117371165879	0.499740171304771
2018	6	01	2018-06-01	17.3782542342078	17.1985025674806	0.179751666727114	0.360890245297781
2018	7	01	2018-07-01	19.7135950485512	18.8368499999195	0.876745048631687	0.325800148606876
2018	8	01	2018-08-01	22.0396091953817	19.769455035987	2.27015415939476	0.546912322387556
2018	9	01	2018-09-01	20.3518229429663	19.9615956172596	0.390227325706686	0.570786549953935
2018	10	01	2018-10-01	19.7253909753033	19.1532329601816	0.572158015121641	0.667653140736001
2018	11	01	2018-11-01	19.0027060922776	17.7434715526993	1.2592345395783	0.924711792526698
2018	12	01	2018-12-01	17.1327691464295	16.0498264787767	1.08294266765275	1.0752436260143
2019	1	01	2019-01-01	15.8091067993171	15.272802029755	0.536304769562175	1.01850357950272
2019	2	01	2019-02-01	15.3507750849307	15.0845858391445	0.266189245786199	0.684509427234626
2019	3	01	2019-03-01	15.2330834106026	15.1756989003917	0.0573845102109516	0.629035624652003
2019	4	01	2019-04-01	15.9301755883983	15.4979184729294	0.432257115468872	0.605718808043208
2019	5	01	2019-05-01	16.5106086899706	16.1939775046512	0.316631185319398	0.448618249000057
2019	6	01	2019-06-01	17.6853398050376	17.1985025674806	0.486837237556919	0.349267343984086
2019	7	01	2019-07-01	18.5018749263102	18.8368499999195	-0.334975073609336	0.204054036788834
2019	8	01	2019-08-01	19.377055429539	19.769455035987	-0.392399606447938	0.0942892280831445
2019	9	01	2019-09-01	20.4174833732588	19.9615956172596	0.4558877559992	0.160706435714519
2019	10	01	2019-10-01	19.0627069938889	19.1532329601816	-0.0905259662927662	0.0735759220875796
2019	11	01	2019-11-01	17.9301045380112	17.7434715526993	0.18663298531191	0.0519095554196648
2019	12	01	2019-12-01	16.4682610837542	16.0498264787767	0.418434604977438	0.040509116656418
2020	1	01	2020-01-01	15.4793376891705	15.272802029755	0.206535659415533	0.130760905493896
2020	2	01	2020-02-01	15.1784442494219	15.0845858391445	0.0938584102774254	0.211803908281457
2020	3	01	2020-03-01	15.5788101223233	15.1756989003917	0.403111221931642	0.203007819270197
2020	4	01	2020-04-01	15.9901422512809	15.4979184729294	0.492223778351553	0.300132776710917
2020	5	01	2020-05-01	17.3812138719169	16.1939775046512	1.18723636726572	0.466900007036552
2020	6	01	2020-06-01	17.909802523872	17.1985025674806	0.711299956391375	0.515710898938874
2020	7	01	2020-07-01	19.2978669822255	18.8368499999195	0.461016982305971	0.558124452753948
2020	8	01	2020-08-01	20.5332753675482	19.769455035987	0.763820331561234	0.669784772967916
2020	9	01	2020-09-01	21.0981123642243	19.9615956172596	1.13651674696476	0.792019027140101
2020	10	01	2020-10-01	21.0312728266909	19.1532329601816	1.87803986650932	1.0229883751664
2020	11	01	2020-11-01	17.9445677835121	17.7434715526993	0.20109623081283	0.858631685757581
2020	12	01	2020-12-01	16.1095939786021	16.0498264787767	0.0597674998254014	0.750042942996585
2021	1	01	2021-01-01	15.0385536453429	15.272802029755	-0.234248384412023	0.634165381876919
2021	2	01	2021-02-01	14.3977608412783	15.0845858391445	-0.686824997866221	0.392391160305677
2021	3	01	2021-03-01	14.2259587105821	15.1756989003917	-0.949740189809622	0.0446816708432805
NA	NA	NA	NA	NA	NA	NA	NA
NA	NA	NA	NA	NA	NA	NA	NA
NA	NA	NA	NA	NA	NA	NA	NA
NA	NA	NA	NA	NA	NA	NA	NA
NA	NA	NA	NA	NA	NA	NA	NA
NA	NA	NA	NA	NA	NA	NA	NA
NA	NA	NA	NA	NA	NA	NA	NA
NA	NA	NA	NA	NA	NA	NA	NA
NA	NA	NA	NA	NA	NA	NA	NA
