# Supplementary material for: Ecological forecasts for marine resource management during climate extremes
Source: Nat Commun. 2023 Dec 5;14:7701. doi: 10.1038/s41467-023-43188-0 (PMC10698027; doi:10.1038/s41467-023-43188-0)
Supplement: Supplementary file 4 — Source Data [file 41467_2023_43188_MOESM4_ESM.zip › source_data/figS1_topright.csv]

month	lead	cor	cor_sig	tpr	tnr	acc	sedi	bss	model
1	0.5	0.930450437784876	1	1	0.761904761904762	0.838709677419355	0.936687634517593	0.67741935483871	global
2	0.5	0.922919771940348	1	1	0.68421052631579	0.806451612903226	0.911857318989112	0.612903225806452	global
3	0.5	0.908862495140509	1	0.875	0.866666666666667	0.870967741935484	0.873092004423303	0.741935483870968	global
4	0.5	0.686816959495979	1	0.666666666666667	0.692307692307692	0.67741935483871	0.492904890972424	0.354838709677419	global
5	0.5	0.761079673104426	1	0.65	0.909090909090909	0.741935483870968	0.735039969755855	0.483870967741935	global
6	0.5	0.721814181138588	1	0.545454545454545	1	0.67741935483871	NA	0.354838709677419	global
7	0.5	0.446843295501184	1	0.5	0.666666666666667	0.548387096774194	0.240028067214188	0.0967741935483872	global
8	0.5	0.486600622823666	1	0.578947368421053	0.833333333333333	0.67741935483871	0.569282243718376	0.354838709677419	global
9	0.5	0.462781186331537	1	0.555555555555556	0.769230769230769	0.645161290322581	0.456185929049516	0.290322580645161	global
10	0.5	0.42386797934873	0	0.666666666666667	0.538461538461538	0.612903225806452	0.292507044577267	0.225806451612903	global
11	0.5	0.751797683413872	1	0.68421052631579	0.833333333333333	0.741935483870968	0.679337051747335	0.483870967741935	global
12	0.5	0.833051626202401	1	1	0.8	0.870967741935484	0.949325328543612	0.741935483870968	global
1	1.5	0.501299830463079	1	1	0.571428571428571	0.7	0.863518423031254	0.4	global
2	1.5	0.73651464847851	1	0.833333333333333	0.631578947368421	0.709677419354839	0.625329499614164	0.419354838709677	global
3	1.5	0.780742957016248	1	0.9375	0.8	0.870967741935484	0.876374622827513	0.741935483870968	global
4	1.5	0.50347523310184	1	0.611111111111111	0.615384615384615	0.612903225806452	0.320303363418436	0.225806451612903	global
5	1.5	0.681411614828755	1	0.6	1	0.741935483870968	NA	0.483870967741935	global
6	1.5	0.390423905739737	1	0.409090909090909	0.888888888888889	0.548387096774194	0.458293136526415	0.0967741935483872	global
7	1.5	0.256294349408353	0	0.454545454545455	0.777777777777778	0.548387096774194	0.339919230590308	0.0967741935483872	global
8	1.5	0.300169453229885	0	0.736842105263158	0.75	0.741935483870968	0.641932441187926	0.483870967741935	global
9	1.5	0.393542400253084	1	0.555555555555556	0.384615384615385	0.483870967741935	-0.0866852298081787	-0.032258064516129	global
10	1.5	0.406877714361576	1	0.722222222222222	0.615384615384615	0.67741935483871	0.467630650669379	0.354838709677419	global
11	1.5	0.245486054267898	0	0.526315789473684	0.583333333333333	0.548387096774194	0.157701477543165	0.0967741935483872	global
12	1.5	0.690975924581944	1	1	0.65	0.774193548387097	0.898317973816661	0.548387096774194	global
1	2.5	0.575260464380699	1	0.888888888888889	0.476190476190476	0.6	0.53443989703174	0.2	global
2	2.5	0.405155659194999	0	0.545454545454545	0.578947368421053	0.566666666666667	0.178071500395688	0.133333333333333	global
3	2.5	0.592959789805524	1	0.75	0.6	0.67741935483871	0.484728416557919	0.354838709677419	global
4	2.5	0.553474664696575	1	0.666666666666667	0.692307692307692	0.67741935483871	0.492904890972424	0.354838709677419	global
5	2.5	0.553670430842272	1	0.55	0.727272727272727	0.612903225806452	0.391979918065388	0.225806451612903	global
6	2.5	0.370260542522397	0	0.363636363636364	0.888888888888889	0.516129032258065	0.402237399549469	0.032258064516129	global
7	2.5	-0.0650790953023242	0	0.409090909090909	0.555555555555556	0.451612903225806	-0.0508522985634924	-0.096774193548387	global
8	2.5	0.278681973665239	0	0.578947368421053	0.5	0.548387096774194	0.113978162665717	0.0967741935483871	global
9	2.5	0.213797335716203	0	0.722222222222222	0.384615384615385	0.580645161290323	0.159390454727755	0.161290322580645	global
10	2.5	0.232742053389079	0	0.5	0.384615384615385	0.451612903225806	-0.165949905598297	-0.096774193548387	global
11	2.5	0.0092661006299931	0	0.578947368421053	0.583333333333333	0.580645161290323	0.23180933754246	0.161290322580645	global
12	2.5	0.393313210940895	0	0.545454545454545	0.7	0.645161290322581	0.347957718167512	0.290322580645161	global
1	3.5	0.352252203206401	0	0.555555555555556	0.619047619047619	0.6	0.248629706966512	0.2	global
2	3.5	0.599590166454552	1	1	0.631578947368421	0.766666666666667	0.891261888794393	0.533333333333333	global
3	3.5	0.295326756438102	0	0.733333333333333	0.466666666666667	0.6	0.290262775920257	0.2	global
4	3.5	0.255488933303811	0	0.5	0.461538461538462	0.483870967741935	-0.0552822114140323	-0.032258064516129	global
5	3.5	0.462357088606584	1	0.6	0.818181818181818	0.67741935483871	0.572879704759804	0.354838709677419	global
6	3.5	0.414861483030277	1	0.181818181818182	0.777777777777778	0.354838709677419	-0.0683902736078637	-0.290322580645161	global
7	3.5	0.0448206960861089	0	0.541666666666667	0.714285714285714	0.580645161290323	0.363503998003773	0.161290322580645	global
8	3.5	-0.0911839591632677	0	0.631578947368421	0.416666666666667	0.548387096774194	0.0707198826759582	0.0967741935483871	global
9	3.5	0.0753132145783351	0	0.722222222222222	0.153846153846154	0.483870967741935	-0.204963635940917	-0.032258064516129	global
10	3.5	0.259584219264945	0	0.631578947368421	0.5	0.580645161290323	0.189605424550267	0.161290322580645	global
11	3.5	0.0822888917505259	0	0.5	0.454545454545455	0.483870967741935	-0.0652075339533646	-0.032258064516129	global
12	3.5	0.246870498437308	0	0.454545454545455	0.4	0.419354838709677	-0.208463353000096	-0.161290322580645	global
1	4.5	0.380064873691012	1	0.888888888888889	0.523809523809524	0.633333333333333	0.585978549703863	0.266666666666667	global
2	4.5	0.314707074821407	0	0.545454545454545	0.526315789473684	0.533333333333333	0.102992672334192	0.0666666666666668	global
3	4.5	0.522844861818705	1	0.8	0.666666666666667	0.733333333333333	0.62282305951362	0.466666666666667	global
4	4.5	0.158799853123822	0	0.666666666666667	0.5	0.6	0.239858422464153	0.2	global
5	4.5	0.382836714804885	1	0.65	0.727272727272727	0.67741935483871	0.516281870333029	0.354838709677419	global
6	4.5	0.270636565192566	0	0.363636363636364	0.888888888888889	0.516129032258065	0.402237399549469	0.032258064516129	global
7	4.5	0.151966348340126	0	0.333333333333333	0.714285714285714	0.419354838709677	0.0725563408815068	-0.161290322580645	global
8	4.5	0.26393692305167	0	0.842105263157895	0.5	0.709677419354839	0.491611726722461	0.419354838709677	global
9	4.5	0.285956532793304	0	0.666666666666667	0.538461538461538	0.612903225806452	0.292507044577267	0.225806451612903	global
10	4.5	0.393858361627297	1	0.736842105263158	0.583333333333333	0.67741935483871	0.447104873414216	0.354838709677419	global
11	4.5	-0.0310189885365152	0	0.6	0.545454545454545	0.580645161290323	0.208463353000096	0.161290322580645	global
12	4.5	0.360637551919548	1	0.636363636363636	0.4	0.483870967741935	0.0529117678104797	-0.032258064516129	global
1	5.5	0.445229369710512	1	0.888888888888889	0.523809523809524	0.633333333333333	0.585978549703863	0.266666666666667	global
2	5.5	0.532460256402636	1	0.909090909090909	0.526315789473684	0.666666666666667	0.619224285996577	0.333333333333333	global
3	5.5	0.098775550449788	0	0.533333333333333	0.533333333333333	0.533333333333333	0.0959502983033426	0.0666666666666667	global
4	5.5	0.303339124258013	0	0.666666666666667	0.583333333333333	0.633333333333333	0.352742209035872	0.266666666666667	global
5	5.5	0.168390710016556	0	0.473684210526316	0.545454545454545	0.5	0.0278845351921395	0	global
6	5.5	0.409180327122811	1	0.363636363636364	0.777777777777778	0.483870967741935	0.21548695524967	-0.032258064516129	global
7	5.5	0.20019502631678	0	0.5	0.428571428571429	0.483870967741935	-0.102117536368876	-0.032258064516129	global
8	5.5	0.10230358706162	0	0.736842105263158	0.25	0.548387096774194	-0.0204312069579911	0.0967741935483872	global
9	5.5	0.0129286850403266	0	0.777777777777778	0.230769230769231	0.548387096774194	0.0142551723503319	0.0967741935483871	global
10	5.5	-0.1051005509991	0	0.526315789473684	0.416666666666667	0.483870967741935	-0.0821307308659827	-0.032258064516129	global
11	5.5	0.0420258540392287	0	0.75	0.636363636363636	0.709677419354839	0.528429047798447	0.419354838709677	global
12	5.5	0.111622977553935	0	0.636363636363636	0.45	0.516129032258065	0.125058111372038	0.032258064516129	global
1	6.5	0.206195457199069	0	0.666666666666667	0.428571428571429	0.5	0.138586184975889	0	global
2	6.5	0.553412128816316	1	0.818181818181818	0.526315789473684	0.633333333333333	0.487775605882028	0.266666666666667	global
3	6.5	0.454741156175638	1	0.733333333333333	0.666666666666667	0.7	0.543274358084967	0.4	global
4	6.5	0.0689638665853474	0	0.5	0.583333333333333	0.533333333333333	0.120239020118989	0.0666666666666668	global
5	6.5	0.343149257105275	0	0.631578947368421	0.727272727272727	0.666666666666667	0.49403509733937	0.333333333333333	global
6	6.5	-0.203915550554696	0	0.238095238095238	0.555555555555556	0.333333333333333	-0.302172505876211	-0.333333333333333	global
7	6.5	0.429839950981347	1	0.5	0.714285714285714	0.548387096774194	0.308244793851357	0.0967741935483871	global
8	6.5	0.192684405391334	0	0.68421052631579	0.5	0.612903225806452	0.264986052737429	0.225806451612903	global
9	6.5	0.129548482621964	0	0.555555555555556	0.307692307692308	0.451612903225806	-0.199232050738474	-0.096774193548387	global
10	6.5	-0.123724092822319	0	0.631578947368421	0.333333333333333	0.516129032258065	-0.0517003863259279	0.032258064516129	global
11	6.5	-0.0185000207548354	0	0.6	0.727272727272727	0.645161290322581	0.455243408376839	0.290322580645161	global
12	6.5	0.168649016797406	0	0.818181818181818	0.35	0.516129032258065	0.260605328942257	0.032258064516129	global
1	7.5	0.352784735189787	0	0.666666666666667	0.523809523809524	0.566666666666667	0.2718370696575	0.133333333333333	global
2	7.5	0.474946094653355	1	0.727272727272727	0.526315789473684	0.6	0.360644320348186	0.2	global
3	7.5	0.618779971125453	1	0.733333333333333	0.666666666666667	0.7	0.543274358084967	0.4	global
4	7.5	0.220706959065413	0	0.611111111111111	0.416666666666667	0.533333333333333	0.0407202148248727	0.0666666666666667	global
5	7.5	0.175878379909281	0	0.421052631578947	0.727272727272727	0.533333333333333	0.21871891822417	0.0666666666666667	global
6	7.5	-0.0398369675208135	0	0.19047619047619	0.666666666666667	0.333333333333333	-0.223051391178398	-0.333333333333333	global
7	7.5	-0.152330092257945	0	0.333333333333333	0.5	0.366666666666667	-0.238859850609573	-0.266666666666667	global
8	7.5	0.175408380864338	0	0.578947368421053	0.416666666666667	0.516129032258065	-0.00611214292768417	0.032258064516129	global
9	7.5	0.195139405972208	0	0.666666666666667	0.384615384615385	0.548387096774194	0.0759069451837762	0.0967741935483872	global
10	7.5	0.21058001000039	0	0.736842105263158	0.583333333333333	0.67741935483871	0.447104873414216	0.354838709677419	global
11	7.5	-0.206616909477047	0	0.7	0.272727272727273	0.548387096774194	-0.0415177032139179	0.0967741935483872	global
12	7.5	0.0540241052101118	0	0.636363636363636	0.55	0.580645161290323	0.265340140068131	0.161290322580645	global
1	8.5	0.35372661804114	0	0.777777777777778	0.476190476190476	0.566666666666667	0.367211857190142	0.133333333333333	global
2	8.5	0.392738473896728	1	0.727272727272727	0.631578947368421	0.666666666666667	0.49352011372106	0.333333333333333	global
3	8.5	0.564392252160358	1	0.8	0.733333333333333	0.766666666666667	0.69175005308816	0.533333333333333	global
4	8.5	0.52334986444742	1	0.833333333333333	0.666666666666667	0.766666666666667	0.661757620349486	0.533333333333333	global
5	8.5	0.366996514677563	0	0.526315789473684	0.818181818181818	0.633333333333333	0.488428402122157	0.266666666666667	global
6	8.5	0.154567079310224	0	0.380952380952381	0.666666666666667	0.466666666666667	0.0707027661631009	-0.0666666666666667	global
7	8.5	0.0892621384977971	0	0.458333333333333	0.5	0.466666666666667	-0.0591789417780199	-0.0666666666666669	global
8	8.5	-0.0870081661401736	0	0.666666666666667	0.666666666666667	0.666666666666667	0.460728203643503	0.333333333333333	global
9	8.5	0.0818837225077463	0	0.5	0.153846153846154	0.354838709677419	-0.497083443576508	-0.290322580645161	global
10	8.5	-0.0101963629910447	0	0.578947368421053	0.5	0.548387096774194	0.113978162665717	0.0967741935483872	global
11	8.5	0.0596726379106422	0	0.65	0.636363636363636	0.645161290322581	0.40033753854535	0.290322580645161	global
12	8.5	0.333623840990517	0	0.727272727272727	0.5	0.580645161290323	0.325893140624701	0.161290322580645	global
1	9.5	0.310733841065894	0	0.555555555555556	0.571428571428571	0.566666666666667	0.181488677179394	0.133333333333333	global
2	9.5	0.520524015631487	1	1	0.473684210526316	0.666666666666667	0.82188508571472	0.333333333333333	global
3	9.5	0.565999260328596	1	0.733333333333333	0.533333333333333	0.633333333333333	0.378571794272443	0.266666666666667	global
4	9.5	0.298688210050919	0	0.611111111111111	0.583333333333333	0.6	0.27652314607068	0.2	global
5	9.5	0.453881409426705	1	0.473684210526316	0.818181818181818	0.6	0.424498668392307	0.2	global
6	9.5	0.209028290655338	0	0.285714285714286	0.888888888888889	0.466666666666667	0.297972985831466	-0.0666666666666667	global
7	9.5	0.0963236391936584	0	0.416666666666667	0.333333333333333	0.4	-0.351506419555088	-0.2	global
8	9.5	0.158428838000779	0	0.722222222222222	0.666666666666667	0.7	0.529880818059225	0.4	global
9	9.5	0.170711016110932	0	0.611111111111111	0.416666666666667	0.533333333333333	0.0407202148248727	0.0666666666666667	global
10	9.5	0.13345233631445	0	0.578947368421053	0.666666666666667	0.612903225806452	0.346933115902706	0.225806451612903	global
11	9.5	0.0407478752175902	0	0.6	0.454545454545455	0.548387096774194	0.0793584408198938	0.0967741935483871	global
12	9.5	0.0967357759216369	0	0.727272727272727	0.45	0.548387096774194	0.258241172119738	0.0967741935483871	global
1	10.5	0.180041568377425	0	0.777777777777778	0.380952380952381	0.5	0.238824236992849	0	global
2	10.5	0.22378034491789	0	0.636363636363636	0.578947368421053	0.6	0.304906407784527	0.2	global
3	10.5	0.359191141966514	0	0.866666666666667	0.533333333333333	0.7	0.564595972013559	0.4	global
4	10.5	0.286118126825913	0	0.611111111111111	0.5	0.566666666666667	0.160197039926803	0.133333333333333	global
5	10.5	0.0555457655503719	0	0.368421052631579	0.636363636363636	0.466666666666667	0.00725940856129375	-0.0666666666666667	global
6	10.5	0.258784516356405	0	0.333333333333333	0.888888888888889	0.5	0.363016360043326	0	global
7	10.5	-0.00474179523844819	0	0.208333333333333	0.5	0.266666666666667	-0.417769970414209	-0.466666666666667	global
8	10.5	-0.102844279505908	0	0.5	0.583333333333333	0.533333333333333	0.120239020118989	0.0666666666666667	global
9	10.5	-0.00807716744631215	0	0.5	0.166666666666667	0.366666666666667	-0.478264813341819	-0.266666666666667	global
10	10.5	0.309503492502897	0	0.631578947368421	0.636363636363636	0.633333333333333	0.376023086626845	0.266666666666667	global
11	10.5	-0.17294219960359	0	0.6	0.363636363636364	0.516129032258065	-0.0529117678104797	0.032258064516129	global
12	10.5	0.146820052149661	0	0.545454545454545	0.4	0.451612903225806	-0.0793584408198938	-0.096774193548387	global
1	11.5	0.204582521124553	0	0.777777777777778	0.523809523809524	0.6	0.427855614115732	0.2	global
2	11.5	-0.0251963234511701	0	0.636363636363636	0.368421052631579	0.466666666666667	0.00669383324593111	-0.0666666666666667	global
3	11.5	0.345546981964028	0	0.6	0.6	0.6	0.283931530582418	0.2	global
4	11.5	0.30827262871459	0	0.555555555555556	0.5	0.533333333333333	0.0802763966589021	0.0666666666666667	global
5	11.5	0.200446964964776	0	0.526315789473684	0.727272727272727	0.6	0.361228701930872	0.2	global
6	11.5	0.0214379021534982	0	0.238095238095238	0.444444444444444	0.3	-0.445755769154482	-0.4	global
7	11.5	0.1998535108863	0	0.333333333333333	0.833333333333333	0.433333333333333	0.263719316453804	-0.133333333333333	global
8	11.5	0.0906903606875994	0	0.722222222222222	0.666666666666667	0.7	0.529880818059225	0.4	global
9	11.5	0.075778929392863	0	0.666666666666667	0.416666666666667	0.566666666666667	0.122361118518178	0.133333333333333	global
10	11.5	0.103189327185374	0	0.578947368421053	0.363636363636364	0.5	-0.0834702374738096	0	global
11	11.5	0.0307185089791688	0	0.631578947368421	0.545454545454545	0.6	0.252961678508888	0.2	global
12	11.5	0.182254645528872	0	0.636363636363636	0.3	0.419354838709677	-0.095443034490867	-0.161290322580645	global
