# Supplementary material for: Ecological forecasts for marine resource management during climate extremes
Source: Nat Commun. 2023 Dec 5;14:7701. doi: 10.1038/s41467-023-43188-0 (PMC10698027; doi:10.1038/s41467-023-43188-0)
Supplement: Supplementary file 4 — Source Data [file 41467_2023_43188_MOESM4_ESM.zip › source_data/figS1_bottomright.csv]

month	lead	downscaled	global	diff
1	0.5	0.793103448275862	0.838709677419355	0.0456062291434928
2	1.5	0.724137931034483	0.709677419354839	-0.014460511679644
3	2.5	0.655172413793103	0.67741935483871	0.0222469410456062
4	3.5	0.655172413793103	0.483870967741935	-0.171301446051168
5	4.5	0.655172413793103	0.67741935483871	0.0222469410456062
6	5.5	0.620689655172414	0.483870967741935	-0.136818687430478
7	6.5	0.551724137931034	0.548387096774194	-0.00333704115684097
8	7.5	0.655172413793103	0.516129032258065	-0.139043381535039
9	8.5	0.620689655172414	0.354838709677419	-0.265850945494994
10	9.5	0.620689655172414	0.612903225806452	-0.00778642936596219
11	10.5	0.482758620689655	0.516129032258065	0.0333704115684093
12	11.5	0.517241379310345	0.419354838709677	-0.0978865406006674
7	0.5	0.724137931034483	0.548387096774194	-0.175750834260289
8	1.5	0.448275862068966	0.741935483870968	0.293659621802002
9	2.5	0.517241379310345	0.580645161290323	0.0634037819799778
10	3.5	0.551724137931034	0.580645161290323	0.0289210233592881
11	4.5	0.482758620689655	0.580645161290323	0.0978865406006674
12	5.5	0.517241379310345	0.516129032258065	-0.00111234705228036
1	6.5	0.655172413793103	0.5	-0.155172413793103
2	7.5	0.655172413793103	0.6	-0.0551724137931034
3	8.5	0.724137931034483	0.766666666666667	0.042528735632184
4	9.5	0.620689655172414	0.6	-0.0206896551724138
5	10.5	0.551724137931034	0.466666666666667	-0.0850574712643678
6	11.5	0.620689655172414	0.3	-0.320689655172414
