# Supplementary material for: Ecological forecasts for marine resource management during climate extremes
Source: Nat Commun. 2023 Dec 5;14:7701. doi: 10.1038/s41467-023-43188-0 (PMC10698027; doi:10.1038/s41467-023-43188-0)
Supplement: Supplementary file 4 — Source Data [file 41467_2023_43188_MOESM4_ESM.zip › source_data/figS1_topleft.csv]

month	lead	cor	cor_sig	tpr	tnr	acc	sedi	bss	model
1	0.5	0.923562072191074	1	1	0.857142857142857	0.903225806451613	0.965578865761275	0.806451612903226	global
2	0.5	0.916627128633319	1	1	0.789473684210526	0.870967741935484	0.946643296639164	0.741935483870968	global
3	0.5	0.943704116715039	1	0.875	1	0.935483870967742	NA	0.870967741935484	global
4	0.5	0.861360365440797	1	0.611111111111111	0.923076923076923	0.741935483870968	0.719271991242772	0.483870967741935	global
5	0.5	0.852859826615428	1	0.7	1	0.806451612903226	NA	0.612903225806452	global
6	0.5	0.826215370031254	1	0.636363636363636	1	0.741935483870968	NA	0.483870967741935	global
7	0.5	0.700642899807487	1	0.681818181818182	0.777777777777778	0.709677419354839	0.613590489820699	0.419354838709677	global
8	0.5	0.735261042276074	1	0.789473684210526	0.75	0.774193548387097	0.697591199983823	0.548387096774194	global
9	0.5	0.74656582957216	1	0.833333333333333	0.769230769230769	0.806451612903226	0.759525434380497	0.612903225806452	global
10	0.5	0.587937487478115	1	0.833333333333333	0.692307692307692	0.774193548387097	0.687234101086117	0.548387096774194	global
11	0.5	0.802356340657142	1	0.68421052631579	0.833333333333333	0.741935483870968	0.679337051747335	0.483870967741935	global
12	0.5	0.827012351293215	1	1	0.75	0.838709677419355	0.93353663279168	0.67741935483871	global
1	1.5	0.746661016567592	1	0.888888888888889	0.761904761904762	0.8	0.805372293237222	0.6	global
2	1.5	0.75940254280309	1	0.833333333333333	0.68421052631579	0.741935483870968	0.678922425630793	0.483870967741935	global
3	1.5	0.823452199302961	1	0.8125	0.866666666666667	0.838709677419355	0.826026076715878	0.67741935483871	global
4	1.5	0.68986552348374	1	0.666666666666667	0.769230769230769	0.709677419354839	0.586635774724695	0.419354838709677	global
5	1.5	0.72057716706703	1	0.6	1	0.741935483870968	NA	0.483870967741935	global
6	1.5	0.566575487017753	1	0.590909090909091	0.777777777777778	0.645161290322581	0.510345901992112	0.290322580645161	global
7	1.5	0.550594402212109	1	0.636363636363636	0.666666666666667	0.645161290322581	0.422247372671983	0.290322580645161	global
8	1.5	0.49156410070004	1	0.789473684210526	0.5	0.67741935483871	0.415465470753907	0.354838709677419	global
9	1.5	0.510876588545307	1	0.722222222222222	0.384615384615385	0.580645161290323	0.159390454727755	0.161290322580645	global
10	1.5	0.547828981990857	1	0.833333333333333	0.615384615384615	0.741935483870968	0.608631209148097	0.483870967741935	global
11	1.5	0.226792564793873	0	0.578947368421053	0.583333333333333	0.580645161290323	0.23180933754246	0.161290322580645	global
12	1.5	0.594068320285314	1	0.909090909090909	0.7	0.774193548387097	0.77623382065454	0.548387096774194	global
1	2.5	0.574135023807307	1	0.666666666666667	0.619047619047619	0.633333333333333	0.398973143702881	0.266666666666667	global
2	2.5	0.660466245305277	1	0.818181818181818	0.631578947368421	0.7	0.606725686187733	0.4	global
3	2.5	0.67612453081155	1	0.75	0.8	0.774193548387097	0.708322008573834	0.548387096774194	global
4	2.5	0.548245501383753	1	0.555555555555556	0.769230769230769	0.645161290322581	0.456185929049516	0.290322580645161	global
5	2.5	0.692619151670224	1	0.65	0.909090909090909	0.741935483870968	0.735039969755855	0.483870967741935	global
6	2.5	0.590831796042592	1	0.545454545454545	0.777777777777778	0.612903225806452	0.455618793006232	0.225806451612903	global
7	2.5	0.564770781899451	1	0.636363636363636	0.555555555555556	0.612903225806452	0.273744697560693	0.225806451612903	global
8	2.5	0.388882795582152	1	0.68421052631579	0.416666666666667	0.580645161290323	0.148369469207045	0.161290322580645	global
9	2.5	0.447902580390493	1	0.777777777777778	0.307692307692308	0.580645161290323	0.133911984530104	0.161290322580645	global
10	2.5	0.412180165431362	1	0.777777777777778	0.461538461538462	0.645161290322581	0.348932994345607	0.290322580645161	global
11	2.5	0.329999732100645	0	0.736842105263158	0.583333333333333	0.67741935483871	0.447104873414216	0.354838709677419	global
12	2.5	0.405364236551118	1	0.454545454545455	0.65	0.580645161290323	0.151559386708739	0.161290322580645	global
1	3.5	0.582281401402881	1	0.777777777777778	0.666666666666667	0.7	0.59615349557306	0.4	global
2	3.5	0.614246708917985	1	0.727272727272727	0.68421052631579	0.7	0.556252440948052	0.4	global
3	3.5	0.542841890750447	1	0.533333333333333	0.666666666666667	0.6	0.285399660759225	0.2	global
4	3.5	0.39704781627631	1	0.444444444444444	0.769230769230769	0.580645161290323	0.31355753411526	0.161290322580645	global
5	3.5	0.544365528322993	1	0.65	0.909090909090909	0.741935483870968	0.735039969755855	0.483870967741935	global
6	3.5	0.470168871094358	1	0.5	0.777777777777778	0.580645161290323	0.398819375358801	0.161290322580645	global
7	3.5	0.524920978985423	1	0.708333333333333	0.857142857142857	0.741935483870968	0.728537888178293	0.483870967741935	global
8	3.5	0.280285102920068	0	0.789473684210526	0.333333333333333	0.612903225806452	0.190699243497816	0.225806451612903	global
9	3.5	0.527037121212334	1	0.777777777777778	0.384615384615385	0.612903225806452	0.244872304100203	0.225806451612903	global
10	3.5	0.385745183186433	1	0.631578947368421	0.416666666666667	0.548387096774194	0.0707198826759582	0.0967741935483871	global
11	3.5	0.334689801150967	0	0.65	0.363636363636364	0.548387096774194	0.020554205663618	0.0967741935483871	global
12	3.5	0.388715827541937	1	0.818181818181818	0.6	0.67741935483871	0.572269048342167	0.354838709677419	global
1	4.5	0.568509528417286	1	0.777777777777778	0.571428571428571	0.633333333333333	0.48622048422904	0.266666666666667	global
2	4.5	0.534853361355192	1	0.727272727272727	0.68421052631579	0.7	0.556252440948052	0.4	global
3	4.5	0.603559856844978	1	0.6	0.733333333333333	0.666666666666667	0.462979519247226	0.333333333333333	global
4	4.5	0.379176524870023	0	0.5	0.75	0.6	0.358926668820365	0.2	global
5	4.5	0.552255047469683	1	0.6	0.909090909090909	0.709677419354839	0.690608598490551	0.419354838709677	global
6	4.5	0.45157964921466	1	0.5	0.777777777777778	0.580645161290323	0.398819375358801	0.161290322580645	global
7	4.5	0.498638978439314	1	0.708333333333333	0.714285714285714	0.709677419354839	0.569769331055562	0.419354838709677	global
8	4.5	0.20322755174996	0	0.736842105263158	0.25	0.548387096774194	-0.0204312069579911	0.0967741935483872	global
9	4.5	0.408174990244561	1	0.833333333333333	0.461538461538462	0.67741935483871	0.432116388884661	0.354838709677419	global
10	4.5	0.493627415477289	1	0.842105263157895	0.583333333333333	0.741935483870968	0.585564678671229	0.483870967741935	global
11	4.5	0.222551197838557	0	0.7	0.363636363636364	0.580645161290323	0.095443034490867	0.161290322580645	global
12	4.5	0.464813547369136	1	0.727272727272727	0.5	0.580645161290323	0.325893140624701	0.161290322580645	global
1	5.5	0.600363633423268	1	0.777777777777778	0.666666666666667	0.7	0.59615349557306	0.4	global
2	5.5	0.587060125896834	1	0.818181818181818	0.842105263157895	0.833333333333333	0.809542154277602	0.666666666666667	global
3	5.5	0.461187991433941	1	0.6	0.733333333333333	0.666666666666667	0.462979519247226	0.333333333333333	global
4	5.5	0.361527143414209	0	0.5	0.666666666666667	0.566666666666667	0.239825856881359	0.133333333333333	global
5	5.5	0.523824809142345	1	0.526315789473684	0.818181818181818	0.633333333333333	0.488428402122157	0.266666666666667	global
6	5.5	0.412791244785113	1	0.545454545454545	0.666666666666667	0.580645161290323	0.302205422893896	0.161290322580645	global
7	5.5	0.348700413102586	1	0.75	0.571428571428571	0.709677419354839	0.450304724486707	0.419354838709677	global
8	5.5	0.293515608821607	0	0.789473684210526	0.416666666666667	0.645161290322581	0.307052240751435	0.290322580645161	global
9	5.5	0.422913986525128	1	0.833333333333333	0.307692307692308	0.612903225806452	0.226787658824462	0.225806451612903	global
10	5.5	0.404816021997615	1	0.789473684210526	0.666666666666667	0.741935483870968	0.610645841874799	0.483870967741935	global
11	5.5	0.41705079072588	1	0.7	0.545454545454545	0.645161290322581	0.348465105932143	0.290322580645161	global
12	5.5	0.285631293317526	0	0.545454545454545	0.6	0.580645161290323	0.20789685497678	0.161290322580645	global
1	6.5	0.497521856061852	1	0.555555555555556	0.666666666666667	0.633333333333333	0.315048085956414	0.266666666666667	global
2	6.5	0.594349430274134	1	0.818181818181818	0.68421052631579	0.733333333333333	0.661789360151742	0.466666666666667	global
3	6.5	0.506662962966492	1	0.6	0.733333333333333	0.666666666666667	0.462979519247226	0.333333333333333	global
4	6.5	0.132326398432464	0	0.5	0.666666666666667	0.566666666666667	0.239825856881359	0.133333333333333	global
5	6.5	0.38347277118679	0	0.473684210526316	0.727272727272727	0.566666666666667	0.291185371860001	0.133333333333333	global
6	6.5	0.459914131962791	1	0.571428571428571	0.666666666666667	0.6	0.337084544685297	0.2	global
7	6.5	0.47900556225134	1	0.625	0.571428571428571	0.612903225806452	0.279895866551045	0.225806451612903	global
8	6.5	0.222201125749085	0	0.842105263157895	0.333333333333333	0.645161290322581	0.278515595418307	0.290322580645161	global
9	6.5	0.340165055003691	0	0.777777777777778	0.230769230769231	0.548387096774194	0.0142551723503319	0.0967741935483871	global
10	6.5	0.462782833482721	1	0.894736842105263	0.5	0.741935483870968	0.570577813209731	0.483870967741935	global
11	6.5	0.43212879286202	1	0.75	0.636363636363636	0.709677419354839	0.528429047798447	0.419354838709677	global
12	6.5	0.44469005199238	1	0.727272727272727	0.55	0.612903225806452	0.391375075162876	0.225806451612903	global
1	7.5	0.562774151973762	1	0.777777777777778	0.571428571428571	0.633333333333333	0.48622048422904	0.266666666666667	global
2	7.5	0.561158204887948	1	0.636363636363636	0.842105263157895	0.766666666666667	0.641112636725254	0.533333333333333	global
3	7.5	0.503714501458345	1	0.666666666666667	0.733333333333333	0.7	0.543302321526935	0.4	global
4	7.5	0.198255991985041	0	0.5	0.666666666666667	0.566666666666667	0.239825856881359	0.133333333333333	global
5	7.5	0.270393908790511	0	0.526315789473684	0.545454545454545	0.533333333333333	0.103542451552601	0.0666666666666667	global
6	7.5	0.339090446989131	0	0.476190476190476	0.555555555555556	0.5	0.0462495006488138	0	global
7	7.5	0.389023036154809	0	0.75	0.666666666666667	0.733333333333333	0.56405280920447	0.466666666666667	global
8	7.5	0.154261746805558	0	0.842105263157895	0.416666666666667	0.67741935483871	0.389608071822659	0.354838709677419	global
9	7.5	0.3008659036055	0	0.944444444444444	0.230769230769231	0.645161290322581	0.347783196944251	0.290322580645161	global
10	7.5	0.397484684637106	1	0.789473684210526	0.5	0.67741935483871	0.415465470753907	0.354838709677419	global
11	7.5	0.365276648212623	1	0.7	0.545454545454545	0.645161290322581	0.348465105932143	0.290322580645161	global
12	7.5	0.34550123157497	0	0.727272727272727	0.6	0.645161290322581	0.454672345394223	0.290322580645161	global
1	8.5	0.558520774963893	1	0.888888888888889	0.619047619047619	0.7	0.681153867646832	0.4	global
2	8.5	0.549046902592651	1	0.727272727272727	0.736842105263158	0.733333333333333	0.616477551766358	0.466666666666667	global
3	8.5	0.558946536264646	1	0.6	0.933333333333333	0.766666666666667	0.723893531792331	0.533333333333333	global
4	8.5	0.214780719051351	0	0.611111111111111	0.666666666666667	0.633333333333333	0.389292421140114	0.266666666666667	global
5	8.5	0.188439713814008	0	0.473684210526316	0.636363636363636	0.533333333333333	0.159364832973298	0.0666666666666667	global
6	8.5	0.268926942877987	0	0.619047619047619	0.555555555555556	0.6	0.249499157385986	0.2	global
7	8.5	0.400118812847496	1	0.625	0.666666666666667	0.633333333333333	0.407840569362756	0.266666666666667	global
8	8.5	0.378245808585038	0	1	0.416666666666667	0.766666666666667	0.803640413594472	0.533333333333333	global
9	8.5	0.242609285205741	0	0.722222222222222	0.230769230769231	0.516129032258065	-0.0741606712981374	0.032258064516129	global
10	8.5	0.194877085014438	0	0.789473684210526	0.333333333333333	0.612903225806452	0.190699243497816	0.225806451612903	global
11	8.5	0.357698837420444	0	0.75	0.727272727272727	0.741935483870968	0.631575205704527	0.483870967741935	global
12	8.5	0.304397141890574	0	0.727272727272727	0.6	0.645161290322581	0.454672345394223	0.290322580645161	global
1	9.5	0.39409874145899	0	0.555555555555556	0.571428571428571	0.566666666666667	0.181488677179394	0.133333333333333	global
2	9.5	0.475142742468809	1	0.818181818181818	0.789473684210526	0.8	0.763154990461353	0.6	global
3	9.5	0.485100095061609	1	0.666666666666667	0.8	0.733333333333333	0.622892396480006	0.466666666666667	global
4	9.5	0.334478134289917	0	0.5	0.833333333333333	0.633333333333333	0.478817830356704	0.266666666666667	global
5	9.5	0.212494161991158	0	0.526315789473684	0.636363636363636	0.566666666666667	0.233191948425682	0.133333333333333	global
6	9.5	0.182264458477538	0	0.523809523809524	0.555555555555556	0.533333333333333	0.114603464713488	0.0666666666666668	global
7	9.5	0.460804014442861	1	0.75	0.666666666666667	0.733333333333333	0.56405280920447	0.466666666666667	global
8	9.5	0.132835799013801	0	0.888888888888889	0.25	0.633333333333333	0.245809690132363	0.266666666666667	global
9	9.5	0.109982871925332	0	0.777777777777778	0.166666666666667	0.533333333333333	-0.0950890225758671	0.0666666666666667	global
10	9.5	0.203810438695125	0	0.894736842105263	0.166666666666667	0.612903225806452	0.12256557401622	0.225806451612903	global
11	9.5	0.191765834388817	0	0.65	0.363636363636364	0.548387096774194	0.020554205663618	0.0967741935483872	global
12	9.5	0.338150839321834	0	0.454545454545455	0.65	0.580645161290323	0.151559386708739	0.161290322580645	global
1	10.5	0.318412440425113	0	0.666666666666667	0.619047619047619	0.633333333333333	0.398973143702881	0.266666666666667	global
2	10.5	0.410295720084814	0	0.636363636363636	0.526315789473684	0.566666666666667	0.232634113112185	0.133333333333333	global
3	10.5	0.45110021686936	1	0.733333333333333	0.733333333333333	0.733333333333333	0.619541210390861	0.466666666666667	global
4	10.5	0.271719750818235	0	0.5	0.666666666666667	0.566666666666667	0.239825856881359	0.133333333333333	global
5	10.5	0.178823738498439	0	0.421052631578947	0.727272727272727	0.533333333333333	0.21871891822417	0.0666666666666667	global
6	10.5	0.215502078205044	0	0.428571428571429	0.666666666666667	0.5	0.139541215223228	0	global
7	10.5	0.235812709336483	0	0.333333333333333	0.666666666666667	0.4	0.000622117972793093	-0.2	global
8	10.5	0.298559463586788	0	0.611111111111111	0.666666666666667	0.633333333333333	0.389292421140114	0.266666666666667	global
9	10.5	-0.0398804776683623	0	0.555555555555556	0.333333333333333	0.466666666666667	-0.161538333966118	-0.0666666666666667	global
10	10.5	0.0636835319462641	0	0.68421052631579	0.272727272727273	0.533333333333333	-0.065435542255067	0.0666666666666668	global
11	10.5	0.283849440748898	0	0.7	0.545454545454545	0.645161290322581	0.348465105932143	0.290322580645161	global
12	10.5	0.388296756647172	1	0.818181818181818	0.5	0.612903225806452	0.456156193933919	0.225806451612903	global
1	11.5	0.414409102890201	1	0.888888888888889	0.619047619047619	0.7	0.681153867646832	0.4	global
2	11.5	0.306653660480193	0	0.454545454545455	0.421052631578947	0.433333333333333	-0.178608467167069	-0.133333333333333	global
3	11.5	0.503190465758283	1	0.666666666666667	0.733333333333333	0.7	0.543302321526935	0.4	global
4	11.5	0.297824713899306	0	0.555555555555556	0.5	0.533333333333333	0.0802763966589021	0.0666666666666667	global
5	11.5	0.318007386154468	0	0.68421052631579	0.818181818181818	0.733333333333333	0.662281326532567	0.466666666666667	global
6	11.5	0.0709331299020708	0	0.285714285714286	0.666666666666667	0.4	-0.0717949769275414	-0.2	global
7	11.5	0.255285478604656	0	0.333333333333333	0.5	0.366666666666667	-0.238859850609573	-0.266666666666667	global
8	11.5	0.306857637881212	0	0.611111111111111	0.666666666666667	0.633333333333333	0.389292421140114	0.266666666666667	global
9	11.5	0.111141797768294	0	0.555555555555556	0.416666666666667	0.5	-0.0400253972535261	0	global
10	11.5	0.0321629727137117	0	0.578947368421053	0.363636363636364	0.5	-0.0834702374738096	0	global
11	11.5	0.088996463072584	0	0.578947368421053	0.363636363636364	0.5	-0.0834702374738096	0	global
12	11.5	0.12573926437246	0	0.545454545454545	0.5	0.516129032258065	0.0652075339533646	0.032258064516129	global
