# Supplementary material for: Ecological forecasts for marine resource management during climate extremes
Source: Nat Commun. 2023 Dec 5;14:7701. doi: 10.1038/s41467-023-43188-0 (PMC10698027; doi:10.1038/s41467-023-43188-0)
Supplement: Supplementary file 4 — Source Data [file 41467_2023_43188_MOESM4_ESM.zip › source_data/fig3_bottom.csv]

lead	correlation_months	correlation_values	cor_sig_months	cor_sig_values	tpr_months	tpr_values	tnr_months	tnr_values	acc_months	acc_values	acc_sig_months	acc_sig_values	sedi_months	sedi_values	sedi_sig_months	sedi_sig_values	bss_months	bss_values
6.5	jun	0.782813214171176	jun	1	jun	0.636363636363636	jun	0.928571428571429	jun	0.846153846153846	jun	1	jun	0.747641925532615	jun	1	jun	0.792099792099792
6.5	jun	0.782813214171176	jun	1	jun	0.636363636363636	jun	0.928571428571429	jun	0.846153846153846	jun	1	jun	0.747641925532615	jun	1	jul	0.54954954954955
6.5	jun	0.782813214171176	jun	1	jun	0.636363636363636	jun	0.928571428571429	jun	0.846153846153846	jun	1	jun	0.747641925532615	jun	1	aug	0.653499653499654
6.5	jun	0.782813214171176	jun	1	jun	0.636363636363636	jun	0.928571428571429	jun	0.846153846153846	jun	1	jun	0.747641925532615	jul	0	jun	0.792099792099792
6.5	jun	0.782813214171176	jun	1	jun	0.636363636363636	jun	0.928571428571429	jun	0.846153846153846	jun	1	jun	0.747641925532615	jul	0	jul	0.54954954954955
6.5	jun	0.782813214171176	jun	1	jun	0.636363636363636	jun	0.928571428571429	jun	0.846153846153846	jun	1	jun	0.747641925532615	jul	0	aug	0.653499653499654
6.5	jun	0.782813214171176	jun	1	jun	0.636363636363636	jun	0.928571428571429	jun	0.846153846153846	jun	1	jun	0.747641925532615	aug	1	jun	0.792099792099792
6.5	jun	0.782813214171176	jun	1	jun	0.636363636363636	jun	0.928571428571429	jun	0.846153846153846	jun	1	jun	0.747641925532615	aug	1	jul	0.54954954954955
6.5	jun	0.782813214171176	jun	1	jun	0.636363636363636	jun	0.928571428571429	jun	0.846153846153846	jun	1	jun	0.747641925532615	aug	1	aug	0.653499653499654
6.5	jun	0.782813214171176	jun	1	jun	0.636363636363636	jun	0.928571428571429	jun	0.846153846153846	jun	1	jul	0.147067874226769	jun	1	jun	0.792099792099792
6.5	jun	0.782813214171176	jun	1	jun	0.636363636363636	jun	0.928571428571429	jun	0.846153846153846	jun	1	jul	0.147067874226769	jun	1	jul	0.54954954954955
6.5	jun	0.782813214171176	jun	1	jun	0.636363636363636	jun	0.928571428571429	jun	0.846153846153846	jun	1	jul	0.147067874226769	jun	1	aug	0.653499653499654
6.5	jun	0.782813214171176	jun	1	jun	0.636363636363636	jun	0.928571428571429	jun	0.846153846153846	jun	1	jul	0.147067874226769	jul	0	jun	0.792099792099792
6.5	jun	0.782813214171176	jun	1	jun	0.636363636363636	jun	0.928571428571429	jun	0.846153846153846	jun	1	jul	0.147067874226769	jul	0	jul	0.54954954954955
6.5	jun	0.782813214171176	jun	1	jun	0.636363636363636	jun	0.928571428571429	jun	0.846153846153846	jun	1	jul	0.147067874226769	jul	0	aug	0.653499653499654
6.5	jun	0.782813214171176	jun	1	jun	0.636363636363636	jun	0.928571428571429	jun	0.846153846153846	jun	1	jul	0.147067874226769	aug	1	jun	0.792099792099792
6.5	jun	0.782813214171176	jun	1	jun	0.636363636363636	jun	0.928571428571429	jun	0.846153846153846	jun	1	jul	0.147067874226769	aug	1	jul	0.54954954954955
6.5	jun	0.782813214171176	jun	1	jun	0.636363636363636	jun	0.928571428571429	jun	0.846153846153846	jun	1	jul	0.147067874226769	aug	1	aug	0.653499653499654
6.5	jun	0.782813214171176	jun	1	jun	0.636363636363636	jun	0.928571428571429	jun	0.846153846153846	jun	1	aug	0.540205169407302	jun	1	jun	0.792099792099792
6.5	jun	0.782813214171176	jun	1	jun	0.636363636363636	jun	0.928571428571429	jun	0.846153846153846	jun	1	aug	0.540205169407302	jun	1	jul	0.54954954954955
6.5	jun	0.782813214171176	jun	1	jun	0.636363636363636	jun	0.928571428571429	jun	0.846153846153846	jun	1	aug	0.540205169407302	jun	1	aug	0.653499653499654
6.5	jun	0.782813214171176	jun	1	jun	0.636363636363636	jun	0.928571428571429	jun	0.846153846153846	jun	1	aug	0.540205169407302	jul	0	jun	0.792099792099792
6.5	jun	0.782813214171176	jun	1	jun	0.636363636363636	jun	0.928571428571429	jun	0.846153846153846	jun	1	aug	0.540205169407302	jul	0	jul	0.54954954954955
6.5	jun	0.782813214171176	jun	1	jun	0.636363636363636	jun	0.928571428571429	jun	0.846153846153846	jun	1	aug	0.540205169407302	jul	0	aug	0.653499653499654
6.5	jun	0.782813214171176	jun	1	jun	0.636363636363636	jun	0.928571428571429	jun	0.846153846153846	jun	1	aug	0.540205169407302	aug	1	jun	0.792099792099792
6.5	jun	0.782813214171176	jun	1	jun	0.636363636363636	jun	0.928571428571429	jun	0.846153846153846	jun	1	aug	0.540205169407302	aug	1	jul	0.54954954954955
6.5	jun	0.782813214171176	jun	1	jun	0.636363636363636	jun	0.928571428571429	jun	0.846153846153846	jun	1	aug	0.540205169407302	aug	1	aug	0.653499653499654
6.5	jun	0.782813214171176	jun	1	jun	0.636363636363636	jun	0.928571428571429	jun	0.846153846153846	jul	0	jun	0.747641925532615	jun	1	jun	0.792099792099792
6.5	jun	0.782813214171176	jun	1	jun	0.636363636363636	jun	0.928571428571429	jun	0.846153846153846	jul	0	jun	0.747641925532615	jun	1	jul	0.54954954954955
6.5	jun	0.782813214171176	jun	1	jun	0.636363636363636	jun	0.928571428571429	jun	0.846153846153846	jul	0	jun	0.747641925532615	jun	1	aug	0.653499653499654
6.5	jun	0.782813214171176	jun	1	jun	0.636363636363636	jun	0.928571428571429	jun	0.846153846153846	jul	0	jun	0.747641925532615	jul	0	jun	0.792099792099792
6.5	jun	0.782813214171176	jun	1	jun	0.636363636363636	jun	0.928571428571429	jun	0.846153846153846	jul	0	jun	0.747641925532615	jul	0	jul	0.54954954954955
6.5	jun	0.782813214171176	jun	1	jun	0.636363636363636	jun	0.928571428571429	jun	0.846153846153846	jul	0	jun	0.747641925532615	jul	0	aug	0.653499653499654
6.5	jun	0.782813214171176	jun	1	jun	0.636363636363636	jun	0.928571428571429	jun	0.846153846153846	jul	0	jun	0.747641925532615	aug	1	jun	0.792099792099792
6.5	jun	0.782813214171176	jun	1	jun	0.636363636363636	jun	0.928571428571429	jun	0.846153846153846	jul	0	jun	0.747641925532615	aug	1	jul	0.54954954954955
6.5	jun	0.782813214171176	jun	1	jun	0.636363636363636	jun	0.928571428571429	jun	0.846153846153846	jul	0	jun	0.747641925532615	aug	1	aug	0.653499653499654
6.5	jun	0.782813214171176	jun	1	jun	0.636363636363636	jun	0.928571428571429	jun	0.846153846153846	jul	0	jul	0.147067874226769	jun	1	jun	0.792099792099792
6.5	jun	0.782813214171176	jun	1	jun	0.636363636363636	jun	0.928571428571429	jun	0.846153846153846	jul	0	jul	0.147067874226769	jun	1	jul	0.54954954954955
6.5	jun	0.782813214171176	jun	1	jun	0.636363636363636	jun	0.928571428571429	jun	0.846153846153846	jul	0	jul	0.147067874226769	jun	1	aug	0.653499653499654
6.5	jun	0.782813214171176	jun	1	jun	0.636363636363636	jun	0.928571428571429	jun	0.846153846153846	jul	0	jul	0.147067874226769	jul	0	jun	0.792099792099792
6.5	jun	0.782813214171176	jun	1	jun	0.636363636363636	jun	0.928571428571429	jun	0.846153846153846	jul	0	jul	0.147067874226769	jul	0	jul	0.54954954954955
6.5	jun	0.782813214171176	jun	1	jun	0.636363636363636	jun	0.928571428571429	jun	0.846153846153846	jul	0	jul	0.147067874226769	jul	0	aug	0.653499653499654
6.5	jun	0.782813214171176	jun	1	jun	0.636363636363636	jun	0.928571428571429	jun	0.846153846153846	jul	0	jul	0.147067874226769	aug	1	jun	0.792099792099792
6.5	jun	0.782813214171176	jun	1	jun	0.636363636363636	jun	0.928571428571429	jun	0.846153846153846	jul	0	jul	0.147067874226769	aug	1	jul	0.54954954954955
6.5	jun	0.782813214171176	jun	1	jun	0.636363636363636	jun	0.928571428571429	jun	0.846153846153846	jul	0	jul	0.147067874226769	aug	1	aug	0.653499653499654
6.5	jun	0.782813214171176	jun	1	jun	0.636363636363636	jun	0.928571428571429	jun	0.846153846153846	jul	0	aug	0.540205169407302	jun	1	jun	0.792099792099792
6.5	jun	0.782813214171176	jun	1	jun	0.636363636363636	jun	0.928571428571429	jun	0.846153846153846	jul	0	aug	0.540205169407302	jun	1	jul	0.54954954954955
6.5	jun	0.782813214171176	jun	1	jun	0.636363636363636	jun	0.928571428571429	jun	0.846153846153846	jul	0	aug	0.540205169407302	jun	1	aug	0.653499653499654
6.5	jun	0.782813214171176	jun	1	jun	0.636363636363636	jun	0.928571428571429	jun	0.846153846153846	jul	0	aug	0.540205169407302	jul	0	jun	0.792099792099792
6.5	jun	0.782813214171176	jun	1	jun	0.636363636363636	jun	0.928571428571429	jun	0.846153846153846	jul	0	aug	0.540205169407302	jul	0	jul	0.54954954954955
6.5	jun	0.782813214171176	jun	1	jun	0.636363636363636	jun	0.928571428571429	jun	0.846153846153846	jul	0	aug	0.540205169407302	jul	0	aug	0.653499653499654
6.5	jun	0.782813214171176	jun	1	jun	0.636363636363636	jun	0.928571428571429	jun	0.846153846153846	jul	0	aug	0.540205169407302	aug	1	jun	0.792099792099792
6.5	jun	0.782813214171176	jun	1	jun	0.636363636363636	jun	0.928571428571429	jun	0.846153846153846	jul	0	aug	0.540205169407302	aug	1	jul	0.54954954954955
6.5	jun	0.782813214171176	jun	1	jun	0.636363636363636	jun	0.928571428571429	jun	0.846153846153846	jul	0	aug	0.540205169407302	aug	1	aug	0.653499653499654
6.5	jun	0.782813214171176	jun	1	jun	0.636363636363636	jun	0.928571428571429	jun	0.846153846153846	aug	0	jun	0.747641925532615	jun	1	jun	0.792099792099792
6.5	jun	0.782813214171176	jun	1	jun	0.636363636363636	jun	0.928571428571429	jun	0.846153846153846	aug	0	jun	0.747641925532615	jun	1	jul	0.54954954954955
6.5	jun	0.782813214171176	jun	1	jun	0.636363636363636	jun	0.928571428571429	jun	0.846153846153846	aug	0	jun	0.747641925532615	jun	1	aug	0.653499653499654
6.5	jun	0.782813214171176	jun	1	jun	0.636363636363636	jun	0.928571428571429	jun	0.846153846153846	aug	0	jun	0.747641925532615	jul	0	jun	0.792099792099792
6.5	jun	0.782813214171176	jun	1	jun	0.636363636363636	jun	0.928571428571429	jun	0.846153846153846	aug	0	jun	0.747641925532615	jul	0	jul	0.54954954954955
6.5	jun	0.782813214171176	jun	1	jun	0.636363636363636	jun	0.928571428571429	jun	0.846153846153846	aug	0	jun	0.747641925532615	jul	0	aug	0.653499653499654
6.5	jun	0.782813214171176	jun	1	jun	0.636363636363636	jun	0.928571428571429	jun	0.846153846153846	aug	0	jun	0.747641925532615	aug	1	jun	0.792099792099792
6.5	jun	0.782813214171176	jun	1	jun	0.636363636363636	jun	0.928571428571429	jun	0.846153846153846	aug	0	jun	0.747641925532615	aug	1	jul	0.54954954954955
6.5	jun	0.782813214171176	jun	1	jun	0.636363636363636	jun	0.928571428571429	jun	0.846153846153846	aug	0	jun	0.747641925532615	aug	1	aug	0.653499653499654
6.5	jun	0.782813214171176	jun	1	jun	0.636363636363636	jun	0.928571428571429	jun	0.846153846153846	aug	0	jul	0.147067874226769	jun	1	jun	0.792099792099792
6.5	jun	0.782813214171176	jun	1	jun	0.636363636363636	jun	0.928571428571429	jun	0.846153846153846	aug	0	jul	0.147067874226769	jun	1	jul	0.54954954954955
6.5	jun	0.782813214171176	jun	1	jun	0.636363636363636	jun	0.928571428571429	jun	0.846153846153846	aug	0	jul	0.147067874226769	jun	1	aug	0.653499653499654
6.5	jun	0.782813214171176	jun	1	jun	0.636363636363636	jun	0.928571428571429	jun	0.846153846153846	aug	0	jul	0.147067874226769	jul	0	jun	0.792099792099792
6.5	jun	0.782813214171176	jun	1	jun	0.636363636363636	jun	0.928571428571429	jun	0.846153846153846	aug	0	jul	0.147067874226769	jul	0	jul	0.54954954954955
6.5	jun	0.782813214171176	jun	1	jun	0.636363636363636	jun	0.928571428571429	jun	0.846153846153846	aug	0	jul	0.147067874226769	jul	0	aug	0.653499653499654
6.5	jun	0.782813214171176	jun	1	jun	0.636363636363636	jun	0.928571428571429	jun	0.846153846153846	aug	0	jul	0.147067874226769	aug	1	jun	0.792099792099792
6.5	jun	0.782813214171176	jun	1	jun	0.636363636363636	jun	0.928571428571429	jun	0.846153846153846	aug	0	jul	0.147067874226769	aug	1	jul	0.54954954954955
6.5	jun	0.782813214171176	jun	1	jun	0.636363636363636	jun	0.928571428571429	jun	0.846153846153846	aug	0	jul	0.147067874226769	aug	1	aug	0.653499653499654
6.5	jun	0.782813214171176	jun	1	jun	0.636363636363636	jun	0.928571428571429	jun	0.846153846153846	aug	0	aug	0.540205169407302	jun	1	jun	0.792099792099792
6.5	jun	0.782813214171176	jun	1	jun	0.636363636363636	jun	0.928571428571429	jun	0.846153846153846	aug	0	aug	0.540205169407302	jun	1	jul	0.54954954954955
6.5	jun	0.782813214171176	jun	1	jun	0.636363636363636	jun	0.928571428571429	jun	0.846153846153846	aug	0	aug	0.540205169407302	jun	1	aug	0.653499653499654
6.5	jun	0.782813214171176	jun	1	jun	0.636363636363636	jun	0.928571428571429	jun	0.846153846153846	aug	0	aug	0.540205169407302	jul	0	jun	0.792099792099792
6.5	jun	0.782813214171176	jun	1	jun	0.636363636363636	jun	0.928571428571429	jun	0.846153846153846	aug	0	aug	0.540205169407302	jul	0	jul	0.54954954954955
6.5	jun	0.782813214171176	jun	1	jun	0.636363636363636	jun	0.928571428571429	jun	0.846153846153846	aug	0	aug	0.540205169407302	jul	0	aug	0.653499653499654
6.5	jun	0.782813214171176	jun	1	jun	0.636363636363636	jun	0.928571428571429	jun	0.846153846153846	aug	0	aug	0.540205169407302	aug	1	jun	0.792099792099792
6.5	jun	0.782813214171176	jun	1	jun	0.636363636363636	jun	0.928571428571429	jun	0.846153846153846	aug	0	aug	0.540205169407302	aug	1	jul	0.54954954954955
6.5	jun	0.782813214171176	jun	1	jun	0.636363636363636	jun	0.928571428571429	jun	0.846153846153846	aug	0	aug	0.540205169407302	aug	1	aug	0.653499653499654
6.5	jun	0.782813214171176	jun	1	jun	0.636363636363636	jun	0.928571428571429	jul	0.666666666666667	jun	1	jun	0.747641925532615	jun	1	jun	0.792099792099792
6.5	jun	0.782813214171176	jun	1	jun	0.636363636363636	jun	0.928571428571429	jul	0.666666666666667	jun	1	jun	0.747641925532615	jun	1	jul	0.54954954954955
6.5	jun	0.782813214171176	jun	1	jun	0.636363636363636	jun	0.928571428571429	jul	0.666666666666667	jun	1	jun	0.747641925532615	jun	1	aug	0.653499653499654
6.5	jun	0.782813214171176	jun	1	jun	0.636363636363636	jun	0.928571428571429	jul	0.666666666666667	jun	1	jun	0.747641925532615	jul	0	jun	0.792099792099792
6.5	jun	0.782813214171176	jun	1	jun	0.636363636363636	jun	0.928571428571429	jul	0.666666666666667	jun	1	jun	0.747641925532615	jul	0	jul	0.54954954954955
6.5	jun	0.782813214171176	jun	1	jun	0.636363636363636	jun	0.928571428571429	jul	0.666666666666667	jun	1	jun	0.747641925532615	jul	0	aug	0.653499653499654
6.5	jun	0.782813214171176	jun	1	jun	0.636363636363636	jun	0.928571428571429	jul	0.666666666666667	jun	1	jun	0.747641925532615	aug	1	jun	0.792099792099792
6.5	jun	0.782813214171176	jun	1	jun	0.636363636363636	jun	0.928571428571429	jul	0.666666666666667	jun	1	jun	0.747641925532615	aug	1	jul	0.54954954954955
6.5	jun	0.782813214171176	jun	1	jun	0.636363636363636	jun	0.928571428571429	jul	0.666666666666667	jun	1	jun	0.747641925532615	aug	1	aug	0.653499653499654
6.5	jun	0.782813214171176	jun	1	jun	0.636363636363636	jun	0.928571428571429	jul	0.666666666666667	jun	1	jul	0.147067874226769	jun	1	jun	0.792099792099792
6.5	jun	0.782813214171176	jun	1	jun	0.636363636363636	jun	0.928571428571429	jul	0.666666666666667	jun	1	jul	0.147067874226769	jun	1	jul	0.54954954954955
6.5	jun	0.782813214171176	jun	1	jun	0.636363636363636	jun	0.928571428571429	jul	0.666666666666667	jun	1	jul	0.147067874226769	jun	1	aug	0.653499653499654
6.5	jun	0.782813214171176	jun	1	jun	0.636363636363636	jun	0.928571428571429	jul	0.666666666666667	jun	1	jul	0.147067874226769	jul	0	jun	0.792099792099792
6.5	jun	0.782813214171176	jun	1	jun	0.636363636363636	jun	0.928571428571429	jul	0.666666666666667	jun	1	jul	0.147067874226769	jul	0	jul	0.54954954954955
6.5	jun	0.782813214171176	jun	1	jun	0.636363636363636	jun	0.928571428571429	jul	0.666666666666667	jun	1	jul	0.147067874226769	jul	0	aug	0.653499653499654
6.5	jun	0.782813214171176	jun	1	jun	0.636363636363636	jun	0.928571428571429	jul	0.666666666666667	jun	1	jul	0.147067874226769	aug	1	jun	0.792099792099792
6.5	jun	0.782813214171176	jun	1	jun	0.636363636363636	jun	0.928571428571429	jul	0.666666666666667	jun	1	jul	0.147067874226769	aug	1	jul	0.54954954954955
6.5	jun	0.782813214171176	jun	1	jun	0.636363636363636	jun	0.928571428571429	jul	0.666666666666667	jun	1	jul	0.147067874226769	aug	1	aug	0.653499653499654
6.5	jun	0.782813214171176	jun	1	jun	0.636363636363636	jun	0.928571428571429	jul	0.666666666666667	jun	1	aug	0.540205169407302	jun	1	jun	0.792099792099792
6.5	jun	0.782813214171176	jun	1	jun	0.636363636363636	jun	0.928571428571429	jul	0.666666666666667	jun	1	aug	0.540205169407302	jun	1	jul	0.54954954954955
6.5	jun	0.782813214171176	jun	1	jun	0.636363636363636	jun	0.928571428571429	jul	0.666666666666667	jun	1	aug	0.540205169407302	jun	1	aug	0.653499653499654
6.5	jun	0.782813214171176	jun	1	jun	0.636363636363636	jun	0.928571428571429	jul	0.666666666666667	jun	1	aug	0.540205169407302	jul	0	jun	0.792099792099792
6.5	jun	0.782813214171176	jun	1	jun	0.636363636363636	jun	0.928571428571429	jul	0.666666666666667	jun	1	aug	0.540205169407302	jul	0	jul	0.54954954954955
6.5	jun	0.782813214171176	jun	1	jun	0.636363636363636	jun	0.928571428571429	jul	0.666666666666667	jun	1	aug	0.540205169407302	jul	0	aug	0.653499653499654
6.5	jun	0.782813214171176	jun	1	jun	0.636363636363636	jun	0.928571428571429	jul	0.666666666666667	jun	1	aug	0.540205169407302	aug	1	jun	0.792099792099792
6.5	jun	0.782813214171176	jun	1	jun	0.636363636363636	jun	0.928571428571429	jul	0.666666666666667	jun	1	aug	0.540205169407302	aug	1	jul	0.54954954954955
6.5	jun	0.782813214171176	jun	1	jun	0.636363636363636	jun	0.928571428571429	jul	0.666666666666667	jun	1	aug	0.540205169407302	aug	1	aug	0.653499653499654
6.5	jun	0.782813214171176	jun	1	jun	0.636363636363636	jun	0.928571428571429	jul	0.666666666666667	jul	0	jun	0.747641925532615	jun	1	jun	0.792099792099792
6.5	jun	0.782813214171176	jun	1	jun	0.636363636363636	jun	0.928571428571429	jul	0.666666666666667	jul	0	jun	0.747641925532615	jun	1	jul	0.54954954954955
6.5	jun	0.782813214171176	jun	1	jun	0.636363636363636	jun	0.928571428571429	jul	0.666666666666667	jul	0	jun	0.747641925532615	jun	1	aug	0.653499653499654
6.5	jun	0.782813214171176	jun	1	jun	0.636363636363636	jun	0.928571428571429	jul	0.666666666666667	jul	0	jun	0.747641925532615	jul	0	jun	0.792099792099792
6.5	jun	0.782813214171176	jun	1	jun	0.636363636363636	jun	0.928571428571429	jul	0.666666666666667	jul	0	jun	0.747641925532615	jul	0	jul	0.54954954954955
6.5	jun	0.782813214171176	jun	1	jun	0.636363636363636	jun	0.928571428571429	jul	0.666666666666667	jul	0	jun	0.747641925532615	jul	0	aug	0.653499653499654
6.5	jun	0.782813214171176	jun	1	jun	0.636363636363636	jun	0.928571428571429	jul	0.666666666666667	jul	0	jun	0.747641925532615	aug	1	jun	0.792099792099792
6.5	jun	0.782813214171176	jun	1	jun	0.636363636363636	jun	0.928571428571429	jul	0.666666666666667	jul	0	jun	0.747641925532615	aug	1	jul	0.54954954954955
6.5	jun	0.782813214171176	jun	1	jun	0.636363636363636	jun	0.928571428571429	jul	0.666666666666667	jul	0	jun	0.747641925532615	aug	1	aug	0.653499653499654
6.5	jun	0.782813214171176	jun	1	jun	0.636363636363636	jun	0.928571428571429	jul	0.666666666666667	jul	0	jul	0.147067874226769	jun	1	jun	0.792099792099792
6.5	jun	0.782813214171176	jun	1	jun	0.636363636363636	jun	0.928571428571429	jul	0.666666666666667	jul	0	jul	0.147067874226769	jun	1	jul	0.54954954954955
6.5	jun	0.782813214171176	jun	1	jun	0.636363636363636	jun	0.928571428571429	jul	0.666666666666667	jul	0	jul	0.147067874226769	jun	1	aug	0.653499653499654
6.5	jun	0.782813214171176	jun	1	jun	0.636363636363636	jun	0.928571428571429	jul	0.666666666666667	jul	0	jul	0.147067874226769	jul	0	jun	0.792099792099792
6.5	jun	0.782813214171176	jun	1	jun	0.636363636363636	jun	0.928571428571429	jul	0.666666666666667	jul	0	jul	0.147067874226769	jul	0	jul	0.54954954954955
6.5	jun	0.782813214171176	jun	1	jun	0.636363636363636	jun	0.928571428571429	jul	0.666666666666667	jul	0	jul	0.147067874226769	jul	0	aug	0.653499653499654
6.5	jun	0.782813214171176	jun	1	jun	0.636363636363636	jun	0.928571428571429	jul	0.666666666666667	jul	0	jul	0.147067874226769	aug	1	jun	0.792099792099792
6.5	jun	0.782813214171176	jun	1	jun	0.636363636363636	jun	0.928571428571429	jul	0.666666666666667	jul	0	jul	0.147067874226769	aug	1	jul	0.54954954954955
6.5	jun	0.782813214171176	jun	1	jun	0.636363636363636	jun	0.928571428571429	jul	0.666666666666667	jul	0	jul	0.147067874226769	aug	1	aug	0.653499653499654
6.5	jun	0.782813214171176	jun	1	jun	0.636363636363636	jun	0.928571428571429	jul	0.666666666666667	jul	0	aug	0.540205169407302	jun	1	jun	0.792099792099792
6.5	jun	0.782813214171176	jun	1	jun	0.636363636363636	jun	0.928571428571429	jul	0.666666666666667	jul	0	aug	0.540205169407302	jun	1	jul	0.54954954954955
6.5	jun	0.782813214171176	jun	1	jun	0.636363636363636	jun	0.928571428571429	jul	0.666666666666667	jul	0	aug	0.540205169407302	jun	1	aug	0.653499653499654
6.5	jun	0.782813214171176	jun	1	jun	0.636363636363636	jun	0.928571428571429	jul	0.666666666666667	jul	0	aug	0.540205169407302	jul	0	jun	0.792099792099792
6.5	jun	0.782813214171176	jun	1	jun	0.636363636363636	jun	0.928571428571429	jul	0.666666666666667	jul	0	aug	0.540205169407302	jul	0	jul	0.54954954954955
6.5	jun	0.782813214171176	jun	1	jun	0.636363636363636	jun	0.928571428571429	jul	0.666666666666667	jul	0	aug	0.540205169407302	jul	0	aug	0.653499653499654
6.5	jun	0.782813214171176	jun	1	jun	0.636363636363636	jun	0.928571428571429	jul	0.666666666666667	jul	0	aug	0.540205169407302	aug	1	jun	0.792099792099792
6.5	jun	0.782813214171176	jun	1	jun	0.636363636363636	jun	0.928571428571429	jul	0.666666666666667	jul	0	aug	0.540205169407302	aug	1	jul	0.54954954954955
6.5	jun	0.782813214171176	jun	1	jun	0.636363636363636	jun	0.928571428571429	jul	0.666666666666667	jul	0	aug	0.540205169407302	aug	1	aug	0.653499653499654
6.5	jun	0.782813214171176	jun	1	jun	0.636363636363636	jun	0.928571428571429	jul	0.666666666666667	aug	0	jun	0.747641925532615	jun	1	jun	0.792099792099792
6.5	jun	0.782813214171176	jun	1	jun	0.636363636363636	jun	0.928571428571429	jul	0.666666666666667	aug	0	jun	0.747641925532615	jun	1	jul	0.54954954954955
6.5	jun	0.782813214171176	jun	1	jun	0.636363636363636	jun	0.928571428571429	jul	0.666666666666667	aug	0	jun	0.747641925532615	jun	1	aug	0.653499653499654
6.5	jun	0.782813214171176	jun	1	jun	0.636363636363636	jun	0.928571428571429	jul	0.666666666666667	aug	0	jun	0.747641925532615	jul	0	jun	0.792099792099792
6.5	jun	0.782813214171176	jun	1	jun	0.636363636363636	jun	0.928571428571429	jul	0.666666666666667	aug	0	jun	0.747641925532615	jul	0	jul	0.54954954954955
6.5	jun	0.782813214171176	jun	1	jun	0.636363636363636	jun	0.928571428571429	jul	0.666666666666667	aug	0	jun	0.747641925532615	jul	0	aug	0.653499653499654
6.5	jun	0.782813214171176	jun	1	jun	0.636363636363636	jun	0.928571428571429	jul	0.666666666666667	aug	0	jun	0.747641925532615	aug	1	jun	0.792099792099792
6.5	jun	0.782813214171176	jun	1	jun	0.636363636363636	jun	0.928571428571429	jul	0.666666666666667	aug	0	jun	0.747641925532615	aug	1	jul	0.54954954954955
6.5	jun	0.782813214171176	jun	1	jun	0.636363636363636	jun	0.928571428571429	jul	0.666666666666667	aug	0	jun	0.747641925532615	aug	1	aug	0.653499653499654
6.5	jun	0.782813214171176	jun	1	jun	0.636363636363636	jun	0.928571428571429	jul	0.666666666666667	aug	0	jul	0.147067874226769	jun	1	jun	0.792099792099792
6.5	jun	0.782813214171176	jun	1	jun	0.636363636363636	jun	0.928571428571429	jul	0.666666666666667	aug	0	jul	0.147067874226769	jun	1	jul	0.54954954954955
6.5	jun	0.782813214171176	jun	1	jun	0.636363636363636	jun	0.928571428571429	jul	0.666666666666667	aug	0	jul	0.147067874226769	jun	1	aug	0.653499653499654
6.5	jun	0.782813214171176	jun	1	jun	0.636363636363636	jun	0.928571428571429	jul	0.666666666666667	aug	0	jul	0.147067874226769	jul	0	jun	0.792099792099792
6.5	jun	0.782813214171176	jun	1	jun	0.636363636363636	jun	0.928571428571429	jul	0.666666666666667	aug	0	jul	0.147067874226769	jul	0	jul	0.54954954954955
6.5	jun	0.782813214171176	jun	1	jun	0.636363636363636	jun	0.928571428571429	jul	0.666666666666667	aug	0	jul	0.147067874226769	jul	0	aug	0.653499653499654
6.5	jun	0.782813214171176	jun	1	jun	0.636363636363636	jun	0.928571428571429	jul	0.666666666666667	aug	0	jul	0.147067874226769	aug	1	jun	0.792099792099792
6.5	jun	0.782813214171176	jun	1	jun	0.636363636363636	jun	0.928571428571429	jul	0.666666666666667	aug	0	jul	0.147067874226769	aug	1	jul	0.54954954954955
6.5	jun	0.782813214171176	jun	1	jun	0.636363636363636	jun	0.928571428571429	jul	0.666666666666667	aug	0	jul	0.147067874226769	aug	1	aug	0.653499653499654
6.5	jun	0.782813214171176	jun	1	jun	0.636363636363636	jun	0.928571428571429	jul	0.666666666666667	aug	0	aug	0.540205169407302	jun	1	jun	0.792099792099792
6.5	jun	0.782813214171176	jun	1	jun	0.636363636363636	jun	0.928571428571429	jul	0.666666666666667	aug	0	aug	0.540205169407302	jun	1	jul	0.54954954954955
6.5	jun	0.782813214171176	jun	1	jun	0.636363636363636	jun	0.928571428571429	jul	0.666666666666667	aug	0	aug	0.540205169407302	jun	1	aug	0.653499653499654
6.5	jun	0.782813214171176	jun	1	jun	0.636363636363636	jun	0.928571428571429	jul	0.666666666666667	aug	0	aug	0.540205169407302	jul	0	jun	0.792099792099792
6.5	jun	0.782813214171176	jun	1	jun	0.636363636363636	jun	0.928571428571429	jul	0.666666666666667	aug	0	aug	0.540205169407302	jul	0	jul	0.54954954954955
6.5	jun	0.782813214171176	jun	1	jun	0.636363636363636	jun	0.928571428571429	jul	0.666666666666667	aug	0	aug	0.540205169407302	jul	0	aug	0.653499653499654
6.5	jun	0.782813214171176	jun	1	jun	0.636363636363636	jun	0.928571428571429	jul	0.666666666666667	aug	0	aug	0.540205169407302	aug	1	jun	0.792099792099792
6.5	jun	0.782813214171176	jun	1	jun	0.636363636363636	jun	0.928571428571429	jul	0.666666666666667	aug	0	aug	0.540205169407302	aug	1	jul	0.54954954954955
6.5	jun	0.782813214171176	jun	1	jun	0.636363636363636	jun	0.928571428571429	jul	0.666666666666667	aug	0	aug	0.540205169407302	aug	1	aug	0.653499653499654
6.5	jun	0.782813214171176	jun	1	jun	0.636363636363636	jun	0.928571428571429	aug	0.743589743589744	jun	1	jun	0.747641925532615	jun	1	jun	0.792099792099792
6.5	jun	0.782813214171176	jun	1	jun	0.636363636363636	jun	0.928571428571429	aug	0.743589743589744	jun	1	jun	0.747641925532615	jun	1	jul	0.54954954954955
6.5	jun	0.782813214171176	jun	1	jun	0.636363636363636	jun	0.928571428571429	aug	0.743589743589744	jun	1	jun	0.747641925532615	jun	1	aug	0.653499653499654
6.5	jun	0.782813214171176	jun	1	jun	0.636363636363636	jun	0.928571428571429	aug	0.743589743589744	jun	1	jun	0.747641925532615	jul	0	jun	0.792099792099792
6.5	jun	0.782813214171176	jun	1	jun	0.636363636363636	jun	0.928571428571429	aug	0.743589743589744	jun	1	jun	0.747641925532615	jul	0	jul	0.54954954954955
6.5	jun	0.782813214171176	jun	1	jun	0.636363636363636	jun	0.928571428571429	aug	0.743589743589744	jun	1	jun	0.747641925532615	jul	0	aug	0.653499653499654
6.5	jun	0.782813214171176	jun	1	jun	0.636363636363636	jun	0.928571428571429	aug	0.743589743589744	jun	1	jun	0.747641925532615	aug	1	jun	0.792099792099792
6.5	jun	0.782813214171176	jun	1	jun	0.636363636363636	jun	0.928571428571429	aug	0.743589743589744	jun	1	jun	0.747641925532615	aug	1	jul	0.54954954954955
6.5	jun	0.782813214171176	jun	1	jun	0.636363636363636	jun	0.928571428571429	aug	0.743589743589744	jun	1	jun	0.747641925532615	aug	1	aug	0.653499653499654
6.5	jun	0.782813214171176	jun	1	jun	0.636363636363636	jun	0.928571428571429	aug	0.743589743589744	jun	1	jul	0.147067874226769	jun	1	jun	0.792099792099792
6.5	jun	0.782813214171176	jun	1	jun	0.636363636363636	jun	0.928571428571429	aug	0.743589743589744	jun	1	jul	0.147067874226769	jun	1	jul	0.54954954954955
6.5	jun	0.782813214171176	jun	1	jun	0.636363636363636	jun	0.928571428571429	aug	0.743589743589744	jun	1	jul	0.147067874226769	jun	1	aug	0.653499653499654
6.5	jun	0.782813214171176	jun	1	jun	0.636363636363636	jun	0.928571428571429	aug	0.743589743589744	jun	1	jul	0.147067874226769	jul	0	jun	0.792099792099792
6.5	jun	0.782813214171176	jun	1	jun	0.636363636363636	jun	0.928571428571429	aug	0.743589743589744	jun	1	jul	0.147067874226769	jul	0	jul	0.54954954954955
6.5	jun	0.782813214171176	jun	1	jun	0.636363636363636	jun	0.928571428571429	aug	0.743589743589744	jun	1	jul	0.147067874226769	jul	0	aug	0.653499653499654
6.5	jun	0.782813214171176	jun	1	jun	0.636363636363636	jun	0.928571428571429	aug	0.743589743589744	jun	1	jul	0.147067874226769	aug	1	jun	0.792099792099792
6.5	jun	0.782813214171176	jun	1	jun	0.636363636363636	jun	0.928571428571429	aug	0.743589743589744	jun	1	jul	0.147067874226769	aug	1	jul	0.54954954954955
6.5	jun	0.782813214171176	jun	1	jun	0.636363636363636	jun	0.928571428571429	aug	0.743589743589744	jun	1	jul	0.147067874226769	aug	1	aug	0.653499653499654
6.5	jun	0.782813214171176	jun	1	jun	0.636363636363636	jun	0.928571428571429	aug	0.743589743589744	jun	1	aug	0.540205169407302	jun	1	jun	0.792099792099792
6.5	jun	0.782813214171176	jun	1	jun	0.636363636363636	jun	0.928571428571429	aug	0.743589743589744	jun	1	aug	0.540205169407302	jun	1	jul	0.54954954954955
6.5	jun	0.782813214171176	jun	1	jun	0.636363636363636	jun	0.928571428571429	aug	0.743589743589744	jun	1	aug	0.540205169407302	jun	1	aug	0.653499653499654
6.5	jun	0.782813214171176	jun	1	jun	0.636363636363636	jun	0.928571428571429	aug	0.743589743589744	jun	1	aug	0.540205169407302	jul	0	jun	0.792099792099792
6.5	jun	0.782813214171176	jun	1	jun	0.636363636363636	jun	0.928571428571429	aug	0.743589743589744	jun	1	aug	0.540205169407302	jul	0	jul	0.54954954954955
6.5	jun	0.782813214171176	jun	1	jun	0.636363636363636	jun	0.928571428571429	aug	0.743589743589744	jun	1	aug	0.540205169407302	jul	0	aug	0.653499653499654
6.5	jun	0.782813214171176	jun	1	jun	0.636363636363636	jun	0.928571428571429	aug	0.743589743589744	jun	1	aug	0.540205169407302	aug	1	jun	0.792099792099792
6.5	jun	0.782813214171176	jun	1	jun	0.636363636363636	jun	0.928571428571429	aug	0.743589743589744	jun	1	aug	0.540205169407302	aug	1	jul	0.54954954954955
6.5	jun	0.782813214171176	jun	1	jun	0.636363636363636	jun	0.928571428571429	aug	0.743589743589744	jun	1	aug	0.540205169407302	aug	1	aug	0.653499653499654
6.5	jun	0.782813214171176	jun	1	jun	0.636363636363636	jun	0.928571428571429	aug	0.743589743589744	jul	0	jun	0.747641925532615	jun	1	jun	0.792099792099792
6.5	jun	0.782813214171176	jun	1	jun	0.636363636363636	jun	0.928571428571429	aug	0.743589743589744	jul	0	jun	0.747641925532615	jun	1	jul	0.54954954954955
6.5	jun	0.782813214171176	jun	1	jun	0.636363636363636	jun	0.928571428571429	aug	0.743589743589744	jul	0	jun	0.747641925532615	jun	1	aug	0.653499653499654
6.5	jun	0.782813214171176	jun	1	jun	0.636363636363636	jun	0.928571428571429	aug	0.743589743589744	jul	0	jun	0.747641925532615	jul	0	jun	0.792099792099792
6.5	jun	0.782813214171176	jun	1	jun	0.636363636363636	jun	0.928571428571429	aug	0.743589743589744	jul	0	jun	0.747641925532615	jul	0	jul	0.54954954954955
6.5	jun	0.782813214171176	jun	1	jun	0.636363636363636	jun	0.928571428571429	aug	0.743589743589744	jul	0	jun	0.747641925532615	jul	0	aug	0.653499653499654
6.5	jun	0.782813214171176	jun	1	jun	0.636363636363636	jun	0.928571428571429	aug	0.743589743589744	jul	0	jun	0.747641925532615	aug	1	jun	0.792099792099792
6.5	jun	0.782813214171176	jun	1	jun	0.636363636363636	jun	0.928571428571429	aug	0.743589743589744	jul	0	jun	0.747641925532615	aug	1	jul	0.54954954954955
6.5	jun	0.782813214171176	jun	1	jun	0.636363636363636	jun	0.928571428571429	aug	0.743589743589744	jul	0	jun	0.747641925532615	aug	1	aug	0.653499653499654
6.5	jun	0.782813214171176	jun	1	jun	0.636363636363636	jun	0.928571428571429	aug	0.743589743589744	jul	0	jul	0.147067874226769	jun	1	jun	0.792099792099792
6.5	jun	0.782813214171176	jun	1	jun	0.636363636363636	jun	0.928571428571429	aug	0.743589743589744	jul	0	jul	0.147067874226769	jun	1	jul	0.54954954954955
6.5	jun	0.782813214171176	jun	1	jun	0.636363636363636	jun	0.928571428571429	aug	0.743589743589744	jul	0	jul	0.147067874226769	jun	1	aug	0.653499653499654
6.5	jun	0.782813214171176	jun	1	jun	0.636363636363636	jun	0.928571428571429	aug	0.743589743589744	jul	0	jul	0.147067874226769	jul	0	jun	0.792099792099792
6.5	jun	0.782813214171176	jun	1	jun	0.636363636363636	jun	0.928571428571429	aug	0.743589743589744	jul	0	jul	0.147067874226769	jul	0	jul	0.54954954954955
6.5	jun	0.782813214171176	jun	1	jun	0.636363636363636	jun	0.928571428571429	aug	0.743589743589744	jul	0	jul	0.147067874226769	jul	0	aug	0.653499653499654
6.5	jun	0.782813214171176	jun	1	jun	0.636363636363636	jun	0.928571428571429	aug	0.743589743589744	jul	0	jul	0.147067874226769	aug	1	jun	0.792099792099792
6.5	jun	0.782813214171176	jun	1	jun	0.636363636363636	jun	0.928571428571429	aug	0.743589743589744	jul	0	jul	0.147067874226769	aug	1	jul	0.54954954954955
6.5	jun	0.782813214171176	jun	1	jun	0.636363636363636	jun	0.928571428571429	aug	0.743589743589744	jul	0	jul	0.147067874226769	aug	1	aug	0.653499653499654
6.5	jun	0.782813214171176	jun	1	jun	0.636363636363636	jun	0.928571428571429	aug	0.743589743589744	jul	0	aug	0.540205169407302	jun	1	jun	0.792099792099792
6.5	jun	0.782813214171176	jun	1	jun	0.636363636363636	jun	0.928571428571429	aug	0.743589743589744	jul	0	aug	0.540205169407302	jun	1	jul	0.54954954954955
6.5	jun	0.782813214171176	jun	1	jun	0.636363636363636	jun	0.928571428571429	aug	0.743589743589744	jul	0	aug	0.540205169407302	jun	1	aug	0.653499653499654
6.5	jun	0.782813214171176	jun	1	jun	0.636363636363636	jun	0.928571428571429	aug	0.743589743589744	jul	0	aug	0.540205169407302	jul	0	jun	0.792099792099792
6.5	jun	0.782813214171176	jun	1	jun	0.636363636363636	jun	0.928571428571429	aug	0.743589743589744	jul	0	aug	0.540205169407302	jul	0	jul	0.54954954954955
6.5	jun	0.782813214171176	jun	1	jun	0.636363636363636	jun	0.928571428571429	aug	0.743589743589744	jul	0	aug	0.540205169407302	jul	0	aug	0.653499653499654
6.5	jun	0.782813214171176	jun	1	jun	0.636363636363636	jun	0.928571428571429	aug	0.743589743589744	jul	0	aug	0.540205169407302	aug	1	jun	0.792099792099792
6.5	jun	0.782813214171176	jun	1	jun	0.636363636363636	jun	0.928571428571429	aug	0.743589743589744	jul	0	aug	0.540205169407302	aug	1	jul	0.54954954954955
6.5	jun	0.782813214171176	jun	1	jun	0.636363636363636	jun	0.928571428571429	aug	0.743589743589744	jul	0	aug	0.540205169407302	aug	1	aug	0.653499653499654
6.5	jun	0.782813214171176	jun	1	jun	0.636363636363636	jun	0.928571428571429	aug	0.743589743589744	aug	0	jun	0.747641925532615	jun	1	jun	0.792099792099792
6.5	jun	0.782813214171176	jun	1	jun	0.636363636363636	jun	0.928571428571429	aug	0.743589743589744	aug	0	jun	0.747641925532615	jun	1	jul	0.54954954954955
6.5	jun	0.782813214171176	jun	1	jun	0.636363636363636	jun	0.928571428571429	aug	0.743589743589744	aug	0	jun	0.747641925532615	jun	1	aug	0.653499653499654
6.5	jun	0.782813214171176	jun	1	jun	0.636363636363636	jun	0.928571428571429	aug	0.743589743589744	aug	0	jun	0.747641925532615	jul	0	jun	0.792099792099792
6.5	jun	0.782813214171176	jun	1	jun	0.636363636363636	jun	0.928571428571429	aug	0.743589743589744	aug	0	jun	0.747641925532615	jul	0	jul	0.54954954954955
6.5	jun	0.782813214171176	jun	1	jun	0.636363636363636	jun	0.928571428571429	aug	0.743589743589744	aug	0	jun	0.747641925532615	jul	0	aug	0.653499653499654
6.5	jun	0.782813214171176	jun	1	jun	0.636363636363636	jun	0.928571428571429	aug	0.743589743589744	aug	0	jun	0.747641925532615	aug	1	jun	0.792099792099792
6.5	jun	0.782813214171176	jun	1	jun	0.636363636363636	jun	0.928571428571429	aug	0.743589743589744	aug	0	jun	0.747641925532615	aug	1	jul	0.54954954954955
6.5	jun	0.782813214171176	jun	1	jun	0.636363636363636	jun	0.928571428571429	aug	0.743589743589744	aug	0	jun	0.747641925532615	aug	1	aug	0.653499653499654
6.5	jun	0.782813214171176	jun	1	jun	0.636363636363636	jun	0.928571428571429	aug	0.743589743589744	aug	0	jul	0.147067874226769	jun	1	jun	0.792099792099792
6.5	jun	0.782813214171176	jun	1	jun	0.636363636363636	jun	0.928571428571429	aug	0.743589743589744	aug	0	jul	0.147067874226769	jun	1	jul	0.54954954954955
6.5	jun	0.782813214171176	jun	1	jun	0.636363636363636	jun	0.928571428571429	aug	0.743589743589744	aug	0	jul	0.147067874226769	jun	1	aug	0.653499653499654
6.5	jun	0.782813214171176	jun	1	jun	0.636363636363636	jun	0.928571428571429	aug	0.743589743589744	aug	0	jul	0.147067874226769	jul	0	jun	0.792099792099792
6.5	jun	0.782813214171176	jun	1	jun	0.636363636363636	jun	0.928571428571429	aug	0.743589743589744	aug	0	jul	0.147067874226769	jul	0	jul	0.54954954954955
6.5	jun	0.782813214171176	jun	1	jun	0.636363636363636	jun	0.928571428571429	aug	0.743589743589744	aug	0	jul	0.147067874226769	jul	0	aug	0.653499653499654
6.5	jun	0.782813214171176	jun	1	jun	0.636363636363636	jun	0.928571428571429	aug	0.743589743589744	aug	0	jul	0.147067874226769	aug	1	jun	0.792099792099792
6.5	jun	0.782813214171176	jun	1	jun	0.636363636363636	jun	0.928571428571429	aug	0.743589743589744	aug	0	jul	0.147067874226769	aug	1	jul	0.54954954954955
6.5	jun	0.782813214171176	jun	1	jun	0.636363636363636	jun	0.928571428571429	aug	0.743589743589744	aug	0	jul	0.147067874226769	aug	1	aug	0.653499653499654
6.5	jun	0.782813214171176	jun	1	jun	0.636363636363636	jun	0.928571428571429	aug	0.743589743589744	aug	0	aug	0.540205169407302	jun	1	jun	0.792099792099792
6.5	jun	0.782813214171176	jun	1	jun	0.636363636363636	jun	0.928571428571429	aug	0.743589743589744	aug	0	aug	0.540205169407302	jun	1	jul	0.54954954954955
6.5	jun	0.782813214171176	jun	1	jun	0.636363636363636	jun	0.928571428571429	aug	0.743589743589744	aug	0	aug	0.540205169407302	jun	1	aug	0.653499653499654
6.5	jun	0.782813214171176	jun	1	jun	0.636363636363636	jun	0.928571428571429	aug	0.743589743589744	aug	0	aug	0.540205169407302	jul	0	jun	0.792099792099792
6.5	jun	0.782813214171176	jun	1	jun	0.636363636363636	jun	0.928571428571429	aug	0.743589743589744	aug	0	aug	0.540205169407302	jul	0	jul	0.54954954954955
6.5	jun	0.782813214171176	jun	1	jun	0.636363636363636	jun	0.928571428571429	aug	0.743589743589744	aug	0	aug	0.540205169407302	jul	0	aug	0.653499653499654
6.5	jun	0.782813214171176	jun	1	jun	0.636363636363636	jun	0.928571428571429	aug	0.743589743589744	aug	0	aug	0.540205169407302	aug	1	jun	0.792099792099792
6.5	jun	0.782813214171176	jun	1	jun	0.636363636363636	jun	0.928571428571429	aug	0.743589743589744	aug	0	aug	0.540205169407302	aug	1	jul	0.54954954954955
6.5	jun	0.782813214171176	jun	1	jun	0.636363636363636	jun	0.928571428571429	aug	0.743589743589744	aug	0	aug	0.540205169407302	aug	1	aug	0.653499653499654
6.5	jun	0.782813214171176	jun	1	jun	0.636363636363636	jul	0.793103448275862	jun	0.846153846153846	jun	1	jun	0.747641925532615	jun	1	jun	0.792099792099792
6.5	jun	0.782813214171176	jun	1	jun	0.636363636363636	jul	0.793103448275862	jun	0.846153846153846	jun	1	jun	0.747641925532615	jun	1	jul	0.54954954954955
6.5	jun	0.782813214171176	jun	1	jun	0.636363636363636	jul	0.793103448275862	jun	0.846153846153846	jun	1	jun	0.747641925532615	jun	1	aug	0.653499653499654
6.5	jun	0.782813214171176	jun	1	jun	0.636363636363636	jul	0.793103448275862	jun	0.846153846153846	jun	1	jun	0.747641925532615	jul	0	jun	0.792099792099792
6.5	jun	0.782813214171176	jun	1	jun	0.636363636363636	jul	0.793103448275862	jun	0.846153846153846	jun	1	jun	0.747641925532615	jul	0	jul	0.54954954954955
6.5	jun	0.782813214171176	jun	1	jun	0.636363636363636	jul	0.793103448275862	jun	0.846153846153846	jun	1	jun	0.747641925532615	jul	0	aug	0.653499653499654
6.5	jun	0.782813214171176	jun	1	jun	0.636363636363636	jul	0.793103448275862	jun	0.846153846153846	jun	1	jun	0.747641925532615	aug	1	jun	0.792099792099792
6.5	jun	0.782813214171176	jun	1	jun	0.636363636363636	jul	0.793103448275862	jun	0.846153846153846	jun	1	jun	0.747641925532615	aug	1	jul	0.54954954954955
6.5	jun	0.782813214171176	jun	1	jun	0.636363636363636	jul	0.793103448275862	jun	0.846153846153846	jun	1	jun	0.747641925532615	aug	1	aug	0.653499653499654
6.5	jun	0.782813214171176	jun	1	jun	0.636363636363636	jul	0.793103448275862	jun	0.846153846153846	jun	1	jul	0.147067874226769	jun	1	jun	0.792099792099792
6.5	jun	0.782813214171176	jun	1	jun	0.636363636363636	jul	0.793103448275862	jun	0.846153846153846	jun	1	jul	0.147067874226769	jun	1	jul	0.54954954954955
6.5	jun	0.782813214171176	jun	1	jun	0.636363636363636	jul	0.793103448275862	jun	0.846153846153846	jun	1	jul	0.147067874226769	jun	1	aug	0.653499653499654
6.5	jun	0.782813214171176	jun	1	jun	0.636363636363636	jul	0.793103448275862	jun	0.846153846153846	jun	1	jul	0.147067874226769	jul	0	jun	0.792099792099792
6.5	jun	0.782813214171176	jun	1	jun	0.636363636363636	jul	0.793103448275862	jun	0.846153846153846	jun	1	jul	0.147067874226769	jul	0	jul	0.54954954954955
6.5	jun	0.782813214171176	jun	1	jun	0.636363636363636	jul	0.793103448275862	jun	0.846153846153846	jun	1	jul	0.147067874226769	jul	0	aug	0.653499653499654
6.5	jun	0.782813214171176	jun	1	jun	0.636363636363636	jul	0.793103448275862	jun	0.846153846153846	jun	1	jul	0.147067874226769	aug	1	jun	0.792099792099792
6.5	jun	0.782813214171176	jun	1	jun	0.636363636363636	jul	0.793103448275862	jun	0.846153846153846	jun	1	jul	0.147067874226769	aug	1	jul	0.54954954954955
6.5	jun	0.782813214171176	jun	1	jun	0.636363636363636	jul	0.793103448275862	jun	0.846153846153846	jun	1	jul	0.147067874226769	aug	1	aug	0.653499653499654
6.5	jun	0.782813214171176	jun	1	jun	0.636363636363636	jul	0.793103448275862	jun	0.846153846153846	jun	1	aug	0.540205169407302	jun	1	jun	0.792099792099792
6.5	jun	0.782813214171176	jun	1	jun	0.636363636363636	jul	0.793103448275862	jun	0.846153846153846	jun	1	aug	0.540205169407302	jun	1	jul	0.54954954954955
6.5	jun	0.782813214171176	jun	1	jun	0.636363636363636	jul	0.793103448275862	jun	0.846153846153846	jun	1	aug	0.540205169407302	jun	1	aug	0.653499653499654
6.5	jun	0.782813214171176	jun	1	jun	0.636363636363636	jul	0.793103448275862	jun	0.846153846153846	jun	1	aug	0.540205169407302	jul	0	jun	0.792099792099792
6.5	jun	0.782813214171176	jun	1	jun	0.636363636363636	jul	0.793103448275862	jun	0.846153846153846	jun	1	aug	0.540205169407302	jul	0	jul	0.54954954954955
6.5	jun	0.782813214171176	jun	1	jun	0.636363636363636	jul	0.793103448275862	jun	0.846153846153846	jun	1	aug	0.540205169407302	jul	0	aug	0.653499653499654
6.5	jun	0.782813214171176	jun	1	jun	0.636363636363636	jul	0.793103448275862	jun	0.846153846153846	jun	1	aug	0.540205169407302	aug	1	jun	0.792099792099792
6.5	jun	0.782813214171176	jun	1	jun	0.636363636363636	jul	0.793103448275862	jun	0.846153846153846	jun	1	aug	0.540205169407302	aug	1	jul	0.54954954954955
6.5	jun	0.782813214171176	jun	1	jun	0.636363636363636	jul	0.793103448275862	jun	0.846153846153846	jun	1	aug	0.540205169407302	aug	1	aug	0.653499653499654
6.5	jun	0.782813214171176	jun	1	jun	0.636363636363636	jul	0.793103448275862	jun	0.846153846153846	jul	0	jun	0.747641925532615	jun	1	jun	0.792099792099792
6.5	jun	0.782813214171176	jun	1	jun	0.636363636363636	jul	0.793103448275862	jun	0.846153846153846	jul	0	jun	0.747641925532615	jun	1	jul	0.54954954954955
6.5	jun	0.782813214171176	jun	1	jun	0.636363636363636	jul	0.793103448275862	jun	0.846153846153846	jul	0	jun	0.747641925532615	jun	1	aug	0.653499653499654
6.5	jun	0.782813214171176	jun	1	jun	0.636363636363636	jul	0.793103448275862	jun	0.846153846153846	jul	0	jun	0.747641925532615	jul	0	jun	0.792099792099792
6.5	jun	0.782813214171176	jun	1	jun	0.636363636363636	jul	0.793103448275862	jun	0.846153846153846	jul	0	jun	0.747641925532615	jul	0	jul	0.54954954954955
6.5	jun	0.782813214171176	jun	1	jun	0.636363636363636	jul	0.793103448275862	jun	0.846153846153846	jul	0	jun	0.747641925532615	jul	0	aug	0.653499653499654
6.5	jun	0.782813214171176	jun	1	jun	0.636363636363636	jul	0.793103448275862	jun	0.846153846153846	jul	0	jun	0.747641925532615	aug	1	jun	0.792099792099792
6.5	jun	0.782813214171176	jun	1	jun	0.636363636363636	jul	0.793103448275862	jun	0.846153846153846	jul	0	jun	0.747641925532615	aug	1	jul	0.54954954954955
6.5	jun	0.782813214171176	jun	1	jun	0.636363636363636	jul	0.793103448275862	jun	0.846153846153846	jul	0	jun	0.747641925532615	aug	1	aug	0.653499653499654
6.5	jun	0.782813214171176	jun	1	jun	0.636363636363636	jul	0.793103448275862	jun	0.846153846153846	jul	0	jul	0.147067874226769	jun	1	jun	0.792099792099792
6.5	jun	0.782813214171176	jun	1	jun	0.636363636363636	jul	0.793103448275862	jun	0.846153846153846	jul	0	jul	0.147067874226769	jun	1	jul	0.54954954954955
6.5	jun	0.782813214171176	jun	1	jun	0.636363636363636	jul	0.793103448275862	jun	0.846153846153846	jul	0	jul	0.147067874226769	jun	1	aug	0.653499653499654
6.5	jun	0.782813214171176	jun	1	jun	0.636363636363636	jul	0.793103448275862	jun	0.846153846153846	jul	0	jul	0.147067874226769	jul	0	jun	0.792099792099792
6.5	jun	0.782813214171176	jun	1	jun	0.636363636363636	jul	0.793103448275862	jun	0.846153846153846	jul	0	jul	0.147067874226769	jul	0	jul	0.54954954954955
6.5	jun	0.782813214171176	jun	1	jun	0.636363636363636	jul	0.793103448275862	jun	0.846153846153846	jul	0	jul	0.147067874226769	jul	0	aug	0.653499653499654
6.5	jun	0.782813214171176	jun	1	jun	0.636363636363636	jul	0.793103448275862	jun	0.846153846153846	jul	0	jul	0.147067874226769	aug	1	jun	0.792099792099792
6.5	jun	0.782813214171176	jun	1	jun	0.636363636363636	jul	0.793103448275862	jun	0.846153846153846	jul	0	jul	0.147067874226769	aug	1	jul	0.54954954954955
6.5	jun	0.782813214171176	jun	1	jun	0.636363636363636	jul	0.793103448275862	jun	0.846153846153846	jul	0	jul	0.147067874226769	aug	1	aug	0.653499653499654
6.5	jun	0.782813214171176	jun	1	jun	0.636363636363636	jul	0.793103448275862	jun	0.846153846153846	jul	0	aug	0.540205169407302	jun	1	jun	0.792099792099792
6.5	jun	0.782813214171176	jun	1	jun	0.636363636363636	jul	0.793103448275862	jun	0.846153846153846	jul	0	aug	0.540205169407302	jun	1	jul	0.54954954954955
6.5	jun	0.782813214171176	jun	1	jun	0.636363636363636	jul	0.793103448275862	jun	0.846153846153846	jul	0	aug	0.540205169407302	jun	1	aug	0.653499653499654
6.5	jun	0.782813214171176	jun	1	jun	0.636363636363636	jul	0.793103448275862	jun	0.846153846153846	jul	0	aug	0.540205169407302	jul	0	jun	0.792099792099792
6.5	jun	0.782813214171176	jun	1	jun	0.636363636363636	jul	0.793103448275862	jun	0.846153846153846	jul	0	aug	0.540205169407302	jul	0	jul	0.54954954954955
6.5	jun	0.782813214171176	jun	1	jun	0.636363636363636	jul	0.793103448275862	jun	0.846153846153846	jul	0	aug	0.540205169407302	jul	0	aug	0.653499653499654
6.5	jun	0.782813214171176	jun	1	jun	0.636363636363636	jul	0.793103448275862	jun	0.846153846153846	jul	0	aug	0.540205169407302	aug	1	jun	0.792099792099792
6.5	jun	0.782813214171176	jun	1	jun	0.636363636363636	jul	0.793103448275862	jun	0.846153846153846	jul	0	aug	0.540205169407302	aug	1	jul	0.54954954954955
6.5	jun	0.782813214171176	jun	1	jun	0.636363636363636	jul	0.793103448275862	jun	0.846153846153846	jul	0	aug	0.540205169407302	aug	1	aug	0.653499653499654
6.5	jun	0.782813214171176	jun	1	jun	0.636363636363636	jul	0.793103448275862	jun	0.846153846153846	aug	0	jun	0.747641925532615	jun	1	jun	0.792099792099792
6.5	jun	0.782813214171176	jun	1	jun	0.636363636363636	jul	0.793103448275862	jun	0.846153846153846	aug	0	jun	0.747641925532615	jun	1	jul	0.54954954954955
6.5	jun	0.782813214171176	jun	1	jun	0.636363636363636	jul	0.793103448275862	jun	0.846153846153846	aug	0	jun	0.747641925532615	jun	1	aug	0.653499653499654
6.5	jun	0.782813214171176	jun	1	jun	0.636363636363636	jul	0.793103448275862	jun	0.846153846153846	aug	0	jun	0.747641925532615	jul	0	jun	0.792099792099792
6.5	jun	0.782813214171176	jun	1	jun	0.636363636363636	jul	0.793103448275862	jun	0.846153846153846	aug	0	jun	0.747641925532615	jul	0	jul	0.54954954954955
6.5	jun	0.782813214171176	jun	1	jun	0.636363636363636	jul	0.793103448275862	jun	0.846153846153846	aug	0	jun	0.747641925532615	jul	0	aug	0.653499653499654
6.5	jun	0.782813214171176	jun	1	jun	0.636363636363636	jul	0.793103448275862	jun	0.846153846153846	aug	0	jun	0.747641925532615	aug	1	jun	0.792099792099792
6.5	jun	0.782813214171176	jun	1	jun	0.636363636363636	jul	0.793103448275862	jun	0.846153846153846	aug	0	jun	0.747641925532615	aug	1	jul	0.54954954954955
6.5	jun	0.782813214171176	jun	1	jun	0.636363636363636	jul	0.793103448275862	jun	0.846153846153846	aug	0	jun	0.747641925532615	aug	1	aug	0.653499653499654
6.5	jun	0.782813214171176	jun	1	jun	0.636363636363636	jul	0.793103448275862	jun	0.846153846153846	aug	0	jul	0.147067874226769	jun	1	jun	0.792099792099792
6.5	jun	0.782813214171176	jun	1	jun	0.636363636363636	jul	0.793103448275862	jun	0.846153846153846	aug	0	jul	0.147067874226769	jun	1	jul	0.54954954954955
6.5	jun	0.782813214171176	jun	1	jun	0.636363636363636	jul	0.793103448275862	jun	0.846153846153846	aug	0	jul	0.147067874226769	jun	1	aug	0.653499653499654
6.5	jun	0.782813214171176	jun	1	jun	0.636363636363636	jul	0.793103448275862	jun	0.846153846153846	aug	0	jul	0.147067874226769	jul	0	jun	0.792099792099792
6.5	jun	0.782813214171176	jun	1	jun	0.636363636363636	jul	0.793103448275862	jun	0.846153846153846	aug	0	jul	0.147067874226769	jul	0	jul	0.54954954954955
6.5	jun	0.782813214171176	jun	1	jun	0.636363636363636	jul	0.793103448275862	jun	0.846153846153846	aug	0	jul	0.147067874226769	jul	0	aug	0.653499653499654
6.5	jun	0.782813214171176	jun	1	jun	0.636363636363636	jul	0.793103448275862	jun	0.846153846153846	aug	0	jul	0.147067874226769	aug	1	jun	0.792099792099792
6.5	jun	0.782813214171176	jun	1	jun	0.636363636363636	jul	0.793103448275862	jun	0.846153846153846	aug	0	jul	0.147067874226769	aug	1	jul	0.54954954954955
6.5	jun	0.782813214171176	jun	1	jun	0.636363636363636	jul	0.793103448275862	jun	0.846153846153846	aug	0	jul	0.147067874226769	aug	1	aug	0.653499653499654
6.5	jun	0.782813214171176	jun	1	jun	0.636363636363636	jul	0.793103448275862	jun	0.846153846153846	aug	0	aug	0.540205169407302	jun	1	jun	0.792099792099792
6.5	jun	0.782813214171176	jun	1	jun	0.636363636363636	jul	0.793103448275862	jun	0.846153846153846	aug	0	aug	0.540205169407302	jun	1	jul	0.54954954954955
6.5	jun	0.782813214171176	jun	1	jun	0.636363636363636	jul	0.793103448275862	jun	0.846153846153846	aug	0	aug	0.540205169407302	jun	1	aug	0.653499653499654
6.5	jun	0.782813214171176	jun	1	jun	0.636363636363636	jul	0.793103448275862	jun	0.846153846153846	aug	0	aug	0.540205169407302	jul	0	jun	0.792099792099792
6.5	jun	0.782813214171176	jun	1	jun	0.636363636363636	jul	0.793103448275862	jun	0.846153846153846	aug	0	aug	0.540205169407302	jul	0	jul	0.54954954954955
6.5	jun	0.782813214171176	jun	1	jun	0.636363636363636	jul	0.793103448275862	jun	0.846153846153846	aug	0	aug	0.540205169407302	jul	0	aug	0.653499653499654
6.5	jun	0.782813214171176	jun	1	jun	0.636363636363636	jul	0.793103448275862	jun	0.846153846153846	aug	0	aug	0.540205169407302	aug	1	jun	0.792099792099792
6.5	jun	0.782813214171176	jun	1	jun	0.636363636363636	jul	0.793103448275862	jun	0.846153846153846	aug	0	aug	0.540205169407302	aug	1	jul	0.54954954954955
6.5	jun	0.782813214171176	jun	1	jun	0.636363636363636	jul	0.793103448275862	jun	0.846153846153846	aug	0	aug	0.540205169407302	aug	1	aug	0.653499653499654
6.5	jun	0.782813214171176	jun	1	jun	0.636363636363636	jul	0.793103448275862	jul	0.666666666666667	jun	1	jun	0.747641925532615	jun	1	jun	0.792099792099792
6.5	jun	0.782813214171176	jun	1	jun	0.636363636363636	jul	0.793103448275862	jul	0.666666666666667	jun	1	jun	0.747641925532615	jun	1	jul	0.54954954954955
6.5	jun	0.782813214171176	jun	1	jun	0.636363636363636	jul	0.793103448275862	jul	0.666666666666667	jun	1	jun	0.747641925532615	jun	1	aug	0.653499653499654
6.5	jun	0.782813214171176	jun	1	jun	0.636363636363636	jul	0.793103448275862	jul	0.666666666666667	jun	1	jun	0.747641925532615	jul	0	jun	0.792099792099792
6.5	jun	0.782813214171176	jun	1	jun	0.636363636363636	jul	0.793103448275862	jul	0.666666666666667	jun	1	jun	0.747641925532615	jul	0	jul	0.54954954954955
6.5	jun	0.782813214171176	jun	1	jun	0.636363636363636	jul	0.793103448275862	jul	0.666666666666667	jun	1	jun	0.747641925532615	jul	0	aug	0.653499653499654
6.5	jun	0.782813214171176	jun	1	jun	0.636363636363636	jul	0.793103448275862	jul	0.666666666666667	jun	1	jun	0.747641925532615	aug	1	jun	0.792099792099792
6.5	jun	0.782813214171176	jun	1	jun	0.636363636363636	jul	0.793103448275862	jul	0.666666666666667	jun	1	jun	0.747641925532615	aug	1	jul	0.54954954954955
6.5	jun	0.782813214171176	jun	1	jun	0.636363636363636	jul	0.793103448275862	jul	0.666666666666667	jun	1	jun	0.747641925532615	aug	1	aug	0.653499653499654
6.5	jun	0.782813214171176	jun	1	jun	0.636363636363636	jul	0.793103448275862	jul	0.666666666666667	jun	1	jul	0.147067874226769	jun	1	jun	0.792099792099792
6.5	jun	0.782813214171176	jun	1	jun	0.636363636363636	jul	0.793103448275862	jul	0.666666666666667	jun	1	jul	0.147067874226769	jun	1	jul	0.54954954954955
6.5	jun	0.782813214171176	jun	1	jun	0.636363636363636	jul	0.793103448275862	jul	0.666666666666667	jun	1	jul	0.147067874226769	jun	1	aug	0.653499653499654
6.5	jun	0.782813214171176	jun	1	jun	0.636363636363636	jul	0.793103448275862	jul	0.666666666666667	jun	1	jul	0.147067874226769	jul	0	jun	0.792099792099792
6.5	jun	0.782813214171176	jun	1	jun	0.636363636363636	jul	0.793103448275862	jul	0.666666666666667	jun	1	jul	0.147067874226769	jul	0	jul	0.54954954954955
6.5	jun	0.782813214171176	jun	1	jun	0.636363636363636	jul	0.793103448275862	jul	0.666666666666667	jun	1	jul	0.147067874226769	jul	0	aug	0.653499653499654
6.5	jun	0.782813214171176	jun	1	jun	0.636363636363636	jul	0.793103448275862	jul	0.666666666666667	jun	1	jul	0.147067874226769	aug	1	jun	0.792099792099792
6.5	jun	0.782813214171176	jun	1	jun	0.636363636363636	jul	0.793103448275862	jul	0.666666666666667	jun	1	jul	0.147067874226769	aug	1	jul	0.54954954954955
6.5	jun	0.782813214171176	jun	1	jun	0.636363636363636	jul	0.793103448275862	jul	0.666666666666667	jun	1	jul	0.147067874226769	aug	1	aug	0.653499653499654
6.5	jun	0.782813214171176	jun	1	jun	0.636363636363636	jul	0.793103448275862	jul	0.666666666666667	jun	1	aug	0.540205169407302	jun	1	jun	0.792099792099792
6.5	jun	0.782813214171176	jun	1	jun	0.636363636363636	jul	0.793103448275862	jul	0.666666666666667	jun	1	aug	0.540205169407302	jun	1	jul	0.54954954954955
6.5	jun	0.782813214171176	jun	1	jun	0.636363636363636	jul	0.793103448275862	jul	0.666666666666667	jun	1	aug	0.540205169407302	jun	1	aug	0.653499653499654
6.5	jun	0.782813214171176	jun	1	jun	0.636363636363636	jul	0.793103448275862	jul	0.666666666666667	jun	1	aug	0.540205169407302	jul	0	jun	0.792099792099792
6.5	jun	0.782813214171176	jun	1	jun	0.636363636363636	jul	0.793103448275862	jul	0.666666666666667	jun	1	aug	0.540205169407302	jul	0	jul	0.54954954954955
6.5	jun	0.782813214171176	jun	1	jun	0.636363636363636	jul	0.793103448275862	jul	0.666666666666667	jun	1	aug	0.540205169407302	jul	0	aug	0.653499653499654
6.5	jun	0.782813214171176	jun	1	jun	0.636363636363636	jul	0.793103448275862	jul	0.666666666666667	jun	1	aug	0.540205169407302	aug	1	jun	0.792099792099792
6.5	jun	0.782813214171176	jun	1	jun	0.636363636363636	jul	0.793103448275862	jul	0.666666666666667	jun	1	aug	0.540205169407302	aug	1	jul	0.54954954954955
6.5	jun	0.782813214171176	jun	1	jun	0.636363636363636	jul	0.793103448275862	jul	0.666666666666667	jun	1	aug	0.540205169407302	aug	1	aug	0.653499653499654
6.5	jun	0.782813214171176	jun	1	jun	0.636363636363636	jul	0.793103448275862	jul	0.666666666666667	jul	0	jun	0.747641925532615	jun	1	jun	0.792099792099792
6.5	jun	0.782813214171176	jun	1	jun	0.636363636363636	jul	0.793103448275862	jul	0.666666666666667	jul	0	jun	0.747641925532615	jun	1	jul	0.54954954954955
6.5	jun	0.782813214171176	jun	1	jun	0.636363636363636	jul	0.793103448275862	jul	0.666666666666667	jul	0	jun	0.747641925532615	jun	1	aug	0.653499653499654
6.5	jun	0.782813214171176	jun	1	jun	0.636363636363636	jul	0.793103448275862	jul	0.666666666666667	jul	0	jun	0.747641925532615	jul	0	jun	0.792099792099792
6.5	jun	0.782813214171176	jun	1	jun	0.636363636363636	jul	0.793103448275862	jul	0.666666666666667	jul	0	jun	0.747641925532615	jul	0	jul	0.54954954954955
6.5	jun	0.782813214171176	jun	1	jun	0.636363636363636	jul	0.793103448275862	jul	0.666666666666667	jul	0	jun	0.747641925532615	jul	0	aug	0.653499653499654
6.5	jun	0.782813214171176	jun	1	jun	0.636363636363636	jul	0.793103448275862	jul	0.666666666666667	jul	0	jun	0.747641925532615	aug	1	jun	0.792099792099792
6.5	jun	0.782813214171176	jun	1	jun	0.636363636363636	jul	0.793103448275862	jul	0.666666666666667	jul	0	jun	0.747641925532615	aug	1	jul	0.54954954954955
6.5	jun	0.782813214171176	jun	1	jun	0.636363636363636	jul	0.793103448275862	jul	0.666666666666667	jul	0	jun	0.747641925532615	aug	1	aug	0.653499653499654
6.5	jun	0.782813214171176	jun	1	jun	0.636363636363636	jul	0.793103448275862	jul	0.666666666666667	jul	0	jul	0.147067874226769	jun	1	jun	0.792099792099792
6.5	jun	0.782813214171176	jun	1	jun	0.636363636363636	jul	0.793103448275862	jul	0.666666666666667	jul	0	jul	0.147067874226769	jun	1	jul	0.54954954954955
6.5	jun	0.782813214171176	jun	1	jun	0.636363636363636	jul	0.793103448275862	jul	0.666666666666667	jul	0	jul	0.147067874226769	jun	1	aug	0.653499653499654
6.5	jun	0.782813214171176	jun	1	jun	0.636363636363636	jul	0.793103448275862	jul	0.666666666666667	jul	0	jul	0.147067874226769	jul	0	jun	0.792099792099792
6.5	jun	0.782813214171176	jun	1	jun	0.636363636363636	jul	0.793103448275862	jul	0.666666666666667	jul	0	jul	0.147067874226769	jul	0	jul	0.54954954954955
6.5	jun	0.782813214171176	jun	1	jun	0.636363636363636	jul	0.793103448275862	jul	0.666666666666667	jul	0	jul	0.147067874226769	jul	0	aug	0.653499653499654
6.5	jun	0.782813214171176	jun	1	jun	0.636363636363636	jul	0.793103448275862	jul	0.666666666666667	jul	0	jul	0.147067874226769	aug	1	jun	0.792099792099792
6.5	jun	0.782813214171176	jun	1	jun	0.636363636363636	jul	0.793103448275862	jul	0.666666666666667	jul	0	jul	0.147067874226769	aug	1	jul	0.54954954954955
6.5	jun	0.782813214171176	jun	1	jun	0.636363636363636	jul	0.793103448275862	jul	0.666666666666667	jul	0	jul	0.147067874226769	aug	1	aug	0.653499653499654
6.5	jun	0.782813214171176	jun	1	jun	0.636363636363636	jul	0.793103448275862	jul	0.666666666666667	jul	0	aug	0.540205169407302	jun	1	jun	0.792099792099792
6.5	jun	0.782813214171176	jun	1	jun	0.636363636363636	jul	0.793103448275862	jul	0.666666666666667	jul	0	aug	0.540205169407302	jun	1	jul	0.54954954954955
6.5	jun	0.782813214171176	jun	1	jun	0.636363636363636	jul	0.793103448275862	jul	0.666666666666667	jul	0	aug	0.540205169407302	jun	1	aug	0.653499653499654
6.5	jun	0.782813214171176	jun	1	jun	0.636363636363636	jul	0.793103448275862	jul	0.666666666666667	jul	0	aug	0.540205169407302	jul	0	jun	0.792099792099792
6.5	jun	0.782813214171176	jun	1	jun	0.636363636363636	jul	0.793103448275862	jul	0.666666666666667	jul	0	aug	0.540205169407302	jul	0	jul	0.54954954954955
6.5	jun	0.782813214171176	jun	1	jun	0.636363636363636	jul	0.793103448275862	jul	0.666666666666667	jul	0	aug	0.540205169407302	jul	0	aug	0.653499653499654
6.5	jun	0.782813214171176	jun	1	jun	0.636363636363636	jul	0.793103448275862	jul	0.666666666666667	jul	0	aug	0.540205169407302	aug	1	jun	0.792099792099792
6.5	jun	0.782813214171176	jun	1	jun	0.636363636363636	jul	0.793103448275862	jul	0.666666666666667	jul	0	aug	0.540205169407302	aug	1	jul	0.54954954954955
6.5	jun	0.782813214171176	jun	1	jun	0.636363636363636	jul	0.793103448275862	jul	0.666666666666667	jul	0	aug	0.540205169407302	aug	1	aug	0.653499653499654
6.5	jun	0.782813214171176	jun	1	jun	0.636363636363636	jul	0.793103448275862	jul	0.666666666666667	aug	0	jun	0.747641925532615	jun	1	jun	0.792099792099792
6.5	jun	0.782813214171176	jun	1	jun	0.636363636363636	jul	0.793103448275862	jul	0.666666666666667	aug	0	jun	0.747641925532615	jun	1	jul	0.54954954954955
6.5	jun	0.782813214171176	jun	1	jun	0.636363636363636	jul	0.793103448275862	jul	0.666666666666667	aug	0	jun	0.747641925532615	jun	1	aug	0.653499653499654
6.5	jun	0.782813214171176	jun	1	jun	0.636363636363636	jul	0.793103448275862	jul	0.666666666666667	aug	0	jun	0.747641925532615	jul	0	jun	0.792099792099792
6.5	jun	0.782813214171176	jun	1	jun	0.636363636363636	jul	0.793103448275862	jul	0.666666666666667	aug	0	jun	0.747641925532615	jul	0	jul	0.54954954954955
6.5	jun	0.782813214171176	jun	1	jun	0.636363636363636	jul	0.793103448275862	jul	0.666666666666667	aug	0	jun	0.747641925532615	jul	0	aug	0.653499653499654
6.5	jun	0.782813214171176	jun	1	jun	0.636363636363636	jul	0.793103448275862	jul	0.666666666666667	aug	0	jun	0.747641925532615	aug	1	jun	0.792099792099792
6.5	jun	0.782813214171176	jun	1	jun	0.636363636363636	jul	0.793103448275862	jul	0.666666666666667	aug	0	jun	0.747641925532615	aug	1	jul	0.54954954954955
6.5	jun	0.782813214171176	jun	1	jun	0.636363636363636	jul	0.793103448275862	jul	0.666666666666667	aug	0	jun	0.747641925532615	aug	1	aug	0.653499653499654
6.5	jun	0.782813214171176	jun	1	jun	0.636363636363636	jul	0.793103448275862	jul	0.666666666666667	aug	0	jul	0.147067874226769	jun	1	jun	0.792099792099792
6.5	jun	0.782813214171176	jun	1	jun	0.636363636363636	jul	0.793103448275862	jul	0.666666666666667	aug	0	jul	0.147067874226769	jun	1	jul	0.54954954954955
6.5	jun	0.782813214171176	jun	1	jun	0.636363636363636	jul	0.793103448275862	jul	0.666666666666667	aug	0	jul	0.147067874226769	jun	1	aug	0.653499653499654
6.5	jun	0.782813214171176	jun	1	jun	0.636363636363636	jul	0.793103448275862	jul	0.666666666666667	aug	0	jul	0.147067874226769	jul	0	jun	0.792099792099792
6.5	jun	0.782813214171176	jun	1	jun	0.636363636363636	jul	0.793103448275862	jul	0.666666666666667	aug	0	jul	0.147067874226769	jul	0	jul	0.54954954954955
6.5	jun	0.782813214171176	jun	1	jun	0.636363636363636	jul	0.793103448275862	jul	0.666666666666667	aug	0	jul	0.147067874226769	jul	0	aug	0.653499653499654
6.5	jun	0.782813214171176	jun	1	jun	0.636363636363636	jul	0.793103448275862	jul	0.666666666666667	aug	0	jul	0.147067874226769	aug	1	jun	0.792099792099792
6.5	jun	0.782813214171176	jun	1	jun	0.636363636363636	jul	0.793103448275862	jul	0.666666666666667	aug	0	jul	0.147067874226769	aug	1	jul	0.54954954954955
6.5	jun	0.782813214171176	jun	1	jun	0.636363636363636	jul	0.793103448275862	jul	0.666666666666667	aug	0	jul	0.147067874226769	aug	1	aug	0.653499653499654
6.5	jun	0.782813214171176	jun	1	jun	0.636363636363636	jul	0.793103448275862	jul	0.666666666666667	aug	0	aug	0.540205169407302	jun	1	jun	0.792099792099792
6.5	jun	0.782813214171176	jun	1	jun	0.636363636363636	jul	0.793103448275862	jul	0.666666666666667	aug	0	aug	0.540205169407302	jun	1	jul	0.54954954954955
6.5	jun	0.782813214171176	jun	1	jun	0.636363636363636	jul	0.793103448275862	jul	0.666666666666667	aug	0	aug	0.540205169407302	jun	1	aug	0.653499653499654
6.5	jun	0.782813214171176	jun	1	jun	0.636363636363636	jul	0.793103448275862	jul	0.666666666666667	aug	0	aug	0.540205169407302	jul	0	jun	0.792099792099792
6.5	jun	0.782813214171176	jun	1	jun	0.636363636363636	jul	0.793103448275862	jul	0.666666666666667	aug	0	aug	0.540205169407302	jul	0	jul	0.54954954954955
6.5	jun	0.782813214171176	jun	1	jun	0.636363636363636	jul	0.793103448275862	jul	0.666666666666667	aug	0	aug	0.540205169407302	jul	0	aug	0.653499653499654
6.5	jun	0.782813214171176	jun	1	jun	0.636363636363636	jul	0.793103448275862	jul	0.666666666666667	aug	0	aug	0.540205169407302	aug	1	jun	0.792099792099792
6.5	jun	0.782813214171176	jun	1	jun	0.636363636363636	jul	0.793103448275862	jul	0.666666666666667	aug	0	aug	0.540205169407302	aug	1	jul	0.54954954954955
6.5	jun	0.782813214171176	jun	1	jun	0.636363636363636	jul	0.793103448275862	jul	0.666666666666667	aug	0	aug	0.540205169407302	aug	1	aug	0.653499653499654
6.5	jun	0.782813214171176	jun	1	jun	0.636363636363636	jul	0.793103448275862	aug	0.743589743589744	jun	1	jun	0.747641925532615	jun	1	jun	0.792099792099792
6.5	jun	0.782813214171176	jun	1	jun	0.636363636363636	jul	0.793103448275862	aug	0.743589743589744	jun	1	jun	0.747641925532615	jun	1	jul	0.54954954954955
6.5	jun	0.782813214171176	jun	1	jun	0.636363636363636	jul	0.793103448275862	aug	0.743589743589744	jun	1	jun	0.747641925532615	jun	1	aug	0.653499653499654
6.5	jun	0.782813214171176	jun	1	jun	0.636363636363636	jul	0.793103448275862	aug	0.743589743589744	jun	1	jun	0.747641925532615	jul	0	jun	0.792099792099792
6.5	jun	0.782813214171176	jun	1	jun	0.636363636363636	jul	0.793103448275862	aug	0.743589743589744	jun	1	jun	0.747641925532615	jul	0	jul	0.54954954954955
6.5	jun	0.782813214171176	jun	1	jun	0.636363636363636	jul	0.793103448275862	aug	0.743589743589744	jun	1	jun	0.747641925532615	jul	0	aug	0.653499653499654
6.5	jun	0.782813214171176	jun	1	jun	0.636363636363636	jul	0.793103448275862	aug	0.743589743589744	jun	1	jun	0.747641925532615	aug	1	jun	0.792099792099792
6.5	jun	0.782813214171176	jun	1	jun	0.636363636363636	jul	0.793103448275862	aug	0.743589743589744	jun	1	jun	0.747641925532615	aug	1	jul	0.54954954954955
6.5	jun	0.782813214171176	jun	1	jun	0.636363636363636	jul	0.793103448275862	aug	0.743589743589744	jun	1	jun	0.747641925532615	aug	1	aug	0.653499653499654
6.5	jun	0.782813214171176	jun	1	jun	0.636363636363636	jul	0.793103448275862	aug	0.743589743589744	jun	1	jul	0.147067874226769	jun	1	jun	0.792099792099792
6.5	jun	0.782813214171176	jun	1	jun	0.636363636363636	jul	0.793103448275862	aug	0.743589743589744	jun	1	jul	0.147067874226769	jun	1	jul	0.54954954954955
6.5	jun	0.782813214171176	jun	1	jun	0.636363636363636	jul	0.793103448275862	aug	0.743589743589744	jun	1	jul	0.147067874226769	jun	1	aug	0.653499653499654
6.5	jun	0.782813214171176	jun	1	jun	0.636363636363636	jul	0.793103448275862	aug	0.743589743589744	jun	1	jul	0.147067874226769	jul	0	jun	0.792099792099792
6.5	jun	0.782813214171176	jun	1	jun	0.636363636363636	jul	0.793103448275862	aug	0.743589743589744	jun	1	jul	0.147067874226769	jul	0	jul	0.54954954954955
6.5	jun	0.782813214171176	jun	1	jun	0.636363636363636	jul	0.793103448275862	aug	0.743589743589744	jun	1	jul	0.147067874226769	jul	0	aug	0.653499653499654
6.5	jun	0.782813214171176	jun	1	jun	0.636363636363636	jul	0.793103448275862	aug	0.743589743589744	jun	1	jul	0.147067874226769	aug	1	jun	0.792099792099792
6.5	jun	0.782813214171176	jun	1	jun	0.636363636363636	jul	0.793103448275862	aug	0.743589743589744	jun	1	jul	0.147067874226769	aug	1	jul	0.54954954954955
6.5	jun	0.782813214171176	jun	1	jun	0.636363636363636	jul	0.793103448275862	aug	0.743589743589744	jun	1	jul	0.147067874226769	aug	1	aug	0.653499653499654
6.5	jun	0.782813214171176	jun	1	jun	0.636363636363636	jul	0.793103448275862	aug	0.743589743589744	jun	1	aug	0.540205169407302	jun	1	jun	0.792099792099792
6.5	jun	0.782813214171176	jun	1	jun	0.636363636363636	jul	0.793103448275862	aug	0.743589743589744	jun	1	aug	0.540205169407302	jun	1	jul	0.54954954954955
6.5	jun	0.782813214171176	jun	1	jun	0.636363636363636	jul	0.793103448275862	aug	0.743589743589744	jun	1	aug	0.540205169407302	jun	1	aug	0.653499653499654
6.5	jun	0.782813214171176	jun	1	jun	0.636363636363636	jul	0.793103448275862	aug	0.743589743589744	jun	1	aug	0.540205169407302	jul	0	jun	0.792099792099792
6.5	jun	0.782813214171176	jun	1	jun	0.636363636363636	jul	0.793103448275862	aug	0.743589743589744	jun	1	aug	0.540205169407302	jul	0	jul	0.54954954954955
6.5	jun	0.782813214171176	jun	1	jun	0.636363636363636	jul	0.793103448275862	aug	0.743589743589744	jun	1	aug	0.540205169407302	jul	0	aug	0.653499653499654
6.5	jun	0.782813214171176	jun	1	jun	0.636363636363636	jul	0.793103448275862	aug	0.743589743589744	jun	1	aug	0.540205169407302	aug	1	jun	0.792099792099792
6.5	jun	0.782813214171176	jun	1	jun	0.636363636363636	jul	0.793103448275862	aug	0.743589743589744	jun	1	aug	0.540205169407302	aug	1	jul	0.54954954954955
6.5	jun	0.782813214171176	jun	1	jun	0.636363636363636	jul	0.793103448275862	aug	0.743589743589744	jun	1	aug	0.540205169407302	aug	1	aug	0.653499653499654
6.5	jun	0.782813214171176	jun	1	jun	0.636363636363636	jul	0.793103448275862	aug	0.743589743589744	jul	0	jun	0.747641925532615	jun	1	jun	0.792099792099792
6.5	jun	0.782813214171176	jun	1	jun	0.636363636363636	jul	0.793103448275862	aug	0.743589743589744	jul	0	jun	0.747641925532615	jun	1	jul	0.54954954954955
6.5	jun	0.782813214171176	jun	1	jun	0.636363636363636	jul	0.793103448275862	aug	0.743589743589744	jul	0	jun	0.747641925532615	jun	1	aug	0.653499653499654
6.5	jun	0.782813214171176	jun	1	jun	0.636363636363636	jul	0.793103448275862	aug	0.743589743589744	jul	0	jun	0.747641925532615	jul	0	jun	0.792099792099792
6.5	jun	0.782813214171176	jun	1	jun	0.636363636363636	jul	0.793103448275862	aug	0.743589743589744	jul	0	jun	0.747641925532615	jul	0	jul	0.54954954954955
6.5	jun	0.782813214171176	jun	1	jun	0.636363636363636	jul	0.793103448275862	aug	0.743589743589744	jul	0	jun	0.747641925532615	jul	0	aug	0.653499653499654
6.5	jun	0.782813214171176	jun	1	jun	0.636363636363636	jul	0.793103448275862	aug	0.743589743589744	jul	0	jun	0.747641925532615	aug	1	jun	0.792099792099792
6.5	jun	0.782813214171176	jun	1	jun	0.636363636363636	jul	0.793103448275862	aug	0.743589743589744	jul	0	jun	0.747641925532615	aug	1	jul	0.54954954954955
6.5	jun	0.782813214171176	jun	1	jun	0.636363636363636	jul	0.793103448275862	aug	0.743589743589744	jul	0	jun	0.747641925532615	aug	1	aug	0.653499653499654
6.5	jun	0.782813214171176	jun	1	jun	0.636363636363636	jul	0.793103448275862	aug	0.743589743589744	jul	0	jul	0.147067874226769	jun	1	jun	0.792099792099792
6.5	jun	0.782813214171176	jun	1	jun	0.636363636363636	jul	0.793103448275862	aug	0.743589743589744	jul	0	jul	0.147067874226769	jun	1	jul	0.54954954954955
6.5	jun	0.782813214171176	jun	1	jun	0.636363636363636	jul	0.793103448275862	aug	0.743589743589744	jul	0	jul	0.147067874226769	jun	1	aug	0.653499653499654
6.5	jun	0.782813214171176	jun	1	jun	0.636363636363636	jul	0.793103448275862	aug	0.743589743589744	jul	0	jul	0.147067874226769	jul	0	jun	0.792099792099792
6.5	jun	0.782813214171176	jun	1	jun	0.636363636363636	jul	0.793103448275862	aug	0.743589743589744	jul	0	jul	0.147067874226769	jul	0	jul	0.54954954954955
6.5	jun	0.782813214171176	jun	1	jun	0.636363636363636	jul	0.793103448275862	aug	0.743589743589744	jul	0	jul	0.147067874226769	jul	0	aug	0.653499653499654
6.5	jun	0.782813214171176	jun	1	jun	0.636363636363636	jul	0.793103448275862	aug	0.743589743589744	jul	0	jul	0.147067874226769	aug	1	jun	0.792099792099792
6.5	jun	0.782813214171176	jun	1	jun	0.636363636363636	jul	0.793103448275862	aug	0.743589743589744	jul	0	jul	0.147067874226769	aug	1	jul	0.54954954954955
6.5	jun	0.782813214171176	jun	1	jun	0.636363636363636	jul	0.793103448275862	aug	0.743589743589744	jul	0	jul	0.147067874226769	aug	1	aug	0.653499653499654
6.5	jun	0.782813214171176	jun	1	jun	0.636363636363636	jul	0.793103448275862	aug	0.743589743589744	jul	0	aug	0.540205169407302	jun	1	jun	0.792099792099792
6.5	jun	0.782813214171176	jun	1	jun	0.636363636363636	jul	0.793103448275862	aug	0.743589743589744	jul	0	aug	0.540205169407302	jun	1	jul	0.54954954954955
6.5	jun	0.782813214171176	jun	1	jun	0.636363636363636	jul	0.793103448275862	aug	0.743589743589744	jul	0	aug	0.540205169407302	jun	1	aug	0.653499653499654
6.5	jun	0.782813214171176	jun	1	jun	0.636363636363636	jul	0.793103448275862	aug	0.743589743589744	jul	0	aug	0.540205169407302	jul	0	jun	0.792099792099792
6.5	jun	0.782813214171176	jun	1	jun	0.636363636363636	jul	0.793103448275862	aug	0.743589743589744	jul	0	aug	0.540205169407302	jul	0	jul	0.54954954954955
6.5	jun	0.782813214171176	jun	1	jun	0.636363636363636	jul	0.793103448275862	aug	0.743589743589744	jul	0	aug	0.540205169407302	jul	0	aug	0.653499653499654
6.5	jun	0.782813214171176	jun	1	jun	0.636363636363636	jul	0.793103448275862	aug	0.743589743589744	jul	0	aug	0.540205169407302	aug	1	jun	0.792099792099792
6.5	jun	0.782813214171176	jun	1	jun	0.636363636363636	jul	0.793103448275862	aug	0.743589743589744	jul	0	aug	0.540205169407302	aug	1	jul	0.54954954954955
6.5	jun	0.782813214171176	jun	1	jun	0.636363636363636	jul	0.793103448275862	aug	0.743589743589744	jul	0	aug	0.540205169407302	aug	1	aug	0.653499653499654
6.5	jun	0.782813214171176	jun	1	jun	0.636363636363636	jul	0.793103448275862	aug	0.743589743589744	aug	0	jun	0.747641925532615	jun	1	jun	0.792099792099792
6.5	jun	0.782813214171176	jun	1	jun	0.636363636363636	jul	0.793103448275862	aug	0.743589743589744	aug	0	jun	0.747641925532615	jun	1	jul	0.54954954954955
6.5	jun	0.782813214171176	jun	1	jun	0.636363636363636	jul	0.793103448275862	aug	0.743589743589744	aug	0	jun	0.747641925532615	jun	1	aug	0.653499653499654
6.5	jun	0.782813214171176	jun	1	jun	0.636363636363636	jul	0.793103448275862	aug	0.743589743589744	aug	0	jun	0.747641925532615	jul	0	jun	0.792099792099792
6.5	jun	0.782813214171176	jun	1	jun	0.636363636363636	jul	0.793103448275862	aug	0.743589743589744	aug	0	jun	0.747641925532615	jul	0	jul	0.54954954954955
6.5	jun	0.782813214171176	jun	1	jun	0.636363636363636	jul	0.793103448275862	aug	0.743589743589744	aug	0	jun	0.747641925532615	jul	0	aug	0.653499653499654
6.5	jun	0.782813214171176	jun	1	jun	0.636363636363636	jul	0.793103448275862	aug	0.743589743589744	aug	0	jun	0.747641925532615	aug	1	jun	0.792099792099792
6.5	jun	0.782813214171176	jun	1	jun	0.636363636363636	jul	0.793103448275862	aug	0.743589743589744	aug	0	jun	0.747641925532615	aug	1	jul	0.54954954954955
6.5	jun	0.782813214171176	jun	1	jun	0.636363636363636	jul	0.793103448275862	aug	0.743589743589744	aug	0	jun	0.747641925532615	aug	1	aug	0.653499653499654
6.5	jun	0.782813214171176	jun	1	jun	0.636363636363636	jul	0.793103448275862	aug	0.743589743589744	aug	0	jul	0.147067874226769	jun	1	jun	0.792099792099792
6.5	jun	0.782813214171176	jun	1	jun	0.636363636363636	jul	0.793103448275862	aug	0.743589743589744	aug	0	jul	0.147067874226769	jun	1	jul	0.54954954954955
6.5	jun	0.782813214171176	jun	1	jun	0.636363636363636	jul	0.793103448275862	aug	0.743589743589744	aug	0	jul	0.147067874226769	jun	1	aug	0.653499653499654
6.5	jun	0.782813214171176	jun	1	jun	0.636363636363636	jul	0.793103448275862	aug	0.743589743589744	aug	0	jul	0.147067874226769	jul	0	jun	0.792099792099792
6.5	jun	0.782813214171176	jun	1	jun	0.636363636363636	jul	0.793103448275862	aug	0.743589743589744	aug	0	jul	0.147067874226769	jul	0	jul	0.54954954954955
6.5	jun	0.782813214171176	jun	1	jun	0.636363636363636	jul	0.793103448275862	aug	0.743589743589744	aug	0	jul	0.147067874226769	jul	0	aug	0.653499653499654
6.5	jun	0.782813214171176	jun	1	jun	0.636363636363636	jul	0.793103448275862	aug	0.743589743589744	aug	0	jul	0.147067874226769	aug	1	jun	0.792099792099792
6.5	jun	0.782813214171176	jun	1	jun	0.636363636363636	jul	0.793103448275862	aug	0.743589743589744	aug	0	jul	0.147067874226769	aug	1	jul	0.54954954954955
6.5	jun	0.782813214171176	jun	1	jun	0.636363636363636	jul	0.793103448275862	aug	0.743589743589744	aug	0	jul	0.147067874226769	aug	1	aug	0.653499653499654
6.5	jun	0.782813214171176	jun	1	jun	0.636363636363636	jul	0.793103448275862	aug	0.743589743589744	aug	0	aug	0.540205169407302	jun	1	jun	0.792099792099792
6.5	jun	0.782813214171176	jun	1	jun	0.636363636363636	jul	0.793103448275862	aug	0.743589743589744	aug	0	aug	0.540205169407302	jun	1	jul	0.54954954954955
6.5	jun	0.782813214171176	jun	1	jun	0.636363636363636	jul	0.793103448275862	aug	0.743589743589744	aug	0	aug	0.540205169407302	jun	1	aug	0.653499653499654
6.5	jun	0.782813214171176	jun	1	jun	0.636363636363636	jul	0.793103448275862	aug	0.743589743589744	aug	0	aug	0.540205169407302	jul	0	jun	0.792099792099792
6.5	jun	0.782813214171176	jun	1	jun	0.636363636363636	jul	0.793103448275862	aug	0.743589743589744	aug	0	aug	0.540205169407302	jul	0	jul	0.54954954954955
6.5	jun	0.782813214171176	jun	1	jun	0.636363636363636	jul	0.793103448275862	aug	0.743589743589744	aug	0	aug	0.540205169407302	jul	0	aug	0.653499653499654
6.5	jun	0.782813214171176	jun	1	jun	0.636363636363636	jul	0.793103448275862	aug	0.743589743589744	aug	0	aug	0.540205169407302	aug	1	jun	0.792099792099792
6.5	jun	0.782813214171176	jun	1	jun	0.636363636363636	jul	0.793103448275862	aug	0.743589743589744	aug	0	aug	0.540205169407302	aug	1	jul	0.54954954954955
6.5	jun	0.782813214171176	jun	1	jun	0.636363636363636	jul	0.793103448275862	aug	0.743589743589744	aug	0	aug	0.540205169407302	aug	1	aug	0.653499653499654
6.5	jun	0.782813214171176	jun	1	jun	0.636363636363636	aug	0.793103448275862	jun	0.846153846153846	jun	1	jun	0.747641925532615	jun	1	jun	0.792099792099792
6.5	jun	0.782813214171176	jun	1	jun	0.636363636363636	aug	0.793103448275862	jun	0.846153846153846	jun	1	jun	0.747641925532615	jun	1	jul	0.54954954954955
6.5	jun	0.782813214171176	jun	1	jun	0.636363636363636	aug	0.793103448275862	jun	0.846153846153846	jun	1	jun	0.747641925532615	jun	1	aug	0.653499653499654
6.5	jun	0.782813214171176	jun	1	jun	0.636363636363636	aug	0.793103448275862	jun	0.846153846153846	jun	1	jun	0.747641925532615	jul	0	jun	0.792099792099792
6.5	jun	0.782813214171176	jun	1	jun	0.636363636363636	aug	0.793103448275862	jun	0.846153846153846	jun	1	jun	0.747641925532615	jul	0	jul	0.54954954954955
6.5	jun	0.782813214171176	jun	1	jun	0.636363636363636	aug	0.793103448275862	jun	0.846153846153846	jun	1	jun	0.747641925532615	jul	0	aug	0.653499653499654
6.5	jun	0.782813214171176	jun	1	jun	0.636363636363636	aug	0.793103448275862	jun	0.846153846153846	jun	1	jun	0.747641925532615	aug	1	jun	0.792099792099792
6.5	jun	0.782813214171176	jun	1	jun	0.636363636363636	aug	0.793103448275862	jun	0.846153846153846	jun	1	jun	0.747641925532615	aug	1	jul	0.54954954954955
6.5	jun	0.782813214171176	jun	1	jun	0.636363636363636	aug	0.793103448275862	jun	0.846153846153846	jun	1	jun	0.747641925532615	aug	1	aug	0.653499653499654
6.5	jun	0.782813214171176	jun	1	jun	0.636363636363636	aug	0.793103448275862	jun	0.846153846153846	jun	1	jul	0.147067874226769	jun	1	jun	0.792099792099792
6.5	jun	0.782813214171176	jun	1	jun	0.636363636363636	aug	0.793103448275862	jun	0.846153846153846	jun	1	jul	0.147067874226769	jun	1	jul	0.54954954954955
6.5	jun	0.782813214171176	jun	1	jun	0.636363636363636	aug	0.793103448275862	jun	0.846153846153846	jun	1	jul	0.147067874226769	jun	1	aug	0.653499653499654
6.5	jun	0.782813214171176	jun	1	jun	0.636363636363636	aug	0.793103448275862	jun	0.846153846153846	jun	1	jul	0.147067874226769	jul	0	jun	0.792099792099792
6.5	jun	0.782813214171176	jun	1	jun	0.636363636363636	aug	0.793103448275862	jun	0.846153846153846	jun	1	jul	0.147067874226769	jul	0	jul	0.54954954954955
6.5	jun	0.782813214171176	jun	1	jun	0.636363636363636	aug	0.793103448275862	jun	0.846153846153846	jun	1	jul	0.147067874226769	jul	0	aug	0.653499653499654
6.5	jun	0.782813214171176	jun	1	jun	0.636363636363636	aug	0.793103448275862	jun	0.846153846153846	jun	1	jul	0.147067874226769	aug	1	jun	0.792099792099792
6.5	jun	0.782813214171176	jun	1	jun	0.636363636363636	aug	0.793103448275862	jun	0.846153846153846	jun	1	jul	0.147067874226769	aug	1	jul	0.54954954954955
6.5	jun	0.782813214171176	jun	1	jun	0.636363636363636	aug	0.793103448275862	jun	0.846153846153846	jun	1	jul	0.147067874226769	aug	1	aug	0.653499653499654
6.5	jun	0.782813214171176	jun	1	jun	0.636363636363636	aug	0.793103448275862	jun	0.846153846153846	jun	1	aug	0.540205169407302	jun	1	jun	0.792099792099792
6.5	jun	0.782813214171176	jun	1	jun	0.636363636363636	aug	0.793103448275862	jun	0.846153846153846	jun	1	aug	0.540205169407302	jun	1	jul	0.54954954954955
6.5	jun	0.782813214171176	jun	1	jun	0.636363636363636	aug	0.793103448275862	jun	0.846153846153846	jun	1	aug	0.540205169407302	jun	1	aug	0.653499653499654
6.5	jun	0.782813214171176	jun	1	jun	0.636363636363636	aug	0.793103448275862	jun	0.846153846153846	jun	1	aug	0.540205169407302	jul	0	jun	0.792099792099792
6.5	jun	0.782813214171176	jun	1	jun	0.636363636363636	aug	0.793103448275862	jun	0.846153846153846	jun	1	aug	0.540205169407302	jul	0	jul	0.54954954954955
6.5	jun	0.782813214171176	jun	1	jun	0.636363636363636	aug	0.793103448275862	jun	0.846153846153846	jun	1	aug	0.540205169407302	jul	0	aug	0.653499653499654
6.5	jun	0.782813214171176	jun	1	jun	0.636363636363636	aug	0.793103448275862	jun	0.846153846153846	jun	1	aug	0.540205169407302	aug	1	jun	0.792099792099792
6.5	jun	0.782813214171176	jun	1	jun	0.636363636363636	aug	0.793103448275862	jun	0.846153846153846	jun	1	aug	0.540205169407302	aug	1	jul	0.54954954954955
6.5	jun	0.782813214171176	jun	1	jun	0.636363636363636	aug	0.793103448275862	jun	0.846153846153846	jun	1	aug	0.540205169407302	aug	1	aug	0.653499653499654
6.5	jun	0.782813214171176	jun	1	jun	0.636363636363636	aug	0.793103448275862	jun	0.846153846153846	jul	0	jun	0.747641925532615	jun	1	jun	0.792099792099792
6.5	jun	0.782813214171176	jun	1	jun	0.636363636363636	aug	0.793103448275862	jun	0.846153846153846	jul	0	jun	0.747641925532615	jun	1	jul	0.54954954954955
6.5	jun	0.782813214171176	jun	1	jun	0.636363636363636	aug	0.793103448275862	jun	0.846153846153846	jul	0	jun	0.747641925532615	jun	1	aug	0.653499653499654
6.5	jun	0.782813214171176	jun	1	jun	0.636363636363636	aug	0.793103448275862	jun	0.846153846153846	jul	0	jun	0.747641925532615	jul	0	jun	0.792099792099792
6.5	jun	0.782813214171176	jun	1	jun	0.636363636363636	aug	0.793103448275862	jun	0.846153846153846	jul	0	jun	0.747641925532615	jul	0	jul	0.54954954954955
6.5	jun	0.782813214171176	jun	1	jun	0.636363636363636	aug	0.793103448275862	jun	0.846153846153846	jul	0	jun	0.747641925532615	jul	0	aug	0.653499653499654
6.5	jun	0.782813214171176	jun	1	jun	0.636363636363636	aug	0.793103448275862	jun	0.846153846153846	jul	0	jun	0.747641925532615	aug	1	jun	0.792099792099792
6.5	jun	0.782813214171176	jun	1	jun	0.636363636363636	aug	0.793103448275862	jun	0.846153846153846	jul	0	jun	0.747641925532615	aug	1	jul	0.54954954954955
6.5	jun	0.782813214171176	jun	1	jun	0.636363636363636	aug	0.793103448275862	jun	0.846153846153846	jul	0	jun	0.747641925532615	aug	1	aug	0.653499653499654
6.5	jun	0.782813214171176	jun	1	jun	0.636363636363636	aug	0.793103448275862	jun	0.846153846153846	jul	0	jul	0.147067874226769	jun	1	jun	0.792099792099792
6.5	jun	0.782813214171176	jun	1	jun	0.636363636363636	aug	0.793103448275862	jun	0.846153846153846	jul	0	jul	0.147067874226769	jun	1	jul	0.54954954954955
6.5	jun	0.782813214171176	jun	1	jun	0.636363636363636	aug	0.793103448275862	jun	0.846153846153846	jul	0	jul	0.147067874226769	jun	1	aug	0.653499653499654
6.5	jun	0.782813214171176	jun	1	jun	0.636363636363636	aug	0.793103448275862	jun	0.846153846153846	jul	0	jul	0.147067874226769	jul	0	jun	0.792099792099792
6.5	jun	0.782813214171176	jun	1	jun	0.636363636363636	aug	0.793103448275862	jun	0.846153846153846	jul	0	jul	0.147067874226769	jul	0	jul	0.54954954954955
6.5	jun	0.782813214171176	jun	1	jun	0.636363636363636	aug	0.793103448275862	jun	0.846153846153846	jul	0	jul	0.147067874226769	jul	0	aug	0.653499653499654
6.5	jun	0.782813214171176	jun	1	jun	0.636363636363636	aug	0.793103448275862	jun	0.846153846153846	jul	0	jul	0.147067874226769	aug	1	jun	0.792099792099792
6.5	jun	0.782813214171176	jun	1	jun	0.636363636363636	aug	0.793103448275862	jun	0.846153846153846	jul	0	jul	0.147067874226769	aug	1	jul	0.54954954954955
6.5	jun	0.782813214171176	jun	1	jun	0.636363636363636	aug	0.793103448275862	jun	0.846153846153846	jul	0	jul	0.147067874226769	aug	1	aug	0.653499653499654
6.5	jun	0.782813214171176	jun	1	jun	0.636363636363636	aug	0.793103448275862	jun	0.846153846153846	jul	0	aug	0.540205169407302	jun	1	jun	0.792099792099792
6.5	jun	0.782813214171176	jun	1	jun	0.636363636363636	aug	0.793103448275862	jun	0.846153846153846	jul	0	aug	0.540205169407302	jun	1	jul	0.54954954954955
6.5	jun	0.782813214171176	jun	1	jun	0.636363636363636	aug	0.793103448275862	jun	0.846153846153846	jul	0	aug	0.540205169407302	jun	1	aug	0.653499653499654
6.5	jun	0.782813214171176	jun	1	jun	0.636363636363636	aug	0.793103448275862	jun	0.846153846153846	jul	0	aug	0.540205169407302	jul	0	jun	0.792099792099792
6.5	jun	0.782813214171176	jun	1	jun	0.636363636363636	aug	0.793103448275862	jun	0.846153846153846	jul	0	aug	0.540205169407302	jul	0	jul	0.54954954954955
6.5	jun	0.782813214171176	jun	1	jun	0.636363636363636	aug	0.793103448275862	jun	0.846153846153846	jul	0	aug	0.540205169407302	jul	0	aug	0.653499653499654
6.5	jun	0.782813214171176	jun	1	jun	0.636363636363636	aug	0.793103448275862	jun	0.846153846153846	jul	0	aug	0.540205169407302	aug	1	jun	0.792099792099792
6.5	jun	0.782813214171176	jun	1	jun	0.636363636363636	aug	0.793103448275862	jun	0.846153846153846	jul	0	aug	0.540205169407302	aug	1	jul	0.54954954954955
6.5	jun	0.782813214171176	jun	1	jun	0.636363636363636	aug	0.793103448275862	jun	0.846153846153846	jul	0	aug	0.540205169407302	aug	1	aug	0.653499653499654
6.5	jun	0.782813214171176	jun	1	jun	0.636363636363636	aug	0.793103448275862	jun	0.846153846153846	aug	0	jun	0.747641925532615	jun	1	jun	0.792099792099792
6.5	jun	0.782813214171176	jun	1	jun	0.636363636363636	aug	0.793103448275862	jun	0.846153846153846	aug	0	jun	0.747641925532615	jun	1	jul	0.54954954954955
6.5	jun	0.782813214171176	jun	1	jun	0.636363636363636	aug	0.793103448275862	jun	0.846153846153846	aug	0	jun	0.747641925532615	jun	1	aug	0.653499653499654
6.5	jun	0.782813214171176	jun	1	jun	0.636363636363636	aug	0.793103448275862	jun	0.846153846153846	aug	0	jun	0.747641925532615	jul	0	jun	0.792099792099792
6.5	jun	0.782813214171176	jun	1	jun	0.636363636363636	aug	0.793103448275862	jun	0.846153846153846	aug	0	jun	0.747641925532615	jul	0	jul	0.54954954954955
6.5	jun	0.782813214171176	jun	1	jun	0.636363636363636	aug	0.793103448275862	jun	0.846153846153846	aug	0	jun	0.747641925532615	jul	0	aug	0.653499653499654
6.5	jun	0.782813214171176	jun	1	jun	0.636363636363636	aug	0.793103448275862	jun	0.846153846153846	aug	0	jun	0.747641925532615	aug	1	jun	0.792099792099792
6.5	jun	0.782813214171176	jun	1	jun	0.636363636363636	aug	0.793103448275862	jun	0.846153846153846	aug	0	jun	0.747641925532615	aug	1	jul	0.54954954954955
6.5	jun	0.782813214171176	jun	1	jun	0.636363636363636	aug	0.793103448275862	jun	0.846153846153846	aug	0	jun	0.747641925532615	aug	1	aug	0.653499653499654
6.5	jun	0.782813214171176	jun	1	jun	0.636363636363636	aug	0.793103448275862	jun	0.846153846153846	aug	0	jul	0.147067874226769	jun	1	jun	0.792099792099792
6.5	jun	0.782813214171176	jun	1	jun	0.636363636363636	aug	0.793103448275862	jun	0.846153846153846	aug	0	jul	0.147067874226769	jun	1	jul	0.54954954954955
6.5	jun	0.782813214171176	jun	1	jun	0.636363636363636	aug	0.793103448275862	jun	0.846153846153846	aug	0	jul	0.147067874226769	jun	1	aug	0.653499653499654
6.5	jun	0.782813214171176	jun	1	jun	0.636363636363636	aug	0.793103448275862	jun	0.846153846153846	aug	0	jul	0.147067874226769	jul	0	jun	0.792099792099792
6.5	jun	0.782813214171176	jun	1	jun	0.636363636363636	aug	0.793103448275862	jun	0.846153846153846	aug	0	jul	0.147067874226769	jul	0	jul	0.54954954954955
6.5	jun	0.782813214171176	jun	1	jun	0.636363636363636	aug	0.793103448275862	jun	0.846153846153846	aug	0	jul	0.147067874226769	jul	0	aug	0.653499653499654
6.5	jun	0.782813214171176	jun	1	jun	0.636363636363636	aug	0.793103448275862	jun	0.846153846153846	aug	0	jul	0.147067874226769	aug	1	jun	0.792099792099792
6.5	jun	0.782813214171176	jun	1	jun	0.636363636363636	aug	0.793103448275862	jun	0.846153846153846	aug	0	jul	0.147067874226769	aug	1	jul	0.54954954954955
6.5	jun	0.782813214171176	jun	1	jun	0.636363636363636	aug	0.793103448275862	jun	0.846153846153846	aug	0	jul	0.147067874226769	aug	1	aug	0.653499653499654
6.5	jun	0.782813214171176	jun	1	jun	0.636363636363636	aug	0.793103448275862	jun	0.846153846153846	aug	0	aug	0.540205169407302	jun	1	jun	0.792099792099792
6.5	jun	0.782813214171176	jun	1	jun	0.636363636363636	aug	0.793103448275862	jun	0.846153846153846	aug	0	aug	0.540205169407302	jun	1	jul	0.54954954954955
6.5	jun	0.782813214171176	jun	1	jun	0.636363636363636	aug	0.793103448275862	jun	0.846153846153846	aug	0	aug	0.540205169407302	jun	1	aug	0.653499653499654
6.5	jun	0.782813214171176	jun	1	jun	0.636363636363636	aug	0.793103448275862	jun	0.846153846153846	aug	0	aug	0.540205169407302	jul	0	jun	0.792099792099792
6.5	jun	0.782813214171176	jun	1	jun	0.636363636363636	aug	0.793103448275862	jun	0.846153846153846	aug	0	aug	0.540205169407302	jul	0	jul	0.54954954954955
6.5	jun	0.782813214171176	jun	1	jun	0.636363636363636	aug	0.793103448275862	jun	0.846153846153846	aug	0	aug	0.540205169407302	jul	0	aug	0.653499653499654
6.5	jun	0.782813214171176	jun	1	jun	0.636363636363636	aug	0.793103448275862	jun	0.846153846153846	aug	0	aug	0.540205169407302	aug	1	jun	0.792099792099792
6.5	jun	0.782813214171176	jun	1	jun	0.636363636363636	aug	0.793103448275862	jun	0.846153846153846	aug	0	aug	0.540205169407302	aug	1	jul	0.54954954954955
6.5	jun	0.782813214171176	jun	1	jun	0.636363636363636	aug	0.793103448275862	jun	0.846153846153846	aug	0	aug	0.540205169407302	aug	1	aug	0.653499653499654
6.5	jun	0.782813214171176	jun	1	jun	0.636363636363636	aug	0.793103448275862	jul	0.666666666666667	jun	1	jun	0.747641925532615	jun	1	jun	0.792099792099792
6.5	jun	0.782813214171176	jun	1	jun	0.636363636363636	aug	0.793103448275862	jul	0.666666666666667	jun	1	jun	0.747641925532615	jun	1	jul	0.54954954954955
6.5	jun	0.782813214171176	jun	1	jun	0.636363636363636	aug	0.793103448275862	jul	0.666666666666667	jun	1	jun	0.747641925532615	jun	1	aug	0.653499653499654
6.5	jun	0.782813214171176	jun	1	jun	0.636363636363636	aug	0.793103448275862	jul	0.666666666666667	jun	1	jun	0.747641925532615	jul	0	jun	0.792099792099792
6.5	jun	0.782813214171176	jun	1	jun	0.636363636363636	aug	0.793103448275862	jul	0.666666666666667	jun	1	jun	0.747641925532615	jul	0	jul	0.54954954954955
6.5	jun	0.782813214171176	jun	1	jun	0.636363636363636	aug	0.793103448275862	jul	0.666666666666667	jun	1	jun	0.747641925532615	jul	0	aug	0.653499653499654
6.5	jun	0.782813214171176	jun	1	jun	0.636363636363636	aug	0.793103448275862	jul	0.666666666666667	jun	1	jun	0.747641925532615	aug	1	jun	0.792099792099792
6.5	jun	0.782813214171176	jun	1	jun	0.636363636363636	aug	0.793103448275862	jul	0.666666666666667	jun	1	jun	0.747641925532615	aug	1	jul	0.54954954954955
6.5	jun	0.782813214171176	jun	1	jun	0.636363636363636	aug	0.793103448275862	jul	0.666666666666667	jun	1	jun	0.747641925532615	aug	1	aug	0.653499653499654
6.5	jun	0.782813214171176	jun	1	jun	0.636363636363636	aug	0.793103448275862	jul	0.666666666666667	jun	1	jul	0.147067874226769	jun	1	jun	0.792099792099792
6.5	jun	0.782813214171176	jun	1	jun	0.636363636363636	aug	0.793103448275862	jul	0.666666666666667	jun	1	jul	0.147067874226769	jun	1	jul	0.54954954954955
6.5	jun	0.782813214171176	jun	1	jun	0.636363636363636	aug	0.793103448275862	jul	0.666666666666667	jun	1	jul	0.147067874226769	jun	1	aug	0.653499653499654
6.5	jun	0.782813214171176	jun	1	jun	0.636363636363636	aug	0.793103448275862	jul	0.666666666666667	jun	1	jul	0.147067874226769	jul	0	jun	0.792099792099792
6.5	jun	0.782813214171176	jun	1	jun	0.636363636363636	aug	0.793103448275862	jul	0.666666666666667	jun	1	jul	0.147067874226769	jul	0	jul	0.54954954954955
6.5	jun	0.782813214171176	jun	1	jun	0.636363636363636	aug	0.793103448275862	jul	0.666666666666667	jun	1	jul	0.147067874226769	jul	0	aug	0.653499653499654
6.5	jun	0.782813214171176	jun	1	jun	0.636363636363636	aug	0.793103448275862	jul	0.666666666666667	jun	1	jul	0.147067874226769	aug	1	jun	0.792099792099792
6.5	jun	0.782813214171176	jun	1	jun	0.636363636363636	aug	0.793103448275862	jul	0.666666666666667	jun	1	jul	0.147067874226769	aug	1	jul	0.54954954954955
6.5	jun	0.782813214171176	jun	1	jun	0.636363636363636	aug	0.793103448275862	jul	0.666666666666667	jun	1	jul	0.147067874226769	aug	1	aug	0.653499653499654
6.5	jun	0.782813214171176	jun	1	jun	0.636363636363636	aug	0.793103448275862	jul	0.666666666666667	jun	1	aug	0.540205169407302	jun	1	jun	0.792099792099792
6.5	jun	0.782813214171176	jun	1	jun	0.636363636363636	aug	0.793103448275862	jul	0.666666666666667	jun	1	aug	0.540205169407302	jun	1	jul	0.54954954954955
6.5	jun	0.782813214171176	jun	1	jun	0.636363636363636	aug	0.793103448275862	jul	0.666666666666667	jun	1	aug	0.540205169407302	jun	1	aug	0.653499653499654
6.5	jun	0.782813214171176	jun	1	jun	0.636363636363636	aug	0.793103448275862	jul	0.666666666666667	jun	1	aug	0.540205169407302	jul	0	jun	0.792099792099792
6.5	jun	0.782813214171176	jun	1	jun	0.636363636363636	aug	0.793103448275862	jul	0.666666666666667	jun	1	aug	0.540205169407302	jul	0	jul	0.54954954954955
6.5	jun	0.782813214171176	jun	1	jun	0.636363636363636	aug	0.793103448275862	jul	0.666666666666667	jun	1	aug	0.540205169407302	jul	0	aug	0.653499653499654
6.5	jun	0.782813214171176	jun	1	jun	0.636363636363636	aug	0.793103448275862	jul	0.666666666666667	jun	1	aug	0.540205169407302	aug	1	jun	0.792099792099792
6.5	jun	0.782813214171176	jun	1	jun	0.636363636363636	aug	0.793103448275862	jul	0.666666666666667	jun	1	aug	0.540205169407302	aug	1	jul	0.54954954954955
6.5	jun	0.782813214171176	jun	1	jun	0.636363636363636	aug	0.793103448275862	jul	0.666666666666667	jun	1	aug	0.540205169407302	aug	1	aug	0.653499653499654
6.5	jun	0.782813214171176	jun	1	jun	0.636363636363636	aug	0.793103448275862	jul	0.666666666666667	jul	0	jun	0.747641925532615	jun	1	jun	0.792099792099792
6.5	jun	0.782813214171176	jun	1	jun	0.636363636363636	aug	0.793103448275862	jul	0.666666666666667	jul	0	jun	0.747641925532615	jun	1	jul	0.54954954954955
6.5	jun	0.782813214171176	jun	1	jun	0.636363636363636	aug	0.793103448275862	jul	0.666666666666667	jul	0	jun	0.747641925532615	jun	1	aug	0.653499653499654
6.5	jun	0.782813214171176	jun	1	jun	0.636363636363636	aug	0.793103448275862	jul	0.666666666666667	jul	0	jun	0.747641925532615	jul	0	jun	0.792099792099792
6.5	jun	0.782813214171176	jun	1	jun	0.636363636363636	aug	0.793103448275862	jul	0.666666666666667	jul	0	jun	0.747641925532615	jul	0	jul	0.54954954954955
6.5	jun	0.782813214171176	jun	1	jun	0.636363636363636	aug	0.793103448275862	jul	0.666666666666667	jul	0	jun	0.747641925532615	jul	0	aug	0.653499653499654
6.5	jun	0.782813214171176	jun	1	jun	0.636363636363636	aug	0.793103448275862	jul	0.666666666666667	jul	0	jun	0.747641925532615	aug	1	jun	0.792099792099792
6.5	jun	0.782813214171176	jun	1	jun	0.636363636363636	aug	0.793103448275862	jul	0.666666666666667	jul	0	jun	0.747641925532615	aug	1	jul	0.54954954954955
6.5	jun	0.782813214171176	jun	1	jun	0.636363636363636	aug	0.793103448275862	jul	0.666666666666667	jul	0	jun	0.747641925532615	aug	1	aug	0.653499653499654
6.5	jun	0.782813214171176	jun	1	jun	0.636363636363636	aug	0.793103448275862	jul	0.666666666666667	jul	0	jul	0.147067874226769	jun	1	jun	0.792099792099792
6.5	jun	0.782813214171176	jun	1	jun	0.636363636363636	aug	0.793103448275862	jul	0.666666666666667	jul	0	jul	0.147067874226769	jun	1	jul	0.54954954954955
6.5	jun	0.782813214171176	jun	1	jun	0.636363636363636	aug	0.793103448275862	jul	0.666666666666667	jul	0	jul	0.147067874226769	jun	1	aug	0.653499653499654
6.5	jun	0.782813214171176	jun	1	jun	0.636363636363636	aug	0.793103448275862	jul	0.666666666666667	jul	0	jul	0.147067874226769	jul	0	jun	0.792099792099792
6.5	jun	0.782813214171176	jun	1	jun	0.636363636363636	aug	0.793103448275862	jul	0.666666666666667	jul	0	jul	0.147067874226769	jul	0	jul	0.54954954954955
6.5	jun	0.782813214171176	jun	1	jun	0.636363636363636	aug	0.793103448275862	jul	0.666666666666667	jul	0	jul	0.147067874226769	jul	0	aug	0.653499653499654
6.5	jun	0.782813214171176	jun	1	jun	0.636363636363636	aug	0.793103448275862	jul	0.666666666666667	jul	0	jul	0.147067874226769	aug	1	jun	0.792099792099792
6.5	jun	0.782813214171176	jun	1	jun	0.636363636363636	aug	0.793103448275862	jul	0.666666666666667	jul	0	jul	0.147067874226769	aug	1	jul	0.54954954954955
6.5	jun	0.782813214171176	jun	1	jun	0.636363636363636	aug	0.793103448275862	jul	0.666666666666667	jul	0	jul	0.147067874226769	aug	1	aug	0.653499653499654
6.5	jun	0.782813214171176	jun	1	jun	0.636363636363636	aug	0.793103448275862	jul	0.666666666666667	jul	0	aug	0.540205169407302	jun	1	jun	0.792099792099792
6.5	jun	0.782813214171176	jun	1	jun	0.636363636363636	aug	0.793103448275862	jul	0.666666666666667	jul	0	aug	0.540205169407302	jun	1	jul	0.54954954954955
6.5	jun	0.782813214171176	jun	1	jun	0.636363636363636	aug	0.793103448275862	jul	0.666666666666667	jul	0	aug	0.540205169407302	jun	1	aug	0.653499653499654
6.5	jun	0.782813214171176	jun	1	jun	0.636363636363636	aug	0.793103448275862	jul	0.666666666666667	jul	0	aug	0.540205169407302	jul	0	jun	0.792099792099792
6.5	jun	0.782813214171176	jun	1	jun	0.636363636363636	aug	0.793103448275862	jul	0.666666666666667	jul	0	aug	0.540205169407302	jul	0	jul	0.54954954954955
6.5	jun	0.782813214171176	jun	1	jun	0.636363636363636	aug	0.793103448275862	jul	0.666666666666667	jul	0	aug	0.540205169407302	jul	0	aug	0.653499653499654
6.5	jun	0.782813214171176	jun	1	jun	0.636363636363636	aug	0.793103448275862	jul	0.666666666666667	jul	0	aug	0.540205169407302	aug	1	jun	0.792099792099792
6.5	jun	0.782813214171176	jun	1	jun	0.636363636363636	aug	0.793103448275862	jul	0.666666666666667	jul	0	aug	0.540205169407302	aug	1	jul	0.54954954954955
6.5	jun	0.782813214171176	jun	1	jun	0.636363636363636	aug	0.793103448275862	jul	0.666666666666667	jul	0	aug	0.540205169407302	aug	1	aug	0.653499653499654
6.5	jun	0.782813214171176	jun	1	jun	0.636363636363636	aug	0.793103448275862	jul	0.666666666666667	aug	0	jun	0.747641925532615	jun	1	jun	0.792099792099792
6.5	jun	0.782813214171176	jun	1	jun	0.636363636363636	aug	0.793103448275862	jul	0.666666666666667	aug	0	jun	0.747641925532615	jun	1	jul	0.54954954954955
6.5	jun	0.782813214171176	jun	1	jun	0.636363636363636	aug	0.793103448275862	jul	0.666666666666667	aug	0	jun	0.747641925532615	jun	1	aug	0.653499653499654
6.5	jun	0.782813214171176	jun	1	jun	0.636363636363636	aug	0.793103448275862	jul	0.666666666666667	aug	0	jun	0.747641925532615	jul	0	jun	0.792099792099792
6.5	jun	0.782813214171176	jun	1	jun	0.636363636363636	aug	0.793103448275862	jul	0.666666666666667	aug	0	jun	0.747641925532615	jul	0	jul	0.54954954954955
6.5	jun	0.782813214171176	jun	1	jun	0.636363636363636	aug	0.793103448275862	jul	0.666666666666667	aug	0	jun	0.747641925532615	jul	0	aug	0.653499653499654
6.5	jun	0.782813214171176	jun	1	jun	0.636363636363636	aug	0.793103448275862	jul	0.666666666666667	aug	0	jun	0.747641925532615	aug	1	jun	0.792099792099792
6.5	jun	0.782813214171176	jun	1	jun	0.636363636363636	aug	0.793103448275862	jul	0.666666666666667	aug	0	jun	0.747641925532615	aug	1	jul	0.54954954954955
6.5	jun	0.782813214171176	jun	1	jun	0.636363636363636	aug	0.793103448275862	jul	0.666666666666667	aug	0	jun	0.747641925532615	aug	1	aug	0.653499653499654
6.5	jun	0.782813214171176	jun	1	jun	0.636363636363636	aug	0.793103448275862	jul	0.666666666666667	aug	0	jul	0.147067874226769	jun	1	jun	0.792099792099792
6.5	jun	0.782813214171176	jun	1	jun	0.636363636363636	aug	0.793103448275862	jul	0.666666666666667	aug	0	jul	0.147067874226769	jun	1	jul	0.54954954954955
6.5	jun	0.782813214171176	jun	1	jun	0.636363636363636	aug	0.793103448275862	jul	0.666666666666667	aug	0	jul	0.147067874226769	jun	1	aug	0.653499653499654
6.5	jun	0.782813214171176	jun	1	jun	0.636363636363636	aug	0.793103448275862	jul	0.666666666666667	aug	0	jul	0.147067874226769	jul	0	jun	0.792099792099792
6.5	jun	0.782813214171176	jun	1	jun	0.636363636363636	aug	0.793103448275862	jul	0.666666666666667	aug	0	jul	0.147067874226769	jul	0	jul	0.54954954954955
6.5	jun	0.782813214171176	jun	1	jun	0.636363636363636	aug	0.793103448275862	jul	0.666666666666667	aug	0	jul	0.147067874226769	jul	0	aug	0.653499653499654
6.5	jun	0.782813214171176	jun	1	jun	0.636363636363636	aug	0.793103448275862	jul	0.666666666666667	aug	0	jul	0.147067874226769	aug	1	jun	0.792099792099792
6.5	jun	0.782813214171176	jun	1	jun	0.636363636363636	aug	0.793103448275862	jul	0.666666666666667	aug	0	jul	0.147067874226769	aug	1	jul	0.54954954954955
6.5	jun	0.782813214171176	jun	1	jun	0.636363636363636	aug	0.793103448275862	jul	0.666666666666667	aug	0	jul	0.147067874226769	aug	1	aug	0.653499653499654
6.5	jun	0.782813214171176	jun	1	jun	0.636363636363636	aug	0.793103448275862	jul	0.666666666666667	aug	0	aug	0.540205169407302	jun	1	jun	0.792099792099792
6.5	jun	0.782813214171176	jun	1	jun	0.636363636363636	aug	0.793103448275862	jul	0.666666666666667	aug	0	aug	0.540205169407302	jun	1	jul	0.54954954954955
6.5	jun	0.782813214171176	jun	1	jun	0.636363636363636	aug	0.793103448275862	jul	0.666666666666667	aug	0	aug	0.540205169407302	jun	1	aug	0.653499653499654
6.5	jun	0.782813214171176	jun	1	jun	0.636363636363636	aug	0.793103448275862	jul	0.666666666666667	aug	0	aug	0.540205169407302	jul	0	jun	0.792099792099792
6.5	jun	0.782813214171176	jun	1	jun	0.636363636363636	aug	0.793103448275862	jul	0.666666666666667	aug	0	aug	0.540205169407302	jul	0	jul	0.54954954954955
6.5	jun	0.782813214171176	jun	1	jun	0.636363636363636	aug	0.793103448275862	jul	0.666666666666667	aug	0	aug	0.540205169407302	jul	0	aug	0.653499653499654
6.5	jun	0.782813214171176	jun	1	jun	0.636363636363636	aug	0.793103448275862	jul	0.666666666666667	aug	0	aug	0.540205169407302	aug	1	jun	0.792099792099792
6.5	jun	0.782813214171176	jun	1	jun	0.636363636363636	aug	0.793103448275862	jul	0.666666666666667	aug	0	aug	0.540205169407302	aug	1	jul	0.54954954954955
6.5	jun	0.782813214171176	jun	1	jun	0.636363636363636	aug	0.793103448275862	jul	0.666666666666667	aug	0	aug	0.540205169407302	aug	1	aug	0.653499653499654
6.5	jun	0.782813214171176	jun	1	jun	0.636363636363636	aug	0.793103448275862	aug	0.743589743589744	jun	1	jun	0.747641925532615	jun	1	jun	0.792099792099792
6.5	jun	0.782813214171176	jun	1	jun	0.636363636363636	aug	0.793103448275862	aug	0.743589743589744	jun	1	jun	0.747641925532615	jun	1	jul	0.54954954954955
6.5	jun	0.782813214171176	jun	1	jun	0.636363636363636	aug	0.793103448275862	aug	0.743589743589744	jun	1	jun	0.747641925532615	jun	1	aug	0.653499653499654
6.5	jun	0.782813214171176	jun	1	jun	0.636363636363636	aug	0.793103448275862	aug	0.743589743589744	jun	1	jun	0.747641925532615	jul	0	jun	0.792099792099792
6.5	jun	0.782813214171176	jun	1	jun	0.636363636363636	aug	0.793103448275862	aug	0.743589743589744	jun	1	jun	0.747641925532615	jul	0	jul	0.54954954954955
6.5	jun	0.782813214171176	jun	1	jun	0.636363636363636	aug	0.793103448275862	aug	0.743589743589744	jun	1	jun	0.747641925532615	jul	0	aug	0.653499653499654
6.5	jun	0.782813214171176	jun	1	jun	0.636363636363636	aug	0.793103448275862	aug	0.743589743589744	jun	1	jun	0.747641925532615	aug	1	jun	0.792099792099792
6.5	jun	0.782813214171176	jun	1	jun	0.636363636363636	aug	0.793103448275862	aug	0.743589743589744	jun	1	jun	0.747641925532615	aug	1	jul	0.54954954954955
6.5	jun	0.782813214171176	jun	1	jun	0.636363636363636	aug	0.793103448275862	aug	0.743589743589744	jun	1	jun	0.747641925532615	aug	1	aug	0.653499653499654
6.5	jun	0.782813214171176	jun	1	jun	0.636363636363636	aug	0.793103448275862	aug	0.743589743589744	jun	1	jul	0.147067874226769	jun	1	jun	0.792099792099792
6.5	jun	0.782813214171176	jun	1	jun	0.636363636363636	aug	0.793103448275862	aug	0.743589743589744	jun	1	jul	0.147067874226769	jun	1	jul	0.54954954954955
6.5	jun	0.782813214171176	jun	1	jun	0.636363636363636	aug	0.793103448275862	aug	0.743589743589744	jun	1	jul	0.147067874226769	jun	1	aug	0.653499653499654
6.5	jun	0.782813214171176	jun	1	jun	0.636363636363636	aug	0.793103448275862	aug	0.743589743589744	jun	1	jul	0.147067874226769	jul	0	jun	0.792099792099792
6.5	jun	0.782813214171176	jun	1	jun	0.636363636363636	aug	0.793103448275862	aug	0.743589743589744	jun	1	jul	0.147067874226769	jul	0	jul	0.54954954954955
6.5	jun	0.782813214171176	jun	1	jun	0.636363636363636	aug	0.793103448275862	aug	0.743589743589744	jun	1	jul	0.147067874226769	jul	0	aug	0.653499653499654
6.5	jun	0.782813214171176	jun	1	jun	0.636363636363636	aug	0.793103448275862	aug	0.743589743589744	jun	1	jul	0.147067874226769	aug	1	jun	0.792099792099792
6.5	jun	0.782813214171176	jun	1	jun	0.636363636363636	aug	0.793103448275862	aug	0.743589743589744	jun	1	jul	0.147067874226769	aug	1	jul	0.54954954954955
6.5	jun	0.782813214171176	jun	1	jun	0.636363636363636	aug	0.793103448275862	aug	0.743589743589744	jun	1	jul	0.147067874226769	aug	1	aug	0.653499653499654
6.5	jun	0.782813214171176	jun	1	jun	0.636363636363636	aug	0.793103448275862	aug	0.743589743589744	jun	1	aug	0.540205169407302	jun	1	jun	0.792099792099792
6.5	jun	0.782813214171176	jun	1	jun	0.636363636363636	aug	0.793103448275862	aug	0.743589743589744	jun	1	aug	0.540205169407302	jun	1	jul	0.54954954954955
6.5	jun	0.782813214171176	jun	1	jun	0.636363636363636	aug	0.793103448275862	aug	0.743589743589744	jun	1	aug	0.540205169407302	jun	1	aug	0.653499653499654
6.5	jun	0.782813214171176	jun	1	jun	0.636363636363636	aug	0.793103448275862	aug	0.743589743589744	jun	1	aug	0.540205169407302	jul	0	jun	0.792099792099792
6.5	jun	0.782813214171176	jun	1	jun	0.636363636363636	aug	0.793103448275862	aug	0.743589743589744	jun	1	aug	0.540205169407302	jul	0	jul	0.54954954954955
6.5	jun	0.782813214171176	jun	1	jun	0.636363636363636	aug	0.793103448275862	aug	0.743589743589744	jun	1	aug	0.540205169407302	jul	0	aug	0.653499653499654
6.5	jun	0.782813214171176	jun	1	jun	0.636363636363636	aug	0.793103448275862	aug	0.743589743589744	jun	1	aug	0.540205169407302	aug	1	jun	0.792099792099792
6.5	jun	0.782813214171176	jun	1	jun	0.636363636363636	aug	0.793103448275862	aug	0.743589743589744	jun	1	aug	0.540205169407302	aug	1	jul	0.54954954954955
6.5	jun	0.782813214171176	jun	1	jun	0.636363636363636	aug	0.793103448275862	aug	0.743589743589744	jun	1	aug	0.540205169407302	aug	1	aug	0.653499653499654
6.5	jun	0.782813214171176	jun	1	jun	0.636363636363636	aug	0.793103448275862	aug	0.743589743589744	jul	0	jun	0.747641925532615	jun	1	jun	0.792099792099792
6.5	jun	0.782813214171176	jun	1	jun	0.636363636363636	aug	0.793103448275862	aug	0.743589743589744	jul	0	jun	0.747641925532615	jun	1	jul	0.54954954954955
6.5	jun	0.782813214171176	jun	1	jun	0.636363636363636	aug	0.793103448275862	aug	0.743589743589744	jul	0	jun	0.747641925532615	jun	1	aug	0.653499653499654
6.5	jun	0.782813214171176	jun	1	jun	0.636363636363636	aug	0.793103448275862	aug	0.743589743589744	jul	0	jun	0.747641925532615	jul	0	jun	0.792099792099792
6.5	jun	0.782813214171176	jun	1	jun	0.636363636363636	aug	0.793103448275862	aug	0.743589743589744	jul	0	jun	0.747641925532615	jul	0	jul	0.54954954954955
6.5	jun	0.782813214171176	jun	1	jun	0.636363636363636	aug	0.793103448275862	aug	0.743589743589744	jul	0	jun	0.747641925532615	jul	0	aug	0.653499653499654
6.5	jun	0.782813214171176	jun	1	jun	0.636363636363636	aug	0.793103448275862	aug	0.743589743589744	jul	0	jun	0.747641925532615	aug	1	jun	0.792099792099792
6.5	jun	0.782813214171176	jun	1	jun	0.636363636363636	aug	0.793103448275862	aug	0.743589743589744	jul	0	jun	0.747641925532615	aug	1	jul	0.54954954954955
6.5	jun	0.782813214171176	jun	1	jun	0.636363636363636	aug	0.793103448275862	aug	0.743589743589744	jul	0	jun	0.747641925532615	aug	1	aug	0.653499653499654
6.5	jun	0.782813214171176	jun	1	jun	0.636363636363636	aug	0.793103448275862	aug	0.743589743589744	jul	0	jul	0.147067874226769	jun	1	jun	0.792099792099792
6.5	jun	0.782813214171176	jun	1	jun	0.636363636363636	aug	0.793103448275862	aug	0.743589743589744	jul	0	jul	0.147067874226769	jun	1	jul	0.54954954954955
6.5	jun	0.782813214171176	jun	1	jun	0.636363636363636	aug	0.793103448275862	aug	0.743589743589744	jul	0	jul	0.147067874226769	jun	1	aug	0.653499653499654
6.5	jun	0.782813214171176	jun	1	jun	0.636363636363636	aug	0.793103448275862	aug	0.743589743589744	jul	0	jul	0.147067874226769	jul	0	jun	0.792099792099792
6.5	jun	0.782813214171176	jun	1	jun	0.636363636363636	aug	0.793103448275862	aug	0.743589743589744	jul	0	jul	0.147067874226769	jul	0	jul	0.54954954954955
6.5	jun	0.782813214171176	jun	1	jun	0.636363636363636	aug	0.793103448275862	aug	0.743589743589744	jul	0	jul	0.147067874226769	jul	0	aug	0.653499653499654
6.5	jun	0.782813214171176	jun	1	jun	0.636363636363636	aug	0.793103448275862	aug	0.743589743589744	jul	0	jul	0.147067874226769	aug	1	jun	0.792099792099792
6.5	jun	0.782813214171176	jun	1	jun	0.636363636363636	aug	0.793103448275862	aug	0.743589743589744	jul	0	jul	0.147067874226769	aug	1	jul	0.54954954954955
6.5	jun	0.782813214171176	jun	1	jun	0.636363636363636	aug	0.793103448275862	aug	0.743589743589744	jul	0	jul	0.147067874226769	aug	1	aug	0.653499653499654
6.5	jun	0.782813214171176	jun	1	jun	0.636363636363636	aug	0.793103448275862	aug	0.743589743589744	jul	0	aug	0.540205169407302	jun	1	jun	0.792099792099792
6.5	jun	0.782813214171176	jun	1	jun	0.636363636363636	aug	0.793103448275862	aug	0.743589743589744	jul	0	aug	0.540205169407302	jun	1	jul	0.54954954954955
6.5	jun	0.782813214171176	jun	1	jun	0.636363636363636	aug	0.793103448275862	aug	0.743589743589744	jul	0	aug	0.540205169407302	jun	1	aug	0.653499653499654
6.5	jun	0.782813214171176	jun	1	jun	0.636363636363636	aug	0.793103448275862	aug	0.743589743589744	jul	0	aug	0.540205169407302	jul	0	jun	0.792099792099792
6.5	jun	0.782813214171176	jun	1	jun	0.636363636363636	aug	0.793103448275862	aug	0.743589743589744	jul	0	aug	0.540205169407302	jul	0	jul	0.54954954954955
6.5	jun	0.782813214171176	jun	1	jun	0.636363636363636	aug	0.793103448275862	aug	0.743589743589744	jul	0	aug	0.540205169407302	jul	0	aug	0.653499653499654
6.5	jun	0.782813214171176	jun	1	jun	0.636363636363636	aug	0.793103448275862	aug	0.743589743589744	jul	0	aug	0.540205169407302	aug	1	jun	0.792099792099792
6.5	jun	0.782813214171176	jun	1	jun	0.636363636363636	aug	0.793103448275862	aug	0.743589743589744	jul	0	aug	0.540205169407302	aug	1	jul	0.54954954954955
6.5	jun	0.782813214171176	jun	1	jun	0.636363636363636	aug	0.793103448275862	aug	0.743589743589744	jul	0	aug	0.540205169407302	aug	1	aug	0.653499653499654
6.5	jun	0.782813214171176	jun	1	jun	0.636363636363636	aug	0.793103448275862	aug	0.743589743589744	aug	0	jun	0.747641925532615	jun	1	jun	0.792099792099792
6.5	jun	0.782813214171176	jun	1	jun	0.636363636363636	aug	0.793103448275862	aug	0.743589743589744	aug	0	jun	0.747641925532615	jun	1	jul	0.54954954954955
6.5	jun	0.782813214171176	jun	1	jun	0.636363636363636	aug	0.793103448275862	aug	0.743589743589744	aug	0	jun	0.747641925532615	jun	1	aug	0.653499653499654
6.5	jun	0.782813214171176	jun	1	jun	0.636363636363636	aug	0.793103448275862	aug	0.743589743589744	aug	0	jun	0.747641925532615	jul	0	jun	0.792099792099792
6.5	jun	0.782813214171176	jun	1	jun	0.636363636363636	aug	0.793103448275862	aug	0.743589743589744	aug	0	jun	0.747641925532615	jul	0	jul	0.54954954954955
6.5	jun	0.782813214171176	jun	1	jun	0.636363636363636	aug	0.793103448275862	aug	0.743589743589744	aug	0	jun	0.747641925532615	jul	0	aug	0.653499653499654
6.5	jun	0.782813214171176	jun	1	jun	0.636363636363636	aug	0.793103448275862	aug	0.743589743589744	aug	0	jun	0.747641925532615	aug	1	jun	0.792099792099792
6.5	jun	0.782813214171176	jun	1	jun	0.636363636363636	aug	0.793103448275862	aug	0.743589743589744	aug	0	jun	0.747641925532615	aug	1	jul	0.54954954954955
6.5	jun	0.782813214171176	jun	1	jun	0.636363636363636	aug	0.793103448275862	aug	0.743589743589744	aug	0	jun	0.747641925532615	aug	1	aug	0.653499653499654
6.5	jun	0.782813214171176	jun	1	jun	0.636363636363636	aug	0.793103448275862	aug	0.743589743589744	aug	0	jul	0.147067874226769	jun	1	jun	0.792099792099792
6.5	jun	0.782813214171176	jun	1	jun	0.636363636363636	aug	0.793103448275862	aug	0.743589743589744	aug	0	jul	0.147067874226769	jun	1	jul	0.54954954954955
6.5	jun	0.782813214171176	jun	1	jun	0.636363636363636	aug	0.793103448275862	aug	0.743589743589744	aug	0	jul	0.147067874226769	jun	1	aug	0.653499653499654
6.5	jun	0.782813214171176	jun	1	jun	0.636363636363636	aug	0.793103448275862	aug	0.743589743589744	aug	0	jul	0.147067874226769	jul	0	jun	0.792099792099792
6.5	jun	0.782813214171176	jun	1	jun	0.636363636363636	aug	0.793103448275862	aug	0.743589743589744	aug	0	jul	0.147067874226769	jul	0	jul	0.54954954954955
6.5	jun	0.782813214171176	jun	1	jun	0.636363636363636	aug	0.793103448275862	aug	0.743589743589744	aug	0	jul	0.147067874226769	jul	0	aug	0.653499653499654
6.5	jun	0.782813214171176	jun	1	jun	0.636363636363636	aug	0.793103448275862	aug	0.743589743589744	aug	0	jul	0.147067874226769	aug	1	jun	0.792099792099792
6.5	jun	0.782813214171176	jun	1	jun	0.636363636363636	aug	0.793103448275862	aug	0.743589743589744	aug	0	jul	0.147067874226769	aug	1	jul	0.54954954954955
6.5	jun	0.782813214171176	jun	1	jun	0.636363636363636	aug	0.793103448275862	aug	0.743589743589744	aug	0	jul	0.147067874226769	aug	1	aug	0.653499653499654
6.5	jun	0.782813214171176	jun	1	jun	0.636363636363636	aug	0.793103448275862	aug	0.743589743589744	aug	0	aug	0.540205169407302	jun	1	jun	0.792099792099792
6.5	jun	0.782813214171176	jun	1	jun	0.636363636363636	aug	0.793103448275862	aug	0.743589743589744	aug	0	aug	0.540205169407302	jun	1	jul	0.54954954954955
6.5	jun	0.782813214171176	jun	1	jun	0.636363636363636	aug	0.793103448275862	aug	0.743589743589744	aug	0	aug	0.540205169407302	jun	1	aug	0.653499653499654
6.5	jun	0.782813214171176	jun	1	jun	0.636363636363636	aug	0.793103448275862	aug	0.743589743589744	aug	0	aug	0.540205169407302	jul	0	jun	0.792099792099792
6.5	jun	0.782813214171176	jun	1	jun	0.636363636363636	aug	0.793103448275862	aug	0.743589743589744	aug	0	aug	0.540205169407302	jul	0	jul	0.54954954954955
6.5	jun	0.782813214171176	jun	1	jun	0.636363636363636	aug	0.793103448275862	aug	0.743589743589744	aug	0	aug	0.540205169407302	jul	0	aug	0.653499653499654
6.5	jun	0.782813214171176	jun	1	jun	0.636363636363636	aug	0.793103448275862	aug	0.743589743589744	aug	0	aug	0.540205169407302	aug	1	jun	0.792099792099792
6.5	jun	0.782813214171176	jun	1	jun	0.636363636363636	aug	0.793103448275862	aug	0.743589743589744	aug	0	aug	0.540205169407302	aug	1	jul	0.54954954954955
6.5	jun	0.782813214171176	jun	1	jun	0.636363636363636	aug	0.793103448275862	aug	0.743589743589744	aug	0	aug	0.540205169407302	aug	1	aug	0.653499653499654
6.5	jun	0.782813214171176	jun	1	jul	0.3	jun	0.928571428571429	jun	0.846153846153846	jun	1	jun	0.747641925532615	jun	1	jun	0.792099792099792
6.5	jun	0.782813214171176	jun	1	jul	0.3	jun	0.928571428571429	jun	0.846153846153846	jun	1	jun	0.747641925532615	jun	1	jul	0.54954954954955
6.5	jun	0.782813214171176	jun	1	jul	0.3	jun	0.928571428571429	jun	0.846153846153846	jun	1	jun	0.747641925532615	jun	1	aug	0.653499653499654
6.5	jun	0.782813214171176	jun	1	jul	0.3	jun	0.928571428571429	jun	0.846153846153846	jun	1	jun	0.747641925532615	jul	0	jun	0.792099792099792
6.5	jun	0.782813214171176	jun	1	jul	0.3	jun	0.928571428571429	jun	0.846153846153846	jun	1	jun	0.747641925532615	jul	0	jul	0.54954954954955
6.5	jun	0.782813214171176	jun	1	jul	0.3	jun	0.928571428571429	jun	0.846153846153846	jun	1	jun	0.747641925532615	jul	0	aug	0.653499653499654
6.5	jun	0.782813214171176	jun	1	jul	0.3	jun	0.928571428571429	jun	0.846153846153846	jun	1	jun	0.747641925532615	aug	1	jun	0.792099792099792
6.5	jun	0.782813214171176	jun	1	jul	0.3	jun	0.928571428571429	jun	0.846153846153846	jun	1	jun	0.747641925532615	aug	1	jul	0.54954954954955
6.5	jun	0.782813214171176	jun	1	jul	0.3	jun	0.928571428571429	jun	0.846153846153846	jun	1	jun	0.747641925532615	aug	1	aug	0.653499653499654
6.5	jun	0.782813214171176	jun	1	jul	0.3	jun	0.928571428571429	jun	0.846153846153846	jun	1	jul	0.147067874226769	jun	1	jun	0.792099792099792
6.5	jun	0.782813214171176	jun	1	jul	0.3	jun	0.928571428571429	jun	0.846153846153846	jun	1	jul	0.147067874226769	jun	1	jul	0.54954954954955
6.5	jun	0.782813214171176	jun	1	jul	0.3	jun	0.928571428571429	jun	0.846153846153846	jun	1	jul	0.147067874226769	jun	1	aug	0.653499653499654
6.5	jun	0.782813214171176	jun	1	jul	0.3	jun	0.928571428571429	jun	0.846153846153846	jun	1	jul	0.147067874226769	jul	0	jun	0.792099792099792
6.5	jun	0.782813214171176	jun	1	jul	0.3	jun	0.928571428571429	jun	0.846153846153846	jun	1	jul	0.147067874226769	jul	0	jul	0.54954954954955
6.5	jun	0.782813214171176	jun	1	jul	0.3	jun	0.928571428571429	jun	0.846153846153846	jun	1	jul	0.147067874226769	jul	0	aug	0.653499653499654
6.5	jun	0.782813214171176	jun	1	jul	0.3	jun	0.928571428571429	jun	0.846153846153846	jun	1	jul	0.147067874226769	aug	1	jun	0.792099792099792
6.5	jun	0.782813214171176	jun	1	jul	0.3	jun	0.928571428571429	jun	0.846153846153846	jun	1	jul	0.147067874226769	aug	1	jul	0.54954954954955
6.5	jun	0.782813214171176	jun	1	jul	0.3	jun	0.928571428571429	jun	0.846153846153846	jun	1	jul	0.147067874226769	aug	1	aug	0.653499653499654
6.5	jun	0.782813214171176	jun	1	jul	0.3	jun	0.928571428571429	jun	0.846153846153846	jun	1	aug	0.540205169407302	jun	1	jun	0.792099792099792
6.5	jun	0.782813214171176	jun	1	jul	0.3	jun	0.928571428571429	jun	0.846153846153846	jun	1	aug	0.540205169407302	jun	1	jul	0.54954954954955
6.5	jun	0.782813214171176	jun	1	jul	0.3	jun	0.928571428571429	jun	0.846153846153846	jun	1	aug	0.540205169407302	jun	1	aug	0.653499653499654
6.5	jun	0.782813214171176	jun	1	jul	0.3	jun	0.928571428571429	jun	0.846153846153846	jun	1	aug	0.540205169407302	jul	0	jun	0.792099792099792
6.5	jun	0.782813214171176	jun	1	jul	0.3	jun	0.928571428571429	jun	0.846153846153846	jun	1	aug	0.540205169407302	jul	0	jul	0.54954954954955
6.5	jun	0.782813214171176	jun	1	jul	0.3	jun	0.928571428571429	jun	0.846153846153846	jun	1	aug	0.540205169407302	jul	0	aug	0.653499653499654
6.5	jun	0.782813214171176	jun	1	jul	0.3	jun	0.928571428571429	jun	0.846153846153846	jun	1	aug	0.540205169407302	aug	1	jun	0.792099792099792
6.5	jun	0.782813214171176	jun	1	jul	0.3	jun	0.928571428571429	jun	0.846153846153846	jun	1	aug	0.540205169407302	aug	1	jul	0.54954954954955
6.5	jun	0.782813214171176	jun	1	jul	0.3	jun	0.928571428571429	jun	0.846153846153846	jun	1	aug	0.540205169407302	aug	1	aug	0.653499653499654
6.5	jun	0.782813214171176	jun	1	jul	0.3	jun	0.928571428571429	jun	0.846153846153846	jul	0	jun	0.747641925532615	jun	1	jun	0.792099792099792
6.5	jun	0.782813214171176	jun	1	jul	0.3	jun	0.928571428571429	jun	0.846153846153846	jul	0	jun	0.747641925532615	jun	1	jul	0.54954954954955
6.5	jun	0.782813214171176	jun	1	jul	0.3	jun	0.928571428571429	jun	0.846153846153846	jul	0	jun	0.747641925532615	jun	1	aug	0.653499653499654
6.5	jun	0.782813214171176	jun	1	jul	0.3	jun	0.928571428571429	jun	0.846153846153846	jul	0	jun	0.747641925532615	jul	0	jun	0.792099792099792
6.5	jun	0.782813214171176	jun	1	jul	0.3	jun	0.928571428571429	jun	0.846153846153846	jul	0	jun	0.747641925532615	jul	0	jul	0.54954954954955
6.5	jun	0.782813214171176	jun	1	jul	0.3	jun	0.928571428571429	jun	0.846153846153846	jul	0	jun	0.747641925532615	jul	0	aug	0.653499653499654
6.5	jun	0.782813214171176	jun	1	jul	0.3	jun	0.928571428571429	jun	0.846153846153846	jul	0	jun	0.747641925532615	aug	1	jun	0.792099792099792
6.5	jun	0.782813214171176	jun	1	jul	0.3	jun	0.928571428571429	jun	0.846153846153846	jul	0	jun	0.747641925532615	aug	1	jul	0.54954954954955
6.5	jun	0.782813214171176	jun	1	jul	0.3	jun	0.928571428571429	jun	0.846153846153846	jul	0	jun	0.747641925532615	aug	1	aug	0.653499653499654
6.5	jun	0.782813214171176	jun	1	jul	0.3	jun	0.928571428571429	jun	0.846153846153846	jul	0	jul	0.147067874226769	jun	1	jun	0.792099792099792
6.5	jun	0.782813214171176	jun	1	jul	0.3	jun	0.928571428571429	jun	0.846153846153846	jul	0	jul	0.147067874226769	jun	1	jul	0.54954954954955
6.5	jun	0.782813214171176	jun	1	jul	0.3	jun	0.928571428571429	jun	0.846153846153846	jul	0	jul	0.147067874226769	jun	1	aug	0.653499653499654
6.5	jun	0.782813214171176	jun	1	jul	0.3	jun	0.928571428571429	jun	0.846153846153846	jul	0	jul	0.147067874226769	jul	0	jun	0.792099792099792
6.5	jun	0.782813214171176	jun	1	jul	0.3	jun	0.928571428571429	jun	0.846153846153846	jul	0	jul	0.147067874226769	jul	0	jul	0.54954954954955
6.5	jun	0.782813214171176	jun	1	jul	0.3	jun	0.928571428571429	jun	0.846153846153846	jul	0	jul	0.147067874226769	jul	0	aug	0.653499653499654
6.5	jun	0.782813214171176	jun	1	jul	0.3	jun	0.928571428571429	jun	0.846153846153846	jul	0	jul	0.147067874226769	aug	1	jun	0.792099792099792
6.5	jun	0.782813214171176	jun	1	jul	0.3	jun	0.928571428571429	jun	0.846153846153846	jul	0	jul	0.147067874226769	aug	1	jul	0.54954954954955
6.5	jun	0.782813214171176	jun	1	jul	0.3	jun	0.928571428571429	jun	0.846153846153846	jul	0	jul	0.147067874226769	aug	1	aug	0.653499653499654
6.5	jun	0.782813214171176	jun	1	jul	0.3	jun	0.928571428571429	jun	0.846153846153846	jul	0	aug	0.540205169407302	jun	1	jun	0.792099792099792
6.5	jun	0.782813214171176	jun	1	jul	0.3	jun	0.928571428571429	jun	0.846153846153846	jul	0	aug	0.540205169407302	jun	1	jul	0.54954954954955
6.5	jun	0.782813214171176	jun	1	jul	0.3	jun	0.928571428571429	jun	0.846153846153846	jul	0	aug	0.540205169407302	jun	1	aug	0.653499653499654
6.5	jun	0.782813214171176	jun	1	jul	0.3	jun	0.928571428571429	jun	0.846153846153846	jul	0	aug	0.540205169407302	jul	0	jun	0.792099792099792
6.5	jun	0.782813214171176	jun	1	jul	0.3	jun	0.928571428571429	jun	0.846153846153846	jul	0	aug	0.540205169407302	jul	0	jul	0.54954954954955
6.5	jun	0.782813214171176	jun	1	jul	0.3	jun	0.928571428571429	jun	0.846153846153846	jul	0	aug	0.540205169407302	jul	0	aug	0.653499653499654
6.5	jun	0.782813214171176	jun	1	jul	0.3	jun	0.928571428571429	jun	0.846153846153846	jul	0	aug	0.540205169407302	aug	1	jun	0.792099792099792
6.5	jun	0.782813214171176	jun	1	jul	0.3	jun	0.928571428571429	jun	0.846153846153846	jul	0	aug	0.540205169407302	aug	1	jul	0.54954954954955
6.5	jun	0.782813214171176	jun	1	jul	0.3	jun	0.928571428571429	jun	0.846153846153846	jul	0	aug	0.540205169407302	aug	1	aug	0.653499653499654
6.5	jun	0.782813214171176	jun	1	jul	0.3	jun	0.928571428571429	jun	0.846153846153846	aug	0	jun	0.747641925532615	jun	1	jun	0.792099792099792
6.5	jun	0.782813214171176	jun	1	jul	0.3	jun	0.928571428571429	jun	0.846153846153846	aug	0	jun	0.747641925532615	jun	1	jul	0.54954954954955
6.5	jun	0.782813214171176	jun	1	jul	0.3	jun	0.928571428571429	jun	0.846153846153846	aug	0	jun	0.747641925532615	jun	1	aug	0.653499653499654
6.5	jun	0.782813214171176	jun	1	jul	0.3	jun	0.928571428571429	jun	0.846153846153846	aug	0	jun	0.747641925532615	jul	0	jun	0.792099792099792
6.5	jun	0.782813214171176	jun	1	jul	0.3	jun	0.928571428571429	jun	0.846153846153846	aug	0	jun	0.747641925532615	jul	0	jul	0.54954954954955
6.5	jun	0.782813214171176	jun	1	jul	0.3	jun	0.928571428571429	jun	0.846153846153846	aug	0	jun	0.747641925532615	jul	0	aug	0.653499653499654
6.5	jun	0.782813214171176	jun	1	jul	0.3	jun	0.928571428571429	jun	0.846153846153846	aug	0	jun	0.747641925532615	aug	1	jun	0.792099792099792
6.5	jun	0.782813214171176	jun	1	jul	0.3	jun	0.928571428571429	jun	0.846153846153846	aug	0	jun	0.747641925532615	aug	1	jul	0.54954954954955
6.5	jun	0.782813214171176	jun	1	jul	0.3	jun	0.928571428571429	jun	0.846153846153846	aug	0	jun	0.747641925532615	aug	1	aug	0.653499653499654
6.5	jun	0.782813214171176	jun	1	jul	0.3	jun	0.928571428571429	jun	0.846153846153846	aug	0	jul	0.147067874226769	jun	1	jun	0.792099792099792
6.5	jun	0.782813214171176	jun	1	jul	0.3	jun	0.928571428571429	jun	0.846153846153846	aug	0	jul	0.147067874226769	jun	1	jul	0.54954954954955
6.5	jun	0.782813214171176	jun	1	jul	0.3	jun	0.928571428571429	jun	0.846153846153846	aug	0	jul	0.147067874226769	jun	1	aug	0.653499653499654
6.5	jun	0.782813214171176	jun	1	jul	0.3	jun	0.928571428571429	jun	0.846153846153846	aug	0	jul	0.147067874226769	jul	0	jun	0.792099792099792
6.5	jun	0.782813214171176	jun	1	jul	0.3	jun	0.928571428571429	jun	0.846153846153846	aug	0	jul	0.147067874226769	jul	0	jul	0.54954954954955
6.5	jun	0.782813214171176	jun	1	jul	0.3	jun	0.928571428571429	jun	0.846153846153846	aug	0	jul	0.147067874226769	jul	0	aug	0.653499653499654
6.5	jun	0.782813214171176	jun	1	jul	0.3	jun	0.928571428571429	jun	0.846153846153846	aug	0	jul	0.147067874226769	aug	1	jun	0.792099792099792
6.5	jun	0.782813214171176	jun	1	jul	0.3	jun	0.928571428571429	jun	0.846153846153846	aug	0	jul	0.147067874226769	aug	1	jul	0.54954954954955
6.5	jun	0.782813214171176	jun	1	jul	0.3	jun	0.928571428571429	jun	0.846153846153846	aug	0	jul	0.147067874226769	aug	1	aug	0.653499653499654
6.5	jun	0.782813214171176	jun	1	jul	0.3	jun	0.928571428571429	jun	0.846153846153846	aug	0	aug	0.540205169407302	jun	1	jun	0.792099792099792
6.5	jun	0.782813214171176	jun	1	jul	0.3	jun	0.928571428571429	jun	0.846153846153846	aug	0	aug	0.540205169407302	jun	1	jul	0.54954954954955
6.5	jun	0.782813214171176	jun	1	jul	0.3	jun	0.928571428571429	jun	0.846153846153846	aug	0	aug	0.540205169407302	jun	1	aug	0.653499653499654
6.5	jun	0.782813214171176	jun	1	jul	0.3	jun	0.928571428571429	jun	0.846153846153846	aug	0	aug	0.540205169407302	jul	0	jun	0.792099792099792
6.5	jun	0.782813214171176	jun	1	jul	0.3	jun	0.928571428571429	jun	0.846153846153846	aug	0	aug	0.540205169407302	jul	0	jul	0.54954954954955
6.5	jun	0.782813214171176	jun	1	jul	0.3	jun	0.928571428571429	jun	0.846153846153846	aug	0	aug	0.540205169407302	jul	0	aug	0.653499653499654
6.5	jun	0.782813214171176	jun	1	jul	0.3	jun	0.928571428571429	jun	0.846153846153846	aug	0	aug	0.540205169407302	aug	1	jun	0.792099792099792
6.5	jun	0.782813214171176	jun	1	jul	0.3	jun	0.928571428571429	jun	0.846153846153846	aug	0	aug	0.540205169407302	aug	1	jul	0.54954954954955
6.5	jun	0.782813214171176	jun	1	jul	0.3	jun	0.928571428571429	jun	0.846153846153846	aug	0	aug	0.540205169407302	aug	1	aug	0.653499653499654
6.5	jun	0.782813214171176	jun	1	jul	0.3	jun	0.928571428571429	jul	0.666666666666667	jun	1	jun	0.747641925532615	jun	1	jun	0.792099792099792
6.5	jun	0.782813214171176	jun	1	jul	0.3	jun	0.928571428571429	jul	0.666666666666667	jun	1	jun	0.747641925532615	jun	1	jul	0.54954954954955
6.5	jun	0.782813214171176	jun	1	jul	0.3	jun	0.928571428571429	jul	0.666666666666667	jun	1	jun	0.747641925532615	jun	1	aug	0.653499653499654
6.5	jun	0.782813214171176	jun	1	jul	0.3	jun	0.928571428571429	jul	0.666666666666667	jun	1	jun	0.747641925532615	jul	0	jun	0.792099792099792
6.5	jun	0.782813214171176	jun	1	jul	0.3	jun	0.928571428571429	jul	0.666666666666667	jun	1	jun	0.747641925532615	jul	0	jul	0.54954954954955
6.5	jun	0.782813214171176	jun	1	jul	0.3	jun	0.928571428571429	jul	0.666666666666667	jun	1	jun	0.747641925532615	jul	0	aug	0.653499653499654
6.5	jun	0.782813214171176	jun	1	jul	0.3	jun	0.928571428571429	jul	0.666666666666667	jun	1	jun	0.747641925532615	aug	1	jun	0.792099792099792
6.5	jun	0.782813214171176	jun	1	jul	0.3	jun	0.928571428571429	jul	0.666666666666667	jun	1	jun	0.747641925532615	aug	1	jul	0.54954954954955
6.5	jun	0.782813214171176	jun	1	jul	0.3	jun	0.928571428571429	jul	0.666666666666667	jun	1	jun	0.747641925532615	aug	1	aug	0.653499653499654
6.5	jun	0.782813214171176	jun	1	jul	0.3	jun	0.928571428571429	jul	0.666666666666667	jun	1	jul	0.147067874226769	jun	1	jun	0.792099792099792
6.5	jun	0.782813214171176	jun	1	jul	0.3	jun	0.928571428571429	jul	0.666666666666667	jun	1	jul	0.147067874226769	jun	1	jul	0.54954954954955
6.5	jun	0.782813214171176	jun	1	jul	0.3	jun	0.928571428571429	jul	0.666666666666667	jun	1	jul	0.147067874226769	jun	1	aug	0.653499653499654
6.5	jun	0.782813214171176	jun	1	jul	0.3	jun	0.928571428571429	jul	0.666666666666667	jun	1	jul	0.147067874226769	jul	0	jun	0.792099792099792
6.5	jun	0.782813214171176	jun	1	jul	0.3	jun	0.928571428571429	jul	0.666666666666667	jun	1	jul	0.147067874226769	jul	0	jul	0.54954954954955
6.5	jun	0.782813214171176	jun	1	jul	0.3	jun	0.928571428571429	jul	0.666666666666667	jun	1	jul	0.147067874226769	jul	0	aug	0.653499653499654
6.5	jun	0.782813214171176	jun	1	jul	0.3	jun	0.928571428571429	jul	0.666666666666667	jun	1	jul	0.147067874226769	aug	1	jun	0.792099792099792
6.5	jun	0.782813214171176	jun	1	jul	0.3	jun	0.928571428571429	jul	0.666666666666667	jun	1	jul	0.147067874226769	aug	1	jul	0.54954954954955
6.5	jun	0.782813214171176	jun	1	jul	0.3	jun	0.928571428571429	jul	0.666666666666667	jun	1	jul	0.147067874226769	aug	1	aug	0.653499653499654
6.5	jun	0.782813214171176	jun	1	jul	0.3	jun	0.928571428571429	jul	0.666666666666667	jun	1	aug	0.540205169407302	jun	1	jun	0.792099792099792
6.5	jun	0.782813214171176	jun	1	jul	0.3	jun	0.928571428571429	jul	0.666666666666667	jun	1	aug	0.540205169407302	jun	1	jul	0.54954954954955
6.5	jun	0.782813214171176	jun	1	jul	0.3	jun	0.928571428571429	jul	0.666666666666667	jun	1	aug	0.540205169407302	jun	1	aug	0.653499653499654
6.5	jun	0.782813214171176	jun	1	jul	0.3	jun	0.928571428571429	jul	0.666666666666667	jun	1	aug	0.540205169407302	jul	0	jun	0.792099792099792
6.5	jun	0.782813214171176	jun	1	jul	0.3	jun	0.928571428571429	jul	0.666666666666667	jun	1	aug	0.540205169407302	jul	0	jul	0.54954954954955
6.5	jun	0.782813214171176	jun	1	jul	0.3	jun	0.928571428571429	jul	0.666666666666667	jun	1	aug	0.540205169407302	jul	0	aug	0.653499653499654
6.5	jun	0.782813214171176	jun	1	jul	0.3	jun	0.928571428571429	jul	0.666666666666667	jun	1	aug	0.540205169407302	aug	1	jun	0.792099792099792
6.5	jun	0.782813214171176	jun	1	jul	0.3	jun	0.928571428571429	jul	0.666666666666667	jun	1	aug	0.540205169407302	aug	1	jul	0.54954954954955
6.5	jun	0.782813214171176	jun	1	jul	0.3	jun	0.928571428571429	jul	0.666666666666667	jun	1	aug	0.540205169407302	aug	1	aug	0.653499653499654
6.5	jun	0.782813214171176	jun	1	jul	0.3	jun	0.928571428571429	jul	0.666666666666667	jul	0	jun	0.747641925532615	jun	1	jun	0.792099792099792
6.5	jun	0.782813214171176	jun	1	jul	0.3	jun	0.928571428571429	jul	0.666666666666667	jul	0	jun	0.747641925532615	jun	1	jul	0.54954954954955
6.5	jun	0.782813214171176	jun	1	jul	0.3	jun	0.928571428571429	jul	0.666666666666667	jul	0	jun	0.747641925532615	jun	1	aug	0.653499653499654
6.5	jun	0.782813214171176	jun	1	jul	0.3	jun	0.928571428571429	jul	0.666666666666667	jul	0	jun	0.747641925532615	jul	0	jun	0.792099792099792
6.5	jun	0.782813214171176	jun	1	jul	0.3	jun	0.928571428571429	jul	0.666666666666667	jul	0	jun	0.747641925532615	jul	0	jul	0.54954954954955
6.5	jun	0.782813214171176	jun	1	jul	0.3	jun	0.928571428571429	jul	0.666666666666667	jul	0	jun	0.747641925532615	jul	0	aug	0.653499653499654
6.5	jun	0.782813214171176	jun	1	jul	0.3	jun	0.928571428571429	jul	0.666666666666667	jul	0	jun	0.747641925532615	aug	1	jun	0.792099792099792
6.5	jun	0.782813214171176	jun	1	jul	0.3	jun	0.928571428571429	jul	0.666666666666667	jul	0	jun	0.747641925532615	aug	1	jul	0.54954954954955
6.5	jun	0.782813214171176	jun	1	jul	0.3	jun	0.928571428571429	jul	0.666666666666667	jul	0	jun	0.747641925532615	aug	1	aug	0.653499653499654
6.5	jun	0.782813214171176	jun	1	jul	0.3	jun	0.928571428571429	jul	0.666666666666667	jul	0	jul	0.147067874226769	jun	1	jun	0.792099792099792
6.5	jun	0.782813214171176	jun	1	jul	0.3	jun	0.928571428571429	jul	0.666666666666667	jul	0	jul	0.147067874226769	jun	1	jul	0.54954954954955
6.5	jun	0.782813214171176	jun	1	jul	0.3	jun	0.928571428571429	jul	0.666666666666667	jul	0	jul	0.147067874226769	jun	1	aug	0.653499653499654
6.5	jun	0.782813214171176	jun	1	jul	0.3	jun	0.928571428571429	jul	0.666666666666667	jul	0	jul	0.147067874226769	jul	0	jun	0.792099792099792
6.5	jun	0.782813214171176	jun	1	jul	0.3	jun	0.928571428571429	jul	0.666666666666667	jul	0	jul	0.147067874226769	jul	0	jul	0.54954954954955
6.5	jun	0.782813214171176	jun	1	jul	0.3	jun	0.928571428571429	jul	0.666666666666667	jul	0	jul	0.147067874226769	jul	0	aug	0.653499653499654
6.5	jun	0.782813214171176	jun	1	jul	0.3	jun	0.928571428571429	jul	0.666666666666667	jul	0	jul	0.147067874226769	aug	1	jun	0.792099792099792
6.5	jun	0.782813214171176	jun	1	jul	0.3	jun	0.928571428571429	jul	0.666666666666667	jul	0	jul	0.147067874226769	aug	1	jul	0.54954954954955
6.5	jun	0.782813214171176	jun	1	jul	0.3	jun	0.928571428571429	jul	0.666666666666667	jul	0	jul	0.147067874226769	aug	1	aug	0.653499653499654
6.5	jun	0.782813214171176	jun	1	jul	0.3	jun	0.928571428571429	jul	0.666666666666667	jul	0	aug	0.540205169407302	jun	1	jun	0.792099792099792
6.5	jun	0.782813214171176	jun	1	jul	0.3	jun	0.928571428571429	jul	0.666666666666667	jul	0	aug	0.540205169407302	jun	1	jul	0.54954954954955
6.5	jun	0.782813214171176	jun	1	jul	0.3	jun	0.928571428571429	jul	0.666666666666667	jul	0	aug	0.540205169407302	jun	1	aug	0.653499653499654
6.5	jun	0.782813214171176	jun	1	jul	0.3	jun	0.928571428571429	jul	0.666666666666667	jul	0	aug	0.540205169407302	jul	0	jun	0.792099792099792
6.5	jun	0.782813214171176	jun	1	jul	0.3	jun	0.928571428571429	jul	0.666666666666667	jul	0	aug	0.540205169407302	jul	0	jul	0.54954954954955
6.5	jun	0.782813214171176	jun	1	jul	0.3	jun	0.928571428571429	jul	0.666666666666667	jul	0	aug	0.540205169407302	jul	0	aug	0.653499653499654
6.5	jun	0.782813214171176	jun	1	jul	0.3	jun	0.928571428571429	jul	0.666666666666667	jul	0	aug	0.540205169407302	aug	1	jun	0.792099792099792
6.5	jun	0.782813214171176	jun	1	jul	0.3	jun	0.928571428571429	jul	0.666666666666667	jul	0	aug	0.540205169407302	aug	1	jul	0.54954954954955
6.5	jun	0.782813214171176	jun	1	jul	0.3	jun	0.928571428571429	jul	0.666666666666667	jul	0	aug	0.540205169407302	aug	1	aug	0.653499653499654
6.5	jun	0.782813214171176	jun	1	jul	0.3	jun	0.928571428571429	jul	0.666666666666667	aug	0	jun	0.747641925532615	jun	1	jun	0.792099792099792
6.5	jun	0.782813214171176	jun	1	jul	0.3	jun	0.928571428571429	jul	0.666666666666667	aug	0	jun	0.747641925532615	jun	1	jul	0.54954954954955
6.5	jun	0.782813214171176	jun	1	jul	0.3	jun	0.928571428571429	jul	0.666666666666667	aug	0	jun	0.747641925532615	jun	1	aug	0.653499653499654
6.5	jun	0.782813214171176	jun	1	jul	0.3	jun	0.928571428571429	jul	0.666666666666667	aug	0	jun	0.747641925532615	jul	0	jun	0.792099792099792
6.5	jun	0.782813214171176	jun	1	jul	0.3	jun	0.928571428571429	jul	0.666666666666667	aug	0	jun	0.747641925532615	jul	0	jul	0.54954954954955
6.5	jun	0.782813214171176	jun	1	jul	0.3	jun	0.928571428571429	jul	0.666666666666667	aug	0	jun	0.747641925532615	jul	0	aug	0.653499653499654
6.5	jun	0.782813214171176	jun	1	jul	0.3	jun	0.928571428571429	jul	0.666666666666667	aug	0	jun	0.747641925532615	aug	1	jun	0.792099792099792
6.5	jun	0.782813214171176	jun	1	jul	0.3	jun	0.928571428571429	jul	0.666666666666667	aug	0	jun	0.747641925532615	aug	1	jul	0.54954954954955
6.5	jun	0.782813214171176	jun	1	jul	0.3	jun	0.928571428571429	jul	0.666666666666667	aug	0	jun	0.747641925532615	aug	1	aug	0.653499653499654
6.5	jun	0.782813214171176	jun	1	jul	0.3	jun	0.928571428571429	jul	0.666666666666667	aug	0	jul	0.147067874226769	jun	1	jun	0.792099792099792
6.5	jun	0.782813214171176	jun	1	jul	0.3	jun	0.928571428571429	jul	0.666666666666667	aug	0	jul	0.147067874226769	jun	1	jul	0.54954954954955
6.5	jun	0.782813214171176	jun	1	jul	0.3	jun	0.928571428571429	jul	0.666666666666667	aug	0	jul	0.147067874226769	jun	1	aug	0.653499653499654
6.5	jun	0.782813214171176	jun	1	jul	0.3	jun	0.928571428571429	jul	0.666666666666667	aug	0	jul	0.147067874226769	jul	0	jun	0.792099792099792
6.5	jun	0.782813214171176	jun	1	jul	0.3	jun	0.928571428571429	jul	0.666666666666667	aug	0	jul	0.147067874226769	jul	0	jul	0.54954954954955
6.5	jun	0.782813214171176	jun	1	jul	0.3	jun	0.928571428571429	jul	0.666666666666667	aug	0	jul	0.147067874226769	jul	0	aug	0.653499653499654
6.5	jun	0.782813214171176	jun	1	jul	0.3	jun	0.928571428571429	jul	0.666666666666667	aug	0	jul	0.147067874226769	aug	1	jun	0.792099792099792
6.5	jun	0.782813214171176	jun	1	jul	0.3	jun	0.928571428571429	jul	0.666666666666667	aug	0	jul	0.147067874226769	aug	1	jul	0.54954954954955
6.5	jun	0.782813214171176	jun	1	jul	0.3	jun	0.928571428571429	jul	0.666666666666667	aug	0	jul	0.147067874226769	aug	1	aug	0.653499653499654
6.5	jun	0.782813214171176	jun	1	jul	0.3	jun	0.928571428571429	jul	0.666666666666667	aug	0	aug	0.540205169407302	jun	1	jun	0.792099792099792
6.5	jun	0.782813214171176	jun	1	jul	0.3	jun	0.928571428571429	jul	0.666666666666667	aug	0	aug	0.540205169407302	jun	1	jul	0.54954954954955
6.5	jun	0.782813214171176	jun	1	jul	0.3	jun	0.928571428571429	jul	0.666666666666667	aug	0	aug	0.540205169407302	jun	1	aug	0.653499653499654
6.5	jun	0.782813214171176	jun	1	jul	0.3	jun	0.928571428571429	jul	0.666666666666667	aug	0	aug	0.540205169407302	jul	0	jun	0.792099792099792
6.5	jun	0.782813214171176	jun	1	jul	0.3	jun	0.928571428571429	jul	0.666666666666667	aug	0	aug	0.540205169407302	jul	0	jul	0.54954954954955
6.5	jun	0.782813214171176	jun	1	jul	0.3	jun	0.928571428571429	jul	0.666666666666667	aug	0	aug	0.540205169407302	jul	0	aug	0.653499653499654
6.5	jun	0.782813214171176	jun	1	jul	0.3	jun	0.928571428571429	jul	0.666666666666667	aug	0	aug	0.540205169407302	aug	1	jun	0.792099792099792
6.5	jun	0.782813214171176	jun	1	jul	0.3	jun	0.928571428571429	jul	0.666666666666667	aug	0	aug	0.540205169407302	aug	1	jul	0.54954954954955
6.5	jun	0.782813214171176	jun	1	jul	0.3	jun	0.928571428571429	jul	0.666666666666667	aug	0	aug	0.540205169407302	aug	1	aug	0.653499653499654
6.5	jun	0.782813214171176	jun	1	jul	0.3	jun	0.928571428571429	aug	0.743589743589744	jun	1	jun	0.747641925532615	jun	1	jun	0.792099792099792
6.5	jun	0.782813214171176	jun	1	jul	0.3	jun	0.928571428571429	aug	0.743589743589744	jun	1	jun	0.747641925532615	jun	1	jul	0.54954954954955
6.5	jun	0.782813214171176	jun	1	jul	0.3	jun	0.928571428571429	aug	0.743589743589744	jun	1	jun	0.747641925532615	jun	1	aug	0.653499653499654
6.5	jun	0.782813214171176	jun	1	jul	0.3	jun	0.928571428571429	aug	0.743589743589744	jun	1	jun	0.747641925532615	jul	0	jun	0.792099792099792
6.5	jun	0.782813214171176	jun	1	jul	0.3	jun	0.928571428571429	aug	0.743589743589744	jun	1	jun	0.747641925532615	jul	0	jul	0.54954954954955
6.5	jun	0.782813214171176	jun	1	jul	0.3	jun	0.928571428571429	aug	0.743589743589744	jun	1	jun	0.747641925532615	jul	0	aug	0.653499653499654
6.5	jun	0.782813214171176	jun	1	jul	0.3	jun	0.928571428571429	aug	0.743589743589744	jun	1	jun	0.747641925532615	aug	1	jun	0.792099792099792
6.5	jun	0.782813214171176	jun	1	jul	0.3	jun	0.928571428571429	aug	0.743589743589744	jun	1	jun	0.747641925532615	aug	1	jul	0.54954954954955
6.5	jun	0.782813214171176	jun	1	jul	0.3	jun	0.928571428571429	aug	0.743589743589744	jun	1	jun	0.747641925532615	aug	1	aug	0.653499653499654
6.5	jun	0.782813214171176	jun	1	jul	0.3	jun	0.928571428571429	aug	0.743589743589744	jun	1	jul	0.147067874226769	jun	1	jun	0.792099792099792
6.5	jun	0.782813214171176	jun	1	jul	0.3	jun	0.928571428571429	aug	0.743589743589744	jun	1	jul	0.147067874226769	jun	1	jul	0.54954954954955
6.5	jun	0.782813214171176	jun	1	jul	0.3	jun	0.928571428571429	aug	0.743589743589744	jun	1	jul	0.147067874226769	jun	1	aug	0.653499653499654
6.5	jun	0.782813214171176	jun	1	jul	0.3	jun	0.928571428571429	aug	0.743589743589744	jun	1	jul	0.147067874226769	jul	0	jun	0.792099792099792
6.5	jun	0.782813214171176	jun	1	jul	0.3	jun	0.928571428571429	aug	0.743589743589744	jun	1	jul	0.147067874226769	jul	0	jul	0.54954954954955
6.5	jun	0.782813214171176	jun	1	jul	0.3	jun	0.928571428571429	aug	0.743589743589744	jun	1	jul	0.147067874226769	jul	0	aug	0.653499653499654
6.5	jun	0.782813214171176	jun	1	jul	0.3	jun	0.928571428571429	aug	0.743589743589744	jun	1	jul	0.147067874226769	aug	1	jun	0.792099792099792
6.5	jun	0.782813214171176	jun	1	jul	0.3	jun	0.928571428571429	aug	0.743589743589744	jun	1	jul	0.147067874226769	aug	1	jul	0.54954954954955
6.5	jun	0.782813214171176	jun	1	jul	0.3	jun	0.928571428571429	aug	0.743589743589744	jun	1	jul	0.147067874226769	aug	1	aug	0.653499653499654
6.5	jun	0.782813214171176	jun	1	jul	0.3	jun	0.928571428571429	aug	0.743589743589744	jun	1	aug	0.540205169407302	jun	1	jun	0.792099792099792
6.5	jun	0.782813214171176	jun	1	jul	0.3	jun	0.928571428571429	aug	0.743589743589744	jun	1	aug	0.540205169407302	jun	1	jul	0.54954954954955
6.5	jun	0.782813214171176	jun	1	jul	0.3	jun	0.928571428571429	aug	0.743589743589744	jun	1	aug	0.540205169407302	jun	1	aug	0.653499653499654
6.5	jun	0.782813214171176	jun	1	jul	0.3	jun	0.928571428571429	aug	0.743589743589744	jun	1	aug	0.540205169407302	jul	0	jun	0.792099792099792
6.5	jun	0.782813214171176	jun	1	jul	0.3	jun	0.928571428571429	aug	0.743589743589744	jun	1	aug	0.540205169407302	jul	0	jul	0.54954954954955
6.5	jun	0.782813214171176	jun	1	jul	0.3	jun	0.928571428571429	aug	0.743589743589744	jun	1	aug	0.540205169407302	jul	0	aug	0.653499653499654
6.5	jun	0.782813214171176	jun	1	jul	0.3	jun	0.928571428571429	aug	0.743589743589744	jun	1	aug	0.540205169407302	aug	1	jun	0.792099792099792
6.5	jun	0.782813214171176	jun	1	jul	0.3	jun	0.928571428571429	aug	0.743589743589744	jun	1	aug	0.540205169407302	aug	1	jul	0.54954954954955
6.5	jun	0.782813214171176	jun	1	jul	0.3	jun	0.928571428571429	aug	0.743589743589744	jun	1	aug	0.540205169407302	aug	1	aug	0.653499653499654
6.5	jun	0.782813214171176	jun	1	jul	0.3	jun	0.928571428571429	aug	0.743589743589744	jul	0	jun	0.747641925532615	jun	1	jun	0.792099792099792
6.5	jun	0.782813214171176	jun	1	jul	0.3	jun	0.928571428571429	aug	0.743589743589744	jul	0	jun	0.747641925532615	jun	1	jul	0.54954954954955
6.5	jun	0.782813214171176	jun	1	jul	0.3	jun	0.928571428571429	aug	0.743589743589744	jul	0	jun	0.747641925532615	jun	1	aug	0.653499653499654
6.5	jun	0.782813214171176	jun	1	jul	0.3	jun	0.928571428571429	aug	0.743589743589744	jul	0	jun	0.747641925532615	jul	0	jun	0.792099792099792
6.5	jun	0.782813214171176	jun	1	jul	0.3	jun	0.928571428571429	aug	0.743589743589744	jul	0	jun	0.747641925532615	jul	0	jul	0.54954954954955
6.5	jun	0.782813214171176	jun	1	jul	0.3	jun	0.928571428571429	aug	0.743589743589744	jul	0	jun	0.747641925532615	jul	0	aug	0.653499653499654
6.5	jun	0.782813214171176	jun	1	jul	0.3	jun	0.928571428571429	aug	0.743589743589744	jul	0	jun	0.747641925532615	aug	1	jun	0.792099792099792
6.5	jun	0.782813214171176	jun	1	jul	0.3	jun	0.928571428571429	aug	0.743589743589744	jul	0	jun	0.747641925532615	aug	1	jul	0.54954954954955
6.5	jun	0.782813214171176	jun	1	jul	0.3	jun	0.928571428571429	aug	0.743589743589744	jul	0	jun	0.747641925532615	aug	1	aug	0.653499653499654
6.5	jun	0.782813214171176	jun	1	jul	0.3	jun	0.928571428571429	aug	0.743589743589744	jul	0	jul	0.147067874226769	jun	1	jun	0.792099792099792
6.5	jun	0.782813214171176	jun	1	jul	0.3	jun	0.928571428571429	aug	0.743589743589744	jul	0	jul	0.147067874226769	jun	1	jul	0.54954954954955
6.5	jun	0.782813214171176	jun	1	jul	0.3	jun	0.928571428571429	aug	0.743589743589744	jul	0	jul	0.147067874226769	jun	1	aug	0.653499653499654
6.5	jun	0.782813214171176	jun	1	jul	0.3	jun	0.928571428571429	aug	0.743589743589744	jul	0	jul	0.147067874226769	jul	0	jun	0.792099792099792
6.5	jun	0.782813214171176	jun	1	jul	0.3	jun	0.928571428571429	aug	0.743589743589744	jul	0	jul	0.147067874226769	jul	0	jul	0.54954954954955
6.5	jun	0.782813214171176	jun	1	jul	0.3	jun	0.928571428571429	aug	0.743589743589744	jul	0	jul	0.147067874226769	jul	0	aug	0.653499653499654
6.5	jun	0.782813214171176	jun	1	jul	0.3	jun	0.928571428571429	aug	0.743589743589744	jul	0	jul	0.147067874226769	aug	1	jun	0.792099792099792
6.5	jun	0.782813214171176	jun	1	jul	0.3	jun	0.928571428571429	aug	0.743589743589744	jul	0	jul	0.147067874226769	aug	1	jul	0.54954954954955
6.5	jun	0.782813214171176	jun	1	jul	0.3	jun	0.928571428571429	aug	0.743589743589744	jul	0	jul	0.147067874226769	aug	1	aug	0.653499653499654
6.5	jun	0.782813214171176	jun	1	jul	0.3	jun	0.928571428571429	aug	0.743589743589744	jul	0	aug	0.540205169407302	jun	1	jun	0.792099792099792
6.5	jun	0.782813214171176	jun	1	jul	0.3	jun	0.928571428571429	aug	0.743589743589744	jul	0	aug	0.540205169407302	jun	1	jul	0.54954954954955
6.5	jun	0.782813214171176	jun	1	jul	0.3	jun	0.928571428571429	aug	0.743589743589744	jul	0	aug	0.540205169407302	jun	1	aug	0.653499653499654
6.5	jun	0.782813214171176	jun	1	jul	0.3	jun	0.928571428571429	aug	0.743589743589744	jul	0	aug	0.540205169407302	jul	0	jun	0.792099792099792
6.5	jun	0.782813214171176	jun	1	jul	0.3	jun	0.928571428571429	aug	0.743589743589744	jul	0	aug	0.540205169407302	jul	0	jul	0.54954954954955
6.5	jun	0.782813214171176	jun	1	jul	0.3	jun	0.928571428571429	aug	0.743589743589744	jul	0	aug	0.540205169407302	jul	0	aug	0.653499653499654
6.5	jun	0.782813214171176	jun	1	jul	0.3	jun	0.928571428571429	aug	0.743589743589744	jul	0	aug	0.540205169407302	aug	1	jun	0.792099792099792
6.5	jun	0.782813214171176	jun	1	jul	0.3	jun	0.928571428571429	aug	0.743589743589744	jul	0	aug	0.540205169407302	aug	1	jul	0.54954954954955
6.5	jun	0.782813214171176	jun	1	jul	0.3	jun	0.928571428571429	aug	0.743589743589744	jul	0	aug	0.540205169407302	aug	1	aug	0.653499653499654
6.5	jun	0.782813214171176	jun	1	jul	0.3	jun	0.928571428571429	aug	0.743589743589744	aug	0	jun	0.747641925532615	jun	1	jun	0.792099792099792
6.5	jun	0.782813214171176	jun	1	jul	0.3	jun	0.928571428571429	aug	0.743589743589744	aug	0	jun	0.747641925532615	jun	1	jul	0.54954954954955
6.5	jun	0.782813214171176	jun	1	jul	0.3	jun	0.928571428571429	aug	0.743589743589744	aug	0	jun	0.747641925532615	jun	1	aug	0.653499653499654
6.5	jun	0.782813214171176	jun	1	jul	0.3	jun	0.928571428571429	aug	0.743589743589744	aug	0	jun	0.747641925532615	jul	0	jun	0.792099792099792
6.5	jun	0.782813214171176	jun	1	jul	0.3	jun	0.928571428571429	aug	0.743589743589744	aug	0	jun	0.747641925532615	jul	0	jul	0.54954954954955
6.5	jun	0.782813214171176	jun	1	jul	0.3	jun	0.928571428571429	aug	0.743589743589744	aug	0	jun	0.747641925532615	jul	0	aug	0.653499653499654
6.5	jun	0.782813214171176	jun	1	jul	0.3	jun	0.928571428571429	aug	0.743589743589744	aug	0	jun	0.747641925532615	aug	1	jun	0.792099792099792
6.5	jun	0.782813214171176	jun	1	jul	0.3	jun	0.928571428571429	aug	0.743589743589744	aug	0	jun	0.747641925532615	aug	1	jul	0.54954954954955
6.5	jun	0.782813214171176	jun	1	jul	0.3	jun	0.928571428571429	aug	0.743589743589744	aug	0	jun	0.747641925532615	aug	1	aug	0.653499653499654
6.5	jun	0.782813214171176	jun	1	jul	0.3	jun	0.928571428571429	aug	0.743589743589744	aug	0	jul	0.147067874226769	jun	1	jun	0.792099792099792
6.5	jun	0.782813214171176	jun	1	jul	0.3	jun	0.928571428571429	aug	0.743589743589744	aug	0	jul	0.147067874226769	jun	1	jul	0.54954954954955
6.5	jun	0.782813214171176	jun	1	jul	0.3	jun	0.928571428571429	aug	0.743589743589744	aug	0	jul	0.147067874226769	jun	1	aug	0.653499653499654
6.5	jun	0.782813214171176	jun	1	jul	0.3	jun	0.928571428571429	aug	0.743589743589744	aug	0	jul	0.147067874226769	jul	0	jun	0.792099792099792
6.5	jun	0.782813214171176	jun	1	jul	0.3	jun	0.928571428571429	aug	0.743589743589744	aug	0	jul	0.147067874226769	jul	0	jul	0.54954954954955
6.5	jun	0.782813214171176	jun	1	jul	0.3	jun	0.928571428571429	aug	0.743589743589744	aug	0	jul	0.147067874226769	jul	0	aug	0.653499653499654
6.5	jun	0.782813214171176	jun	1	jul	0.3	jun	0.928571428571429	aug	0.743589743589744	aug	0	jul	0.147067874226769	aug	1	jun	0.792099792099792
6.5	jun	0.782813214171176	jun	1	jul	0.3	jun	0.928571428571429	aug	0.743589743589744	aug	0	jul	0.147067874226769	aug	1	jul	0.54954954954955
6.5	jun	0.782813214171176	jun	1	jul	0.3	jun	0.928571428571429	aug	0.743589743589744	aug	0	jul	0.147067874226769	aug	1	aug	0.653499653499654
6.5	jun	0.782813214171176	jun	1	jul	0.3	jun	0.928571428571429	aug	0.743589743589744	aug	0	aug	0.540205169407302	jun	1	jun	0.792099792099792
6.5	jun	0.782813214171176	jun	1	jul	0.3	jun	0.928571428571429	aug	0.743589743589744	aug	0	aug	0.540205169407302	jun	1	jul	0.54954954954955
6.5	jun	0.782813214171176	jun	1	jul	0.3	jun	0.928571428571429	aug	0.743589743589744	aug	0	aug	0.540205169407302	jun	1	aug	0.653499653499654
6.5	jun	0.782813214171176	jun	1	jul	0.3	jun	0.928571428571429	aug	0.743589743589744	aug	0	aug	0.540205169407302	jul	0	jun	0.792099792099792
6.5	jun	0.782813214171176	jun	1	jul	0.3	jun	0.928571428571429	aug	0.743589743589744	aug	0	aug	0.540205169407302	jul	0	jul	0.54954954954955
6.5	jun	0.782813214171176	jun	1	jul	0.3	jun	0.928571428571429	aug	0.743589743589744	aug	0	aug	0.540205169407302	jul	0	aug	0.653499653499654
6.5	jun	0.782813214171176	jun	1	jul	0.3	jun	0.928571428571429	aug	0.743589743589744	aug	0	aug	0.540205169407302	aug	1	jun	0.792099792099792
6.5	jun	0.782813214171176	jun	1	jul	0.3	jun	0.928571428571429	aug	0.743589743589744	aug	0	aug	0.540205169407302	aug	1	jul	0.54954954954955
6.5	jun	0.782813214171176	jun	1	jul	0.3	jun	0.928571428571429	aug	0.743589743589744	aug	0	aug	0.540205169407302	aug	1	aug	0.653499653499654
6.5	jun	0.782813214171176	jun	1	jul	0.3	jul	0.793103448275862	jun	0.846153846153846	jun	1	jun	0.747641925532615	jun	1	jun	0.792099792099792
6.5	jun	0.782813214171176	jun	1	jul	0.3	jul	0.793103448275862	jun	0.846153846153846	jun	1	jun	0.747641925532615	jun	1	jul	0.54954954954955
6.5	jun	0.782813214171176	jun	1	jul	0.3	jul	0.793103448275862	jun	0.846153846153846	jun	1	jun	0.747641925532615	jun	1	aug	0.653499653499654
6.5	jun	0.782813214171176	jun	1	jul	0.3	jul	0.793103448275862	jun	0.846153846153846	jun	1	jun	0.747641925532615	jul	0	jun	0.792099792099792
6.5	jun	0.782813214171176	jun	1	jul	0.3	jul	0.793103448275862	jun	0.846153846153846	jun	1	jun	0.747641925532615	jul	0	jul	0.54954954954955
6.5	jun	0.782813214171176	jun	1	jul	0.3	jul	0.793103448275862	jun	0.846153846153846	jun	1	jun	0.747641925532615	jul	0	aug	0.653499653499654
6.5	jun	0.782813214171176	jun	1	jul	0.3	jul	0.793103448275862	jun	0.846153846153846	jun	1	jun	0.747641925532615	aug	1	jun	0.792099792099792
6.5	jun	0.782813214171176	jun	1	jul	0.3	jul	0.793103448275862	jun	0.846153846153846	jun	1	jun	0.747641925532615	aug	1	jul	0.54954954954955
6.5	jun	0.782813214171176	jun	1	jul	0.3	jul	0.793103448275862	jun	0.846153846153846	jun	1	jun	0.747641925532615	aug	1	aug	0.653499653499654
6.5	jun	0.782813214171176	jun	1	jul	0.3	jul	0.793103448275862	jun	0.846153846153846	jun	1	jul	0.147067874226769	jun	1	jun	0.792099792099792
6.5	jun	0.782813214171176	jun	1	jul	0.3	jul	0.793103448275862	jun	0.846153846153846	jun	1	jul	0.147067874226769	jun	1	jul	0.54954954954955
6.5	jun	0.782813214171176	jun	1	jul	0.3	jul	0.793103448275862	jun	0.846153846153846	jun	1	jul	0.147067874226769	jun	1	aug	0.653499653499654
6.5	jun	0.782813214171176	jun	1	jul	0.3	jul	0.793103448275862	jun	0.846153846153846	jun	1	jul	0.147067874226769	jul	0	jun	0.792099792099792
6.5	jun	0.782813214171176	jun	1	jul	0.3	jul	0.793103448275862	jun	0.846153846153846	jun	1	jul	0.147067874226769	jul	0	jul	0.54954954954955
6.5	jun	0.782813214171176	jun	1	jul	0.3	jul	0.793103448275862	jun	0.846153846153846	jun	1	jul	0.147067874226769	jul	0	aug	0.653499653499654
6.5	jun	0.782813214171176	jun	1	jul	0.3	jul	0.793103448275862	jun	0.846153846153846	jun	1	jul	0.147067874226769	aug	1	jun	0.792099792099792
6.5	jun	0.782813214171176	jun	1	jul	0.3	jul	0.793103448275862	jun	0.846153846153846	jun	1	jul	0.147067874226769	aug	1	jul	0.54954954954955
6.5	jun	0.782813214171176	jun	1	jul	0.3	jul	0.793103448275862	jun	0.846153846153846	jun	1	jul	0.147067874226769	aug	1	aug	0.653499653499654
6.5	jun	0.782813214171176	jun	1	jul	0.3	jul	0.793103448275862	jun	0.846153846153846	jun	1	aug	0.540205169407302	jun	1	jun	0.792099792099792
6.5	jun	0.782813214171176	jun	1	jul	0.3	jul	0.793103448275862	jun	0.846153846153846	jun	1	aug	0.540205169407302	jun	1	jul	0.54954954954955
6.5	jun	0.782813214171176	jun	1	jul	0.3	jul	0.793103448275862	jun	0.846153846153846	jun	1	aug	0.540205169407302	jun	1	aug	0.653499653499654
6.5	jun	0.782813214171176	jun	1	jul	0.3	jul	0.793103448275862	jun	0.846153846153846	jun	1	aug	0.540205169407302	jul	0	jun	0.792099792099792
6.5	jun	0.782813214171176	jun	1	jul	0.3	jul	0.793103448275862	jun	0.846153846153846	jun	1	aug	0.540205169407302	jul	0	jul	0.54954954954955
6.5	jun	0.782813214171176	jun	1	jul	0.3	jul	0.793103448275862	jun	0.846153846153846	jun	1	aug	0.540205169407302	jul	0	aug	0.653499653499654
6.5	jun	0.782813214171176	jun	1	jul	0.3	jul	0.793103448275862	jun	0.846153846153846	jun	1	aug	0.540205169407302	aug	1	jun	0.792099792099792
6.5	jun	0.782813214171176	jun	1	jul	0.3	jul	0.793103448275862	jun	0.846153846153846	jun	1	aug	0.540205169407302	aug	1	jul	0.54954954954955
6.5	jun	0.782813214171176	jun	1	jul	0.3	jul	0.793103448275862	jun	0.846153846153846	jun	1	aug	0.540205169407302	aug	1	aug	0.653499653499654
6.5	jun	0.782813214171176	jun	1	jul	0.3	jul	0.793103448275862	jun	0.846153846153846	jul	0	jun	0.747641925532615	jun	1	jun	0.792099792099792
6.5	jun	0.782813214171176	jun	1	jul	0.3	jul	0.793103448275862	jun	0.846153846153846	jul	0	jun	0.747641925532615	jun	1	jul	0.54954954954955
6.5	jun	0.782813214171176	jun	1	jul	0.3	jul	0.793103448275862	jun	0.846153846153846	jul	0	jun	0.747641925532615	jun	1	aug	0.653499653499654
6.5	jun	0.782813214171176	jun	1	jul	0.3	jul	0.793103448275862	jun	0.846153846153846	jul	0	jun	0.747641925532615	jul	0	jun	0.792099792099792
6.5	jun	0.782813214171176	jun	1	jul	0.3	jul	0.793103448275862	jun	0.846153846153846	jul	0	jun	0.747641925532615	jul	0	jul	0.54954954954955
6.5	jun	0.782813214171176	jun	1	jul	0.3	jul	0.793103448275862	jun	0.846153846153846	jul	0	jun	0.747641925532615	jul	0	aug	0.653499653499654
6.5	jun	0.782813214171176	jun	1	jul	0.3	jul	0.793103448275862	jun	0.846153846153846	jul	0	jun	0.747641925532615	aug	1	jun	0.792099792099792
6.5	jun	0.782813214171176	jun	1	jul	0.3	jul	0.793103448275862	jun	0.846153846153846	jul	0	jun	0.747641925532615	aug	1	jul	0.54954954954955
6.5	jun	0.782813214171176	jun	1	jul	0.3	jul	0.793103448275862	jun	0.846153846153846	jul	0	jun	0.747641925532615	aug	1	aug	0.653499653499654
6.5	jun	0.782813214171176	jun	1	jul	0.3	jul	0.793103448275862	jun	0.846153846153846	jul	0	jul	0.147067874226769	jun	1	jun	0.792099792099792
6.5	jun	0.782813214171176	jun	1	jul	0.3	jul	0.793103448275862	jun	0.846153846153846	jul	0	jul	0.147067874226769	jun	1	jul	0.54954954954955
6.5	jun	0.782813214171176	jun	1	jul	0.3	jul	0.793103448275862	jun	0.846153846153846	jul	0	jul	0.147067874226769	jun	1	aug	0.653499653499654
6.5	jun	0.782813214171176	jun	1	jul	0.3	jul	0.793103448275862	jun	0.846153846153846	jul	0	jul	0.147067874226769	jul	0	jun	0.792099792099792
6.5	jun	0.782813214171176	jun	1	jul	0.3	jul	0.793103448275862	jun	0.846153846153846	jul	0	jul	0.147067874226769	jul	0	jul	0.54954954954955
6.5	jun	0.782813214171176	jun	1	jul	0.3	jul	0.793103448275862	jun	0.846153846153846	jul	0	jul	0.147067874226769	jul	0	aug	0.653499653499654
6.5	jun	0.782813214171176	jun	1	jul	0.3	jul	0.793103448275862	jun	0.846153846153846	jul	0	jul	0.147067874226769	aug	1	jun	0.792099792099792
6.5	jun	0.782813214171176	jun	1	jul	0.3	jul	0.793103448275862	jun	0.846153846153846	jul	0	jul	0.147067874226769	aug	1	jul	0.54954954954955
6.5	jun	0.782813214171176	jun	1	jul	0.3	jul	0.793103448275862	jun	0.846153846153846	jul	0	jul	0.147067874226769	aug	1	aug	0.653499653499654
6.5	jun	0.782813214171176	jun	1	jul	0.3	jul	0.793103448275862	jun	0.846153846153846	jul	0	aug	0.540205169407302	jun	1	jun	0.792099792099792
6.5	jun	0.782813214171176	jun	1	jul	0.3	jul	0.793103448275862	jun	0.846153846153846	jul	0	aug	0.540205169407302	jun	1	jul	0.54954954954955
6.5	jun	0.782813214171176	jun	1	jul	0.3	jul	0.793103448275862	jun	0.846153846153846	jul	0	aug	0.540205169407302	jun	1	aug	0.653499653499654
6.5	jun	0.782813214171176	jun	1	jul	0.3	jul	0.793103448275862	jun	0.846153846153846	jul	0	aug	0.540205169407302	jul	0	jun	0.792099792099792
6.5	jun	0.782813214171176	jun	1	jul	0.3	jul	0.793103448275862	jun	0.846153846153846	jul	0	aug	0.540205169407302	jul	0	jul	0.54954954954955
6.5	jun	0.782813214171176	jun	1	jul	0.3	jul	0.793103448275862	jun	0.846153846153846	jul	0	aug	0.540205169407302	jul	0	aug	0.653499653499654
6.5	jun	0.782813214171176	jun	1	jul	0.3	jul	0.793103448275862	jun	0.846153846153846	jul	0	aug	0.540205169407302	aug	1	jun	0.792099792099792
6.5	jun	0.782813214171176	jun	1	jul	0.3	jul	0.793103448275862	jun	0.846153846153846	jul	0	aug	0.540205169407302	aug	1	jul	0.54954954954955
6.5	jun	0.782813214171176	jun	1	jul	0.3	jul	0.793103448275862	jun	0.846153846153846	jul	0	aug	0.540205169407302	aug	1	aug	0.653499653499654
6.5	jun	0.782813214171176	jun	1	jul	0.3	jul	0.793103448275862	jun	0.846153846153846	aug	0	jun	0.747641925532615	jun	1	jun	0.792099792099792
6.5	jun	0.782813214171176	jun	1	jul	0.3	jul	0.793103448275862	jun	0.846153846153846	aug	0	jun	0.747641925532615	jun	1	jul	0.54954954954955
6.5	jun	0.782813214171176	jun	1	jul	0.3	jul	0.793103448275862	jun	0.846153846153846	aug	0	jun	0.747641925532615	jun	1	aug	0.653499653499654
6.5	jun	0.782813214171176	jun	1	jul	0.3	jul	0.793103448275862	jun	0.846153846153846	aug	0	jun	0.747641925532615	jul	0	jun	0.792099792099792
6.5	jun	0.782813214171176	jun	1	jul	0.3	jul	0.793103448275862	jun	0.846153846153846	aug	0	jun	0.747641925532615	jul	0	jul	0.54954954954955
6.5	jun	0.782813214171176	jun	1	jul	0.3	jul	0.793103448275862	jun	0.846153846153846	aug	0	jun	0.747641925532615	jul	0	aug	0.653499653499654
6.5	jun	0.782813214171176	jun	1	jul	0.3	jul	0.793103448275862	jun	0.846153846153846	aug	0	jun	0.747641925532615	aug	1	jun	0.792099792099792
6.5	jun	0.782813214171176	jun	1	jul	0.3	jul	0.793103448275862	jun	0.846153846153846	aug	0	jun	0.747641925532615	aug	1	jul	0.54954954954955
6.5	jun	0.782813214171176	jun	1	jul	0.3	jul	0.793103448275862	jun	0.846153846153846	aug	0	jun	0.747641925532615	aug	1	aug	0.653499653499654
6.5	jun	0.782813214171176	jun	1	jul	0.3	jul	0.793103448275862	jun	0.846153846153846	aug	0	jul	0.147067874226769	jun	1	jun	0.792099792099792
6.5	jun	0.782813214171176	jun	1	jul	0.3	jul	0.793103448275862	jun	0.846153846153846	aug	0	jul	0.147067874226769	jun	1	jul	0.54954954954955
6.5	jun	0.782813214171176	jun	1	jul	0.3	jul	0.793103448275862	jun	0.846153846153846	aug	0	jul	0.147067874226769	jun	1	aug	0.653499653499654
6.5	jun	0.782813214171176	jun	1	jul	0.3	jul	0.793103448275862	jun	0.846153846153846	aug	0	jul	0.147067874226769	jul	0	jun	0.792099792099792
6.5	jun	0.782813214171176	jun	1	jul	0.3	jul	0.793103448275862	jun	0.846153846153846	aug	0	jul	0.147067874226769	jul	0	jul	0.54954954954955
6.5	jun	0.782813214171176	jun	1	jul	0.3	jul	0.793103448275862	jun	0.846153846153846	aug	0	jul	0.147067874226769	jul	0	aug	0.653499653499654
6.5	jun	0.782813214171176	jun	1	jul	0.3	jul	0.793103448275862	jun	0.846153846153846	aug	0	jul	0.147067874226769	aug	1	jun	0.792099792099792
6.5	jun	0.782813214171176	jun	1	jul	0.3	jul	0.793103448275862	jun	0.846153846153846	aug	0	jul	0.147067874226769	aug	1	jul	0.54954954954955
6.5	jun	0.782813214171176	jun	1	jul	0.3	jul	0.793103448275862	jun	0.846153846153846	aug	0	jul	0.147067874226769	aug	1	aug	0.653499653499654
6.5	jun	0.782813214171176	jun	1	jul	0.3	jul	0.793103448275862	jun	0.846153846153846	aug	0	aug	0.540205169407302	jun	1	jun	0.792099792099792
6.5	jun	0.782813214171176	jun	1	jul	0.3	jul	0.793103448275862	jun	0.846153846153846	aug	0	aug	0.540205169407302	jun	1	jul	0.54954954954955
6.5	jun	0.782813214171176	jun	1	jul	0.3	jul	0.793103448275862	jun	0.846153846153846	aug	0	aug	0.540205169407302	jun	1	aug	0.653499653499654
6.5	jun	0.782813214171176	jun	1	jul	0.3	jul	0.793103448275862	jun	0.846153846153846	aug	0	aug	0.540205169407302	jul	0	jun	0.792099792099792
6.5	jun	0.782813214171176	jun	1	jul	0.3	jul	0.793103448275862	jun	0.846153846153846	aug	0	aug	0.540205169407302	jul	0	jul	0.54954954954955
6.5	jun	0.782813214171176	jun	1	jul	0.3	jul	0.793103448275862	jun	0.846153846153846	aug	0	aug	0.540205169407302	jul	0	aug	0.653499653499654
6.5	jun	0.782813214171176	jun	1	jul	0.3	jul	0.793103448275862	jun	0.846153846153846	aug	0	aug	0.540205169407302	aug	1	jun	0.792099792099792
6.5	jun	0.782813214171176	jun	1	jul	0.3	jul	0.793103448275862	jun	0.846153846153846	aug	0	aug	0.540205169407302	aug	1	jul	0.54954954954955
6.5	jun	0.782813214171176	jun	1	jul	0.3	jul	0.793103448275862	jun	0.846153846153846	aug	0	aug	0.540205169407302	aug	1	aug	0.653499653499654
6.5	jun	0.782813214171176	jun	1	jul	0.3	jul	0.793103448275862	jul	0.666666666666667	jun	1	jun	0.747641925532615	jun	1	jun	0.792099792099792
6.5	jun	0.782813214171176	jun	1	jul	0.3	jul	0.793103448275862	jul	0.666666666666667	jun	1	jun	0.747641925532615	jun	1	jul	0.54954954954955
6.5	jun	0.782813214171176	jun	1	jul	0.3	jul	0.793103448275862	jul	0.666666666666667	jun	1	jun	0.747641925532615	jun	1	aug	0.653499653499654
6.5	jun	0.782813214171176	jun	1	jul	0.3	jul	0.793103448275862	jul	0.666666666666667	jun	1	jun	0.747641925532615	jul	0	jun	0.792099792099792
6.5	jun	0.782813214171176	jun	1	jul	0.3	jul	0.793103448275862	jul	0.666666666666667	jun	1	jun	0.747641925532615	jul	0	jul	0.54954954954955
6.5	jun	0.782813214171176	jun	1	jul	0.3	jul	0.793103448275862	jul	0.666666666666667	jun	1	jun	0.747641925532615	jul	0	aug	0.653499653499654
6.5	jun	0.782813214171176	jun	1	jul	0.3	jul	0.793103448275862	jul	0.666666666666667	jun	1	jun	0.747641925532615	aug	1	jun	0.792099792099792
6.5	jun	0.782813214171176	jun	1	jul	0.3	jul	0.793103448275862	jul	0.666666666666667	jun	1	jun	0.747641925532615	aug	1	jul	0.54954954954955
6.5	jun	0.782813214171176	jun	1	jul	0.3	jul	0.793103448275862	jul	0.666666666666667	jun	1	jun	0.747641925532615	aug	1	aug	0.653499653499654
6.5	jun	0.782813214171176	jun	1	jul	0.3	jul	0.793103448275862	jul	0.666666666666667	jun	1	jul	0.147067874226769	jun	1	jun	0.792099792099792
6.5	jun	0.782813214171176	jun	1	jul	0.3	jul	0.793103448275862	jul	0.666666666666667	jun	1	jul	0.147067874226769	jun	1	jul	0.54954954954955
6.5	jun	0.782813214171176	jun	1	jul	0.3	jul	0.793103448275862	jul	0.666666666666667	jun	1	jul	0.147067874226769	jun	1	aug	0.653499653499654
6.5	jun	0.782813214171176	jun	1	jul	0.3	jul	0.793103448275862	jul	0.666666666666667	jun	1	jul	0.147067874226769	jul	0	jun	0.792099792099792
6.5	jun	0.782813214171176	jun	1	jul	0.3	jul	0.793103448275862	jul	0.666666666666667	jun	1	jul	0.147067874226769	jul	0	jul	0.54954954954955
6.5	jun	0.782813214171176	jun	1	jul	0.3	jul	0.793103448275862	jul	0.666666666666667	jun	1	jul	0.147067874226769	jul	0	aug	0.653499653499654
6.5	jun	0.782813214171176	jun	1	jul	0.3	jul	0.793103448275862	jul	0.666666666666667	jun	1	jul	0.147067874226769	aug	1	jun	0.792099792099792
6.5	jun	0.782813214171176	jun	1	jul	0.3	jul	0.793103448275862	jul	0.666666666666667	jun	1	jul	0.147067874226769	aug	1	jul	0.54954954954955
6.5	jun	0.782813214171176	jun	1	jul	0.3	jul	0.793103448275862	jul	0.666666666666667	jun	1	jul	0.147067874226769	aug	1	aug	0.653499653499654
6.5	jun	0.782813214171176	jun	1	jul	0.3	jul	0.793103448275862	jul	0.666666666666667	jun	1	aug	0.540205169407302	jun	1	jun	0.792099792099792
6.5	jun	0.782813214171176	jun	1	jul	0.3	jul	0.793103448275862	jul	0.666666666666667	jun	1	aug	0.540205169407302	jun	1	jul	0.54954954954955
6.5	jun	0.782813214171176	jun	1	jul	0.3	jul	0.793103448275862	jul	0.666666666666667	jun	1	aug	0.540205169407302	jun	1	aug	0.653499653499654
6.5	jun	0.782813214171176	jun	1	jul	0.3	jul	0.793103448275862	jul	0.666666666666667	jun	1	aug	0.540205169407302	jul	0	jun	0.792099792099792
6.5	jun	0.782813214171176	jun	1	jul	0.3	jul	0.793103448275862	jul	0.666666666666667	jun	1	aug	0.540205169407302	jul	0	jul	0.54954954954955
6.5	jun	0.782813214171176	jun	1	jul	0.3	jul	0.793103448275862	jul	0.666666666666667	jun	1	aug	0.540205169407302	jul	0	aug	0.653499653499654
6.5	jun	0.782813214171176	jun	1	jul	0.3	jul	0.793103448275862	jul	0.666666666666667	jun	1	aug	0.540205169407302	aug	1	jun	0.792099792099792
6.5	jun	0.782813214171176	jun	1	jul	0.3	jul	0.793103448275862	jul	0.666666666666667	jun	1	aug	0.540205169407302	aug	1	jul	0.54954954954955
6.5	jun	0.782813214171176	jun	1	jul	0.3	jul	0.793103448275862	jul	0.666666666666667	jun	1	aug	0.540205169407302	aug	1	aug	0.653499653499654
6.5	jun	0.782813214171176	jun	1	jul	0.3	jul	0.793103448275862	jul	0.666666666666667	jul	0	jun	0.747641925532615	jun	1	jun	0.792099792099792
6.5	jun	0.782813214171176	jun	1	jul	0.3	jul	0.793103448275862	jul	0.666666666666667	jul	0	jun	0.747641925532615	jun	1	jul	0.54954954954955
6.5	jun	0.782813214171176	jun	1	jul	0.3	jul	0.793103448275862	jul	0.666666666666667	jul	0	jun	0.747641925532615	jun	1	aug	0.653499653499654
6.5	jun	0.782813214171176	jun	1	jul	0.3	jul	0.793103448275862	jul	0.666666666666667	jul	0	jun	0.747641925532615	jul	0	jun	0.792099792099792
6.5	jun	0.782813214171176	jun	1	jul	0.3	jul	0.793103448275862	jul	0.666666666666667	jul	0	jun	0.747641925532615	jul	0	jul	0.54954954954955
6.5	jun	0.782813214171176	jun	1	jul	0.3	jul	0.793103448275862	jul	0.666666666666667	jul	0	jun	0.747641925532615	jul	0	aug	0.653499653499654
6.5	jun	0.782813214171176	jun	1	jul	0.3	jul	0.793103448275862	jul	0.666666666666667	jul	0	jun	0.747641925532615	aug	1	jun	0.792099792099792
6.5	jun	0.782813214171176	jun	1	jul	0.3	jul	0.793103448275862	jul	0.666666666666667	jul	0	jun	0.747641925532615	aug	1	jul	0.54954954954955
6.5	jun	0.782813214171176	jun	1	jul	0.3	jul	0.793103448275862	jul	0.666666666666667	jul	0	jun	0.747641925532615	aug	1	aug	0.653499653499654
6.5	jun	0.782813214171176	jun	1	jul	0.3	jul	0.793103448275862	jul	0.666666666666667	jul	0	jul	0.147067874226769	jun	1	jun	0.792099792099792
6.5	jun	0.782813214171176	jun	1	jul	0.3	jul	0.793103448275862	jul	0.666666666666667	jul	0	jul	0.147067874226769	jun	1	jul	0.54954954954955
6.5	jun	0.782813214171176	jun	1	jul	0.3	jul	0.793103448275862	jul	0.666666666666667	jul	0	jul	0.147067874226769	jun	1	aug	0.653499653499654
6.5	jun	0.782813214171176	jun	1	jul	0.3	jul	0.793103448275862	jul	0.666666666666667	jul	0	jul	0.147067874226769	jul	0	jun	0.792099792099792
6.5	jun	0.782813214171176	jun	1	jul	0.3	jul	0.793103448275862	jul	0.666666666666667	jul	0	jul	0.147067874226769	jul	0	jul	0.54954954954955
6.5	jun	0.782813214171176	jun	1	jul	0.3	jul	0.793103448275862	jul	0.666666666666667	jul	0	jul	0.147067874226769	jul	0	aug	0.653499653499654
6.5	jun	0.782813214171176	jun	1	jul	0.3	jul	0.793103448275862	jul	0.666666666666667	jul	0	jul	0.147067874226769	aug	1	jun	0.792099792099792
6.5	jun	0.782813214171176	jun	1	jul	0.3	jul	0.793103448275862	jul	0.666666666666667	jul	0	jul	0.147067874226769	aug	1	jul	0.54954954954955
6.5	jun	0.782813214171176	jun	1	jul	0.3	jul	0.793103448275862	jul	0.666666666666667	jul	0	jul	0.147067874226769	aug	1	aug	0.653499653499654
6.5	jun	0.782813214171176	jun	1	jul	0.3	jul	0.793103448275862	jul	0.666666666666667	jul	0	aug	0.540205169407302	jun	1	jun	0.792099792099792
6.5	jun	0.782813214171176	jun	1	jul	0.3	jul	0.793103448275862	jul	0.666666666666667	jul	0	aug	0.540205169407302	jun	1	jul	0.54954954954955
6.5	jun	0.782813214171176	jun	1	jul	0.3	jul	0.793103448275862	jul	0.666666666666667	jul	0	aug	0.540205169407302	jun	1	aug	0.653499653499654
6.5	jun	0.782813214171176	jun	1	jul	0.3	jul	0.793103448275862	jul	0.666666666666667	jul	0	aug	0.540205169407302	jul	0	jun	0.792099792099792
6.5	jun	0.782813214171176	jun	1	jul	0.3	jul	0.793103448275862	jul	0.666666666666667	jul	0	aug	0.540205169407302	jul	0	jul	0.54954954954955
6.5	jun	0.782813214171176	jun	1	jul	0.3	jul	0.793103448275862	jul	0.666666666666667	jul	0	aug	0.540205169407302	jul	0	aug	0.653499653499654
6.5	jun	0.782813214171176	jun	1	jul	0.3	jul	0.793103448275862	jul	0.666666666666667	jul	0	aug	0.540205169407302	aug	1	jun	0.792099792099792
6.5	jun	0.782813214171176	jun	1	jul	0.3	jul	0.793103448275862	jul	0.666666666666667	jul	0	aug	0.540205169407302	aug	1	jul	0.54954954954955
6.5	jun	0.782813214171176	jun	1	jul	0.3	jul	0.793103448275862	jul	0.666666666666667	jul	0	aug	0.540205169407302	aug	1	aug	0.653499653499654
6.5	jun	0.782813214171176	jun	1	jul	0.3	jul	0.793103448275862	jul	0.666666666666667	aug	0	jun	0.747641925532615	jun	1	jun	0.792099792099792
6.5	jun	0.782813214171176	jun	1	jul	0.3	jul	0.793103448275862	jul	0.666666666666667	aug	0	jun	0.747641925532615	jun	1	jul	0.54954954954955
6.5	jun	0.782813214171176	jun	1	jul	0.3	jul	0.793103448275862	jul	0.666666666666667	aug	0	jun	0.747641925532615	jun	1	aug	0.653499653499654
6.5	jun	0.782813214171176	jun	1	jul	0.3	jul	0.793103448275862	jul	0.666666666666667	aug	0	jun	0.747641925532615	jul	0	jun	0.792099792099792
6.5	jun	0.782813214171176	jun	1	jul	0.3	jul	0.793103448275862	jul	0.666666666666667	aug	0	jun	0.747641925532615	jul	0	jul	0.54954954954955
6.5	jun	0.782813214171176	jun	1	jul	0.3	jul	0.793103448275862	jul	0.666666666666667	aug	0	jun	0.747641925532615	jul	0	aug	0.653499653499654
6.5	jun	0.782813214171176	jun	1	jul	0.3	jul	0.793103448275862	jul	0.666666666666667	aug	0	jun	0.747641925532615	aug	1	jun	0.792099792099792
6.5	jun	0.782813214171176	jun	1	jul	0.3	jul	0.793103448275862	jul	0.666666666666667	aug	0	jun	0.747641925532615	aug	1	jul	0.54954954954955
6.5	jun	0.782813214171176	jun	1	jul	0.3	jul	0.793103448275862	jul	0.666666666666667	aug	0	jun	0.747641925532615	aug	1	aug	0.653499653499654
6.5	jun	0.782813214171176	jun	1	jul	0.3	jul	0.793103448275862	jul	0.666666666666667	aug	0	jul	0.147067874226769	jun	1	jun	0.792099792099792
6.5	jun	0.782813214171176	jun	1	jul	0.3	jul	0.793103448275862	jul	0.666666666666667	aug	0	jul	0.147067874226769	jun	1	jul	0.54954954954955
6.5	jun	0.782813214171176	jun	1	jul	0.3	jul	0.793103448275862	jul	0.666666666666667	aug	0	jul	0.147067874226769	jun	1	aug	0.653499653499654
6.5	jun	0.782813214171176	jun	1	jul	0.3	jul	0.793103448275862	jul	0.666666666666667	aug	0	jul	0.147067874226769	jul	0	jun	0.792099792099792
6.5	jun	0.782813214171176	jun	1	jul	0.3	jul	0.793103448275862	jul	0.666666666666667	aug	0	jul	0.147067874226769	jul	0	jul	0.54954954954955
6.5	jun	0.782813214171176	jun	1	jul	0.3	jul	0.793103448275862	jul	0.666666666666667	aug	0	jul	0.147067874226769	jul	0	aug	0.653499653499654
6.5	jun	0.782813214171176	jun	1	jul	0.3	jul	0.793103448275862	jul	0.666666666666667	aug	0	jul	0.147067874226769	aug	1	jun	0.792099792099792
6.5	jun	0.782813214171176	jun	1	jul	0.3	jul	0.793103448275862	jul	0.666666666666667	aug	0	jul	0.147067874226769	aug	1	jul	0.54954954954955
6.5	jun	0.782813214171176	jun	1	jul	0.3	jul	0.793103448275862	jul	0.666666666666667	aug	0	jul	0.147067874226769	aug	1	aug	0.653499653499654
6.5	jun	0.782813214171176	jun	1	jul	0.3	jul	0.793103448275862	jul	0.666666666666667	aug	0	aug	0.540205169407302	jun	1	jun	0.792099792099792
6.5	jun	0.782813214171176	jun	1	jul	0.3	jul	0.793103448275862	jul	0.666666666666667	aug	0	aug	0.540205169407302	jun	1	jul	0.54954954954955
6.5	jun	0.782813214171176	jun	1	jul	0.3	jul	0.793103448275862	jul	0.666666666666667	aug	0	aug	0.540205169407302	jun	1	aug	0.653499653499654
6.5	jun	0.782813214171176	jun	1	jul	0.3	jul	0.793103448275862	jul	0.666666666666667	aug	0	aug	0.540205169407302	jul	0	jun	0.792099792099792
6.5	jun	0.782813214171176	jun	1	jul	0.3	jul	0.793103448275862	jul	0.666666666666667	aug	0	aug	0.540205169407302	jul	0	jul	0.54954954954955
6.5	jun	0.782813214171176	jun	1	jul	0.3	jul	0.793103448275862	jul	0.666666666666667	aug	0	aug	0.540205169407302	jul	0	aug	0.653499653499654
6.5	jun	0.782813214171176	jun	1	jul	0.3	jul	0.793103448275862	jul	0.666666666666667	aug	0	aug	0.540205169407302	aug	1	jun	0.792099792099792
6.5	jun	0.782813214171176	jun	1	jul	0.3	jul	0.793103448275862	jul	0.666666666666667	aug	0	aug	0.540205169407302	aug	1	jul	0.54954954954955
6.5	jun	0.782813214171176	jun	1	jul	0.3	jul	0.793103448275862	jul	0.666666666666667	aug	0	aug	0.540205169407302	aug	1	aug	0.653499653499654
6.5	jun	0.782813214171176	jun	1	jul	0.3	jul	0.793103448275862	aug	0.743589743589744	jun	1	jun	0.747641925532615	jun	1	jun	0.792099792099792
6.5	jun	0.782813214171176	jun	1	jul	0.3	jul	0.793103448275862	aug	0.743589743589744	jun	1	jun	0.747641925532615	jun	1	jul	0.54954954954955
6.5	jun	0.782813214171176	jun	1	jul	0.3	jul	0.793103448275862	aug	0.743589743589744	jun	1	jun	0.747641925532615	jun	1	aug	0.653499653499654
6.5	jun	0.782813214171176	jun	1	jul	0.3	jul	0.793103448275862	aug	0.743589743589744	jun	1	jun	0.747641925532615	jul	0	jun	0.792099792099792
6.5	jun	0.782813214171176	jun	1	jul	0.3	jul	0.793103448275862	aug	0.743589743589744	jun	1	jun	0.747641925532615	jul	0	jul	0.54954954954955
6.5	jun	0.782813214171176	jun	1	jul	0.3	jul	0.793103448275862	aug	0.743589743589744	jun	1	jun	0.747641925532615	jul	0	aug	0.653499653499654
6.5	jun	0.782813214171176	jun	1	jul	0.3	jul	0.793103448275862	aug	0.743589743589744	jun	1	jun	0.747641925532615	aug	1	jun	0.792099792099792
6.5	jun	0.782813214171176	jun	1	jul	0.3	jul	0.793103448275862	aug	0.743589743589744	jun	1	jun	0.747641925532615	aug	1	jul	0.54954954954955
6.5	jun	0.782813214171176	jun	1	jul	0.3	jul	0.793103448275862	aug	0.743589743589744	jun	1	jun	0.747641925532615	aug	1	aug	0.653499653499654
6.5	jun	0.782813214171176	jun	1	jul	0.3	jul	0.793103448275862	aug	0.743589743589744	jun	1	jul	0.147067874226769	jun	1	jun	0.792099792099792
6.5	jun	0.782813214171176	jun	1	jul	0.3	jul	0.793103448275862	aug	0.743589743589744	jun	1	jul	0.147067874226769	jun	1	jul	0.54954954954955
6.5	jun	0.782813214171176	jun	1	jul	0.3	jul	0.793103448275862	aug	0.743589743589744	jun	1	jul	0.147067874226769	jun	1	aug	0.653499653499654
6.5	jun	0.782813214171176	jun	1	jul	0.3	jul	0.793103448275862	aug	0.743589743589744	jun	1	jul	0.147067874226769	jul	0	jun	0.792099792099792
6.5	jun	0.782813214171176	jun	1	jul	0.3	jul	0.793103448275862	aug	0.743589743589744	jun	1	jul	0.147067874226769	jul	0	jul	0.54954954954955
6.5	jun	0.782813214171176	jun	1	jul	0.3	jul	0.793103448275862	aug	0.743589743589744	jun	1	jul	0.147067874226769	jul	0	aug	0.653499653499654
6.5	jun	0.782813214171176	jun	1	jul	0.3	jul	0.793103448275862	aug	0.743589743589744	jun	1	jul	0.147067874226769	aug	1	jun	0.792099792099792
6.5	jun	0.782813214171176	jun	1	jul	0.3	jul	0.793103448275862	aug	0.743589743589744	jun	1	jul	0.147067874226769	aug	1	jul	0.54954954954955
6.5	jun	0.782813214171176	jun	1	jul	0.3	jul	0.793103448275862	aug	0.743589743589744	jun	1	jul	0.147067874226769	aug	1	aug	0.653499653499654
6.5	jun	0.782813214171176	jun	1	jul	0.3	jul	0.793103448275862	aug	0.743589743589744	jun	1	aug	0.540205169407302	jun	1	jun	0.792099792099792
6.5	jun	0.782813214171176	jun	1	jul	0.3	jul	0.793103448275862	aug	0.743589743589744	jun	1	aug	0.540205169407302	jun	1	jul	0.54954954954955
6.5	jun	0.782813214171176	jun	1	jul	0.3	jul	0.793103448275862	aug	0.743589743589744	jun	1	aug	0.540205169407302	jun	1	aug	0.653499653499654
6.5	jun	0.782813214171176	jun	1	jul	0.3	jul	0.793103448275862	aug	0.743589743589744	jun	1	aug	0.540205169407302	jul	0	jun	0.792099792099792
6.5	jun	0.782813214171176	jun	1	jul	0.3	jul	0.793103448275862	aug	0.743589743589744	jun	1	aug	0.540205169407302	jul	0	jul	0.54954954954955
6.5	jun	0.782813214171176	jun	1	jul	0.3	jul	0.793103448275862	aug	0.743589743589744	jun	1	aug	0.540205169407302	jul	0	aug	0.653499653499654
6.5	jun	0.782813214171176	jun	1	jul	0.3	jul	0.793103448275862	aug	0.743589743589744	jun	1	aug	0.540205169407302	aug	1	jun	0.792099792099792
6.5	jun	0.782813214171176	jun	1	jul	0.3	jul	0.793103448275862	aug	0.743589743589744	jun	1	aug	0.540205169407302	aug	1	jul	0.54954954954955
6.5	jun	0.782813214171176	jun	1	jul	0.3	jul	0.793103448275862	aug	0.743589743589744	jun	1	aug	0.540205169407302	aug	1	aug	0.653499653499654
6.5	jun	0.782813214171176	jun	1	jul	0.3	jul	0.793103448275862	aug	0.743589743589744	jul	0	jun	0.747641925532615	jun	1	jun	0.792099792099792
6.5	jun	0.782813214171176	jun	1	jul	0.3	jul	0.793103448275862	aug	0.743589743589744	jul	0	jun	0.747641925532615	jun	1	jul	0.54954954954955
6.5	jun	0.782813214171176	jun	1	jul	0.3	jul	0.793103448275862	aug	0.743589743589744	jul	0	jun	0.747641925532615	jun	1	aug	0.653499653499654
6.5	jun	0.782813214171176	jun	1	jul	0.3	jul	0.793103448275862	aug	0.743589743589744	jul	0	jun	0.747641925532615	jul	0	jun	0.792099792099792
6.5	jun	0.782813214171176	jun	1	jul	0.3	jul	0.793103448275862	aug	0.743589743589744	jul	0	jun	0.747641925532615	jul	0	jul	0.54954954954955
6.5	jun	0.782813214171176	jun	1	jul	0.3	jul	0.793103448275862	aug	0.743589743589744	jul	0	jun	0.747641925532615	jul	0	aug	0.653499653499654
6.5	jun	0.782813214171176	jun	1	jul	0.3	jul	0.793103448275862	aug	0.743589743589744	jul	0	jun	0.747641925532615	aug	1	jun	0.792099792099792
6.5	jun	0.782813214171176	jun	1	jul	0.3	jul	0.793103448275862	aug	0.743589743589744	jul	0	jun	0.747641925532615	aug	1	jul	0.54954954954955
6.5	jun	0.782813214171176	jun	1	jul	0.3	jul	0.793103448275862	aug	0.743589743589744	jul	0	jun	0.747641925532615	aug	1	aug	0.653499653499654
6.5	jun	0.782813214171176	jun	1	jul	0.3	jul	0.793103448275862	aug	0.743589743589744	jul	0	jul	0.147067874226769	jun	1	jun	0.792099792099792
6.5	jun	0.782813214171176	jun	1	jul	0.3	jul	0.793103448275862	aug	0.743589743589744	jul	0	jul	0.147067874226769	jun	1	jul	0.54954954954955
6.5	jun	0.782813214171176	jun	1	jul	0.3	jul	0.793103448275862	aug	0.743589743589744	jul	0	jul	0.147067874226769	jun	1	aug	0.653499653499654
6.5	jun	0.782813214171176	jun	1	jul	0.3	jul	0.793103448275862	aug	0.743589743589744	jul	0	jul	0.147067874226769	jul	0	jun	0.792099792099792
6.5	jun	0.782813214171176	jun	1	jul	0.3	jul	0.793103448275862	aug	0.743589743589744	jul	0	jul	0.147067874226769	jul	0	jul	0.54954954954955
6.5	jun	0.782813214171176	jun	1	jul	0.3	jul	0.793103448275862	aug	0.743589743589744	jul	0	jul	0.147067874226769	jul	0	aug	0.653499653499654
6.5	jun	0.782813214171176	jun	1	jul	0.3	jul	0.793103448275862	aug	0.743589743589744	jul	0	jul	0.147067874226769	aug	1	jun	0.792099792099792
6.5	jun	0.782813214171176	jun	1	jul	0.3	jul	0.793103448275862	aug	0.743589743589744	jul	0	jul	0.147067874226769	aug	1	jul	0.54954954954955
6.5	jun	0.782813214171176	jun	1	jul	0.3	jul	0.793103448275862	aug	0.743589743589744	jul	0	jul	0.147067874226769	aug	1	aug	0.653499653499654
6.5	jun	0.782813214171176	jun	1	jul	0.3	jul	0.793103448275862	aug	0.743589743589744	jul	0	aug	0.540205169407302	jun	1	jun	0.792099792099792
6.5	jun	0.782813214171176	jun	1	jul	0.3	jul	0.793103448275862	aug	0.743589743589744	jul	0	aug	0.540205169407302	jun	1	jul	0.54954954954955
6.5	jun	0.782813214171176	jun	1	jul	0.3	jul	0.793103448275862	aug	0.743589743589744	jul	0	aug	0.540205169407302	jun	1	aug	0.653499653499654
6.5	jun	0.782813214171176	jun	1	jul	0.3	jul	0.793103448275862	aug	0.743589743589744	jul	0	aug	0.540205169407302	jul	0	jun	0.792099792099792
6.5	jun	0.782813214171176	jun	1	jul	0.3	jul	0.793103448275862	aug	0.743589743589744	jul	0	aug	0.540205169407302	jul	0	jul	0.54954954954955
6.5	jun	0.782813214171176	jun	1	jul	0.3	jul	0.793103448275862	aug	0.743589743589744	jul	0	aug	0.540205169407302	jul	0	aug	0.653499653499654
6.5	jun	0.782813214171176	jun	1	jul	0.3	jul	0.793103448275862	aug	0.743589743589744	jul	0	aug	0.540205169407302	aug	1	jun	0.792099792099792
6.5	jun	0.782813214171176	jun	1	jul	0.3	jul	0.793103448275862	aug	0.743589743589744	jul	0	aug	0.540205169407302	aug	1	jul	0.54954954954955
6.5	jun	0.782813214171176	jun	1	jul	0.3	jul	0.793103448275862	aug	0.743589743589744	jul	0	aug	0.540205169407302	aug	1	aug	0.653499653499654
6.5	jun	0.782813214171176	jun	1	jul	0.3	jul	0.793103448275862	aug	0.743589743589744	aug	0	jun	0.747641925532615	jun	1	jun	0.792099792099792
6.5	jun	0.782813214171176	jun	1	jul	0.3	jul	0.793103448275862	aug	0.743589743589744	aug	0	jun	0.747641925532615	jun	1	jul	0.54954954954955
6.5	jun	0.782813214171176	jun	1	jul	0.3	jul	0.793103448275862	aug	0.743589743589744	aug	0	jun	0.747641925532615	jun	1	aug	0.653499653499654
6.5	jun	0.782813214171176	jun	1	jul	0.3	jul	0.793103448275862	aug	0.743589743589744	aug	0	jun	0.747641925532615	jul	0	jun	0.792099792099792
6.5	jun	0.782813214171176	jun	1	jul	0.3	jul	0.793103448275862	aug	0.743589743589744	aug	0	jun	0.747641925532615	jul	0	jul	0.54954954954955
6.5	jun	0.782813214171176	jun	1	jul	0.3	jul	0.793103448275862	aug	0.743589743589744	aug	0	jun	0.747641925532615	jul	0	aug	0.653499653499654
6.5	jun	0.782813214171176	jun	1	jul	0.3	jul	0.793103448275862	aug	0.743589743589744	aug	0	jun	0.747641925532615	aug	1	jun	0.792099792099792
6.5	jun	0.782813214171176	jun	1	jul	0.3	jul	0.793103448275862	aug	0.743589743589744	aug	0	jun	0.747641925532615	aug	1	jul	0.54954954954955
6.5	jun	0.782813214171176	jun	1	jul	0.3	jul	0.793103448275862	aug	0.743589743589744	aug	0	jun	0.747641925532615	aug	1	aug	0.653499653499654
6.5	jun	0.782813214171176	jun	1	jul	0.3	jul	0.793103448275862	aug	0.743589743589744	aug	0	jul	0.147067874226769	jun	1	jun	0.792099792099792
6.5	jun	0.782813214171176	jun	1	jul	0.3	jul	0.793103448275862	aug	0.743589743589744	aug	0	jul	0.147067874226769	jun	1	jul	0.54954954954955
6.5	jun	0.782813214171176	jun	1	jul	0.3	jul	0.793103448275862	aug	0.743589743589744	aug	0	jul	0.147067874226769	jun	1	aug	0.653499653499654
6.5	jun	0.782813214171176	jun	1	jul	0.3	jul	0.793103448275862	aug	0.743589743589744	aug	0	jul	0.147067874226769	jul	0	jun	0.792099792099792
6.5	jun	0.782813214171176	jun	1	jul	0.3	jul	0.793103448275862	aug	0.743589743589744	aug	0	jul	0.147067874226769	jul	0	jul	0.54954954954955
6.5	jun	0.782813214171176	jun	1	jul	0.3	jul	0.793103448275862	aug	0.743589743589744	aug	0	jul	0.147067874226769	jul	0	aug	0.653499653499654
6.5	jun	0.782813214171176	jun	1	jul	0.3	jul	0.793103448275862	aug	0.743589743589744	aug	0	jul	0.147067874226769	aug	1	jun	0.792099792099792
6.5	jun	0.782813214171176	jun	1	jul	0.3	jul	0.793103448275862	aug	0.743589743589744	aug	0	jul	0.147067874226769	aug	1	jul	0.54954954954955
6.5	jun	0.782813214171176	jun	1	jul	0.3	jul	0.793103448275862	aug	0.743589743589744	aug	0	jul	0.147067874226769	aug	1	aug	0.653499653499654
6.5	jun	0.782813214171176	jun	1	jul	0.3	jul	0.793103448275862	aug	0.743589743589744	aug	0	aug	0.540205169407302	jun	1	jun	0.792099792099792
6.5	jun	0.782813214171176	jun	1	jul	0.3	jul	0.793103448275862	aug	0.743589743589744	aug	0	aug	0.540205169407302	jun	1	jul	0.54954954954955
6.5	jun	0.782813214171176	jun	1	jul	0.3	jul	0.793103448275862	aug	0.743589743589744	aug	0	aug	0.540205169407302	jun	1	aug	0.653499653499654
6.5	jun	0.782813214171176	jun	1	jul	0.3	jul	0.793103448275862	aug	0.743589743589744	aug	0	aug	0.540205169407302	jul	0	jun	0.792099792099792
6.5	jun	0.782813214171176	jun	1	jul	0.3	jul	0.793103448275862	aug	0.743589743589744	aug	0	aug	0.540205169407302	jul	0	jul	0.54954954954955
6.5	jun	0.782813214171176	jun	1	jul	0.3	jul	0.793103448275862	aug	0.743589743589744	aug	0	aug	0.540205169407302	jul	0	aug	0.653499653499654
6.5	jun	0.782813214171176	jun	1	jul	0.3	jul	0.793103448275862	aug	0.743589743589744	aug	0	aug	0.540205169407302	aug	1	jun	0.792099792099792
6.5	jun	0.782813214171176	jun	1	jul	0.3	jul	0.793103448275862	aug	0.743589743589744	aug	0	aug	0.540205169407302	aug	1	jul	0.54954954954955
6.5	jun	0.782813214171176	jun	1	jul	0.3	jul	0.793103448275862	aug	0.743589743589744	aug	0	aug	0.540205169407302	aug	1	aug	0.653499653499654
6.5	jun	0.782813214171176	jun	1	jul	0.3	aug	0.793103448275862	jun	0.846153846153846	jun	1	jun	0.747641925532615	jun	1	jun	0.792099792099792
6.5	jun	0.782813214171176	jun	1	jul	0.3	aug	0.793103448275862	jun	0.846153846153846	jun	1	jun	0.747641925532615	jun	1	jul	0.54954954954955
6.5	jun	0.782813214171176	jun	1	jul	0.3	aug	0.793103448275862	jun	0.846153846153846	jun	1	jun	0.747641925532615	jun	1	aug	0.653499653499654
6.5	jun	0.782813214171176	jun	1	jul	0.3	aug	0.793103448275862	jun	0.846153846153846	jun	1	jun	0.747641925532615	jul	0	jun	0.792099792099792
6.5	jun	0.782813214171176	jun	1	jul	0.3	aug	0.793103448275862	jun	0.846153846153846	jun	1	jun	0.747641925532615	jul	0	jul	0.54954954954955
6.5	jun	0.782813214171176	jun	1	jul	0.3	aug	0.793103448275862	jun	0.846153846153846	jun	1	jun	0.747641925532615	jul	0	aug	0.653499653499654
6.5	jun	0.782813214171176	jun	1	jul	0.3	aug	0.793103448275862	jun	0.846153846153846	jun	1	jun	0.747641925532615	aug	1	jun	0.792099792099792
6.5	jun	0.782813214171176	jun	1	jul	0.3	aug	0.793103448275862	jun	0.846153846153846	jun	1	jun	0.747641925532615	aug	1	jul	0.54954954954955
6.5	jun	0.782813214171176	jun	1	jul	0.3	aug	0.793103448275862	jun	0.846153846153846	jun	1	jun	0.747641925532615	aug	1	aug	0.653499653499654
6.5	jun	0.782813214171176	jun	1	jul	0.3	aug	0.793103448275862	jun	0.846153846153846	jun	1	jul	0.147067874226769	jun	1	jun	0.792099792099792
6.5	jun	0.782813214171176	jun	1	jul	0.3	aug	0.793103448275862	jun	0.846153846153846	jun	1	jul	0.147067874226769	jun	1	jul	0.54954954954955
6.5	jun	0.782813214171176	jun	1	jul	0.3	aug	0.793103448275862	jun	0.846153846153846	jun	1	jul	0.147067874226769	jun	1	aug	0.653499653499654
6.5	jun	0.782813214171176	jun	1	jul	0.3	aug	0.793103448275862	jun	0.846153846153846	jun	1	jul	0.147067874226769	jul	0	jun	0.792099792099792
6.5	jun	0.782813214171176	jun	1	jul	0.3	aug	0.793103448275862	jun	0.846153846153846	jun	1	jul	0.147067874226769	jul	0	jul	0.54954954954955
6.5	jun	0.782813214171176	jun	1	jul	0.3	aug	0.793103448275862	jun	0.846153846153846	jun	1	jul	0.147067874226769	jul	0	aug	0.653499653499654
6.5	jun	0.782813214171176	jun	1	jul	0.3	aug	0.793103448275862	jun	0.846153846153846	jun	1	jul	0.147067874226769	aug	1	jun	0.792099792099792
6.5	jun	0.782813214171176	jun	1	jul	0.3	aug	0.793103448275862	jun	0.846153846153846	jun	1	jul	0.147067874226769	aug	1	jul	0.54954954954955
6.5	jun	0.782813214171176	jun	1	jul	0.3	aug	0.793103448275862	jun	0.846153846153846	jun	1	jul	0.147067874226769	aug	1	aug	0.653499653499654
6.5	jun	0.782813214171176	jun	1	jul	0.3	aug	0.793103448275862	jun	0.846153846153846	jun	1	aug	0.540205169407302	jun	1	jun	0.792099792099792
6.5	jun	0.782813214171176	jun	1	jul	0.3	aug	0.793103448275862	jun	0.846153846153846	jun	1	aug	0.540205169407302	jun	1	jul	0.54954954954955
6.5	jun	0.782813214171176	jun	1	jul	0.3	aug	0.793103448275862	jun	0.846153846153846	jun	1	aug	0.540205169407302	jun	1	aug	0.653499653499654
6.5	jun	0.782813214171176	jun	1	jul	0.3	aug	0.793103448275862	jun	0.846153846153846	jun	1	aug	0.540205169407302	jul	0	jun	0.792099792099792
6.5	jun	0.782813214171176	jun	1	jul	0.3	aug	0.793103448275862	jun	0.846153846153846	jun	1	aug	0.540205169407302	jul	0	jul	0.54954954954955
6.5	jun	0.782813214171176	jun	1	jul	0.3	aug	0.793103448275862	jun	0.846153846153846	jun	1	aug	0.540205169407302	jul	0	aug	0.653499653499654
6.5	jun	0.782813214171176	jun	1	jul	0.3	aug	0.793103448275862	jun	0.846153846153846	jun	1	aug	0.540205169407302	aug	1	jun	0.792099792099792
6.5	jun	0.782813214171176	jun	1	jul	0.3	aug	0.793103448275862	jun	0.846153846153846	jun	1	aug	0.540205169407302	aug	1	jul	0.54954954954955
6.5	jun	0.782813214171176	jun	1	jul	0.3	aug	0.793103448275862	jun	0.846153846153846	jun	1	aug	0.540205169407302	aug	1	aug	0.653499653499654
6.5	jun	0.782813214171176	jun	1	jul	0.3	aug	0.793103448275862	jun	0.846153846153846	jul	0	jun	0.747641925532615	jun	1	jun	0.792099792099792
6.5	jun	0.782813214171176	jun	1	jul	0.3	aug	0.793103448275862	jun	0.846153846153846	jul	0	jun	0.747641925532615	jun	1	jul	0.54954954954955
6.5	jun	0.782813214171176	jun	1	jul	0.3	aug	0.793103448275862	jun	0.846153846153846	jul	0	jun	0.747641925532615	jun	1	aug	0.653499653499654
6.5	jun	0.782813214171176	jun	1	jul	0.3	aug	0.793103448275862	jun	0.846153846153846	jul	0	jun	0.747641925532615	jul	0	jun	0.792099792099792
6.5	jun	0.782813214171176	jun	1	jul	0.3	aug	0.793103448275862	jun	0.846153846153846	jul	0	jun	0.747641925532615	jul	0	jul	0.54954954954955
6.5	jun	0.782813214171176	jun	1	jul	0.3	aug	0.793103448275862	jun	0.846153846153846	jul	0	jun	0.747641925532615	jul	0	aug	0.653499653499654
6.5	jun	0.782813214171176	jun	1	jul	0.3	aug	0.793103448275862	jun	0.846153846153846	jul	0	jun	0.747641925532615	aug	1	jun	0.792099792099792
6.5	jun	0.782813214171176	jun	1	jul	0.3	aug	0.793103448275862	jun	0.846153846153846	jul	0	jun	0.747641925532615	aug	1	jul	0.54954954954955
6.5	jun	0.782813214171176	jun	1	jul	0.3	aug	0.793103448275862	jun	0.846153846153846	jul	0	jun	0.747641925532615	aug	1	aug	0.653499653499654
6.5	jun	0.782813214171176	jun	1	jul	0.3	aug	0.793103448275862	jun	0.846153846153846	jul	0	jul	0.147067874226769	jun	1	jun	0.792099792099792
6.5	jun	0.782813214171176	jun	1	jul	0.3	aug	0.793103448275862	jun	0.846153846153846	jul	0	jul	0.147067874226769	jun	1	jul	0.54954954954955
6.5	jun	0.782813214171176	jun	1	jul	0.3	aug	0.793103448275862	jun	0.846153846153846	jul	0	jul	0.147067874226769	jun	1	aug	0.653499653499654
6.5	jun	0.782813214171176	jun	1	jul	0.3	aug	0.793103448275862	jun	0.846153846153846	jul	0	jul	0.147067874226769	jul	0	jun	0.792099792099792
6.5	jun	0.782813214171176	jun	1	jul	0.3	aug	0.793103448275862	jun	0.846153846153846	jul	0	jul	0.147067874226769	jul	0	jul	0.54954954954955
6.5	jun	0.782813214171176	jun	1	jul	0.3	aug	0.793103448275862	jun	0.846153846153846	jul	0	jul	0.147067874226769	jul	0	aug	0.653499653499654
6.5	jun	0.782813214171176	jun	1	jul	0.3	aug	0.793103448275862	jun	0.846153846153846	jul	0	jul	0.147067874226769	aug	1	jun	0.792099792099792
6.5	jun	0.782813214171176	jun	1	jul	0.3	aug	0.793103448275862	jun	0.846153846153846	jul	0	jul	0.147067874226769	aug	1	jul	0.54954954954955
6.5	jun	0.782813214171176	jun	1	jul	0.3	aug	0.793103448275862	jun	0.846153846153846	jul	0	jul	0.147067874226769	aug	1	aug	0.653499653499654
6.5	jun	0.782813214171176	jun	1	jul	0.3	aug	0.793103448275862	jun	0.846153846153846	jul	0	aug	0.540205169407302	jun	1	jun	0.792099792099792
6.5	jun	0.782813214171176	jun	1	jul	0.3	aug	0.793103448275862	jun	0.846153846153846	jul	0	aug	0.540205169407302	jun	1	jul	0.54954954954955
6.5	jun	0.782813214171176	jun	1	jul	0.3	aug	0.793103448275862	jun	0.846153846153846	jul	0	aug	0.540205169407302	jun	1	aug	0.653499653499654
6.5	jun	0.782813214171176	jun	1	jul	0.3	aug	0.793103448275862	jun	0.846153846153846	jul	0	aug	0.540205169407302	jul	0	jun	0.792099792099792
6.5	jun	0.782813214171176	jun	1	jul	0.3	aug	0.793103448275862	jun	0.846153846153846	jul	0	aug	0.540205169407302	jul	0	jul	0.54954954954955
6.5	jun	0.782813214171176	jun	1	jul	0.3	aug	0.793103448275862	jun	0.846153846153846	jul	0	aug	0.540205169407302	jul	0	aug	0.653499653499654
6.5	jun	0.782813214171176	jun	1	jul	0.3	aug	0.793103448275862	jun	0.846153846153846	jul	0	aug	0.540205169407302	aug	1	jun	0.792099792099792
6.5	jun	0.782813214171176	jun	1	jul	0.3	aug	0.793103448275862	jun	0.846153846153846	jul	0	aug	0.540205169407302	aug	1	jul	0.54954954954955
6.5	jun	0.782813214171176	jun	1	jul	0.3	aug	0.793103448275862	jun	0.846153846153846	jul	0	aug	0.540205169407302	aug	1	aug	0.653499653499654
6.5	jun	0.782813214171176	jun	1	jul	0.3	aug	0.793103448275862	jun	0.846153846153846	aug	0	jun	0.747641925532615	jun	1	jun	0.792099792099792
6.5	jun	0.782813214171176	jun	1	jul	0.3	aug	0.793103448275862	jun	0.846153846153846	aug	0	jun	0.747641925532615	jun	1	jul	0.54954954954955
6.5	jun	0.782813214171176	jun	1	jul	0.3	aug	0.793103448275862	jun	0.846153846153846	aug	0	jun	0.747641925532615	jun	1	aug	0.653499653499654
6.5	jun	0.782813214171176	jun	1	jul	0.3	aug	0.793103448275862	jun	0.846153846153846	aug	0	jun	0.747641925532615	jul	0	jun	0.792099792099792
6.5	jun	0.782813214171176	jun	1	jul	0.3	aug	0.793103448275862	jun	0.846153846153846	aug	0	jun	0.747641925532615	jul	0	jul	0.54954954954955
6.5	jun	0.782813214171176	jun	1	jul	0.3	aug	0.793103448275862	jun	0.846153846153846	aug	0	jun	0.747641925532615	jul	0	aug	0.653499653499654
6.5	jun	0.782813214171176	jun	1	jul	0.3	aug	0.793103448275862	jun	0.846153846153846	aug	0	jun	0.747641925532615	aug	1	jun	0.792099792099792
6.5	jun	0.782813214171176	jun	1	jul	0.3	aug	0.793103448275862	jun	0.846153846153846	aug	0	jun	0.747641925532615	aug	1	jul	0.54954954954955
6.5	jun	0.782813214171176	jun	1	jul	0.3	aug	0.793103448275862	jun	0.846153846153846	aug	0	jun	0.747641925532615	aug	1	aug	0.653499653499654
6.5	jun	0.782813214171176	jun	1	jul	0.3	aug	0.793103448275862	jun	0.846153846153846	aug	0	jul	0.147067874226769	jun	1	jun	0.792099792099792
6.5	jun	0.782813214171176	jun	1	jul	0.3	aug	0.793103448275862	jun	0.846153846153846	aug	0	jul	0.147067874226769	jun	1	jul	0.54954954954955
6.5	jun	0.782813214171176	jun	1	jul	0.3	aug	0.793103448275862	jun	0.846153846153846	aug	0	jul	0.147067874226769	jun	1	aug	0.653499653499654
6.5	jun	0.782813214171176	jun	1	jul	0.3	aug	0.793103448275862	jun	0.846153846153846	aug	0	jul	0.147067874226769	jul	0	jun	0.792099792099792
6.5	jun	0.782813214171176	jun	1	jul	0.3	aug	0.793103448275862	jun	0.846153846153846	aug	0	jul	0.147067874226769	jul	0	jul	0.54954954954955
6.5	jun	0.782813214171176	jun	1	jul	0.3	aug	0.793103448275862	jun	0.846153846153846	aug	0	jul	0.147067874226769	jul	0	aug	0.653499653499654
6.5	jun	0.782813214171176	jun	1	jul	0.3	aug	0.793103448275862	jun	0.846153846153846	aug	0	jul	0.147067874226769	aug	1	jun	0.792099792099792
6.5	jun	0.782813214171176	jun	1	jul	0.3	aug	0.793103448275862	jun	0.846153846153846	aug	0	jul	0.147067874226769	aug	1	jul	0.54954954954955
6.5	jun	0.782813214171176	jun	1	jul	0.3	aug	0.793103448275862	jun	0.846153846153846	aug	0	jul	0.147067874226769	aug	1	aug	0.653499653499654
6.5	jun	0.782813214171176	jun	1	jul	0.3	aug	0.793103448275862	jun	0.846153846153846	aug	0	aug	0.540205169407302	jun	1	jun	0.792099792099792
6.5	jun	0.782813214171176	jun	1	jul	0.3	aug	0.793103448275862	jun	0.846153846153846	aug	0	aug	0.540205169407302	jun	1	jul	0.54954954954955
6.5	jun	0.782813214171176	jun	1	jul	0.3	aug	0.793103448275862	jun	0.846153846153846	aug	0	aug	0.540205169407302	jun	1	aug	0.653499653499654
6.5	jun	0.782813214171176	jun	1	jul	0.3	aug	0.793103448275862	jun	0.846153846153846	aug	0	aug	0.540205169407302	jul	0	jun	0.792099792099792
6.5	jun	0.782813214171176	jun	1	jul	0.3	aug	0.793103448275862	jun	0.846153846153846	aug	0	aug	0.540205169407302	jul	0	jul	0.54954954954955
6.5	jun	0.782813214171176	jun	1	jul	0.3	aug	0.793103448275862	jun	0.846153846153846	aug	0	aug	0.540205169407302	jul	0	aug	0.653499653499654
6.5	jun	0.782813214171176	jun	1	jul	0.3	aug	0.793103448275862	jun	0.846153846153846	aug	0	aug	0.540205169407302	aug	1	jun	0.792099792099792
6.5	jun	0.782813214171176	jun	1	jul	0.3	aug	0.793103448275862	jun	0.846153846153846	aug	0	aug	0.540205169407302	aug	1	jul	0.54954954954955
6.5	jun	0.782813214171176	jun	1	jul	0.3	aug	0.793103448275862	jun	0.846153846153846	aug	0	aug	0.540205169407302	aug	1	aug	0.653499653499654
6.5	jun	0.782813214171176	jun	1	jul	0.3	aug	0.793103448275862	jul	0.666666666666667	jun	1	jun	0.747641925532615	jun	1	jun	0.792099792099792
6.5	jun	0.782813214171176	jun	1	jul	0.3	aug	0.793103448275862	jul	0.666666666666667	jun	1	jun	0.747641925532615	jun	1	jul	0.54954954954955
6.5	jun	0.782813214171176	jun	1	jul	0.3	aug	0.793103448275862	jul	0.666666666666667	jun	1	jun	0.747641925532615	jun	1	aug	0.653499653499654
6.5	jun	0.782813214171176	jun	1	jul	0.3	aug	0.793103448275862	jul	0.666666666666667	jun	1	jun	0.747641925532615	jul	0	jun	0.792099792099792
6.5	jun	0.782813214171176	jun	1	jul	0.3	aug	0.793103448275862	jul	0.666666666666667	jun	1	jun	0.747641925532615	jul	0	jul	0.54954954954955
6.5	jun	0.782813214171176	jun	1	jul	0.3	aug	0.793103448275862	jul	0.666666666666667	jun	1	jun	0.747641925532615	jul	0	aug	0.653499653499654
6.5	jun	0.782813214171176	jun	1	jul	0.3	aug	0.793103448275862	jul	0.666666666666667	jun	1	jun	0.747641925532615	aug	1	jun	0.792099792099792
6.5	jun	0.782813214171176	jun	1	jul	0.3	aug	0.793103448275862	jul	0.666666666666667	jun	1	jun	0.747641925532615	aug	1	jul	0.54954954954955
6.5	jun	0.782813214171176	jun	1	jul	0.3	aug	0.793103448275862	jul	0.666666666666667	jun	1	jun	0.747641925532615	aug	1	aug	0.653499653499654
6.5	jun	0.782813214171176	jun	1	jul	0.3	aug	0.793103448275862	jul	0.666666666666667	jun	1	jul	0.147067874226769	jun	1	jun	0.792099792099792
6.5	jun	0.782813214171176	jun	1	jul	0.3	aug	0.793103448275862	jul	0.666666666666667	jun	1	jul	0.147067874226769	jun	1	jul	0.54954954954955
6.5	jun	0.782813214171176	jun	1	jul	0.3	aug	0.793103448275862	jul	0.666666666666667	jun	1	jul	0.147067874226769	jun	1	aug	0.653499653499654
6.5	jun	0.782813214171176	jun	1	jul	0.3	aug	0.793103448275862	jul	0.666666666666667	jun	1	jul	0.147067874226769	jul	0	jun	0.792099792099792
6.5	jun	0.782813214171176	jun	1	jul	0.3	aug	0.793103448275862	jul	0.666666666666667	jun	1	jul	0.147067874226769	jul	0	jul	0.54954954954955
6.5	jun	0.782813214171176	jun	1	jul	0.3	aug	0.793103448275862	jul	0.666666666666667	jun	1	jul	0.147067874226769	jul	0	aug	0.653499653499654
6.5	jun	0.782813214171176	jun	1	jul	0.3	aug	0.793103448275862	jul	0.666666666666667	jun	1	jul	0.147067874226769	aug	1	jun	0.792099792099792
6.5	jun	0.782813214171176	jun	1	jul	0.3	aug	0.793103448275862	jul	0.666666666666667	jun	1	jul	0.147067874226769	aug	1	jul	0.54954954954955
6.5	jun	0.782813214171176	jun	1	jul	0.3	aug	0.793103448275862	jul	0.666666666666667	jun	1	jul	0.147067874226769	aug	1	aug	0.653499653499654
6.5	jun	0.782813214171176	jun	1	jul	0.3	aug	0.793103448275862	jul	0.666666666666667	jun	1	aug	0.540205169407302	jun	1	jun	0.792099792099792
6.5	jun	0.782813214171176	jun	1	jul	0.3	aug	0.793103448275862	jul	0.666666666666667	jun	1	aug	0.540205169407302	jun	1	jul	0.54954954954955
6.5	jun	0.782813214171176	jun	1	jul	0.3	aug	0.793103448275862	jul	0.666666666666667	jun	1	aug	0.540205169407302	jun	1	aug	0.653499653499654
6.5	jun	0.782813214171176	jun	1	jul	0.3	aug	0.793103448275862	jul	0.666666666666667	jun	1	aug	0.540205169407302	jul	0	jun	0.792099792099792
6.5	jun	0.782813214171176	jun	1	jul	0.3	aug	0.793103448275862	jul	0.666666666666667	jun	1	aug	0.540205169407302	jul	0	jul	0.54954954954955
6.5	jun	0.782813214171176	jun	1	jul	0.3	aug	0.793103448275862	jul	0.666666666666667	jun	1	aug	0.540205169407302	jul	0	aug	0.653499653499654
6.5	jun	0.782813214171176	jun	1	jul	0.3	aug	0.793103448275862	jul	0.666666666666667	jun	1	aug	0.540205169407302	aug	1	jun	0.792099792099792
6.5	jun	0.782813214171176	jun	1	jul	0.3	aug	0.793103448275862	jul	0.666666666666667	jun	1	aug	0.540205169407302	aug	1	jul	0.54954954954955
6.5	jun	0.782813214171176	jun	1	jul	0.3	aug	0.793103448275862	jul	0.666666666666667	jun	1	aug	0.540205169407302	aug	1	aug	0.653499653499654
6.5	jun	0.782813214171176	jun	1	jul	0.3	aug	0.793103448275862	jul	0.666666666666667	jul	0	jun	0.747641925532615	jun	1	jun	0.792099792099792
6.5	jun	0.782813214171176	jun	1	jul	0.3	aug	0.793103448275862	jul	0.666666666666667	jul	0	jun	0.747641925532615	jun	1	jul	0.54954954954955
6.5	jun	0.782813214171176	jun	1	jul	0.3	aug	0.793103448275862	jul	0.666666666666667	jul	0	jun	0.747641925532615	jun	1	aug	0.653499653499654
6.5	jun	0.782813214171176	jun	1	jul	0.3	aug	0.793103448275862	jul	0.666666666666667	jul	0	jun	0.747641925532615	jul	0	jun	0.792099792099792
6.5	jun	0.782813214171176	jun	1	jul	0.3	aug	0.793103448275862	jul	0.666666666666667	jul	0	jun	0.747641925532615	jul	0	jul	0.54954954954955
6.5	jun	0.782813214171176	jun	1	jul	0.3	aug	0.793103448275862	jul	0.666666666666667	jul	0	jun	0.747641925532615	jul	0	aug	0.653499653499654
6.5	jun	0.782813214171176	jun	1	jul	0.3	aug	0.793103448275862	jul	0.666666666666667	jul	0	jun	0.747641925532615	aug	1	jun	0.792099792099792
6.5	jun	0.782813214171176	jun	1	jul	0.3	aug	0.793103448275862	jul	0.666666666666667	jul	0	jun	0.747641925532615	aug	1	jul	0.54954954954955
6.5	jun	0.782813214171176	jun	1	jul	0.3	aug	0.793103448275862	jul	0.666666666666667	jul	0	jun	0.747641925532615	aug	1	aug	0.653499653499654
6.5	jun	0.782813214171176	jun	1	jul	0.3	aug	0.793103448275862	jul	0.666666666666667	jul	0	jul	0.147067874226769	jun	1	jun	0.792099792099792
6.5	jun	0.782813214171176	jun	1	jul	0.3	aug	0.793103448275862	jul	0.666666666666667	jul	0	jul	0.147067874226769	jun	1	jul	0.54954954954955
6.5	jun	0.782813214171176	jun	1	jul	0.3	aug	0.793103448275862	jul	0.666666666666667	jul	0	jul	0.147067874226769	jun	1	aug	0.653499653499654
6.5	jun	0.782813214171176	jun	1	jul	0.3	aug	0.793103448275862	jul	0.666666666666667	jul	0	jul	0.147067874226769	jul	0	jun	0.792099792099792
6.5	jun	0.782813214171176	jun	1	jul	0.3	aug	0.793103448275862	jul	0.666666666666667	jul	0	jul	0.147067874226769	jul	0	jul	0.54954954954955
6.5	jun	0.782813214171176	jun	1	jul	0.3	aug	0.793103448275862	jul	0.666666666666667	jul	0	jul	0.147067874226769	jul	0	aug	0.653499653499654
6.5	jun	0.782813214171176	jun	1	jul	0.3	aug	0.793103448275862	jul	0.666666666666667	jul	0	jul	0.147067874226769	aug	1	jun	0.792099792099792
6.5	jun	0.782813214171176	jun	1	jul	0.3	aug	0.793103448275862	jul	0.666666666666667	jul	0	jul	0.147067874226769	aug	1	jul	0.54954954954955
6.5	jun	0.782813214171176	jun	1	jul	0.3	aug	0.793103448275862	jul	0.666666666666667	jul	0	jul	0.147067874226769	aug	1	aug	0.653499653499654
6.5	jun	0.782813214171176	jun	1	jul	0.3	aug	0.793103448275862	jul	0.666666666666667	jul	0	aug	0.540205169407302	jun	1	jun	0.792099792099792
6.5	jun	0.782813214171176	jun	1	jul	0.3	aug	0.793103448275862	jul	0.666666666666667	jul	0	aug	0.540205169407302	jun	1	jul	0.54954954954955
6.5	jun	0.782813214171176	jun	1	jul	0.3	aug	0.793103448275862	jul	0.666666666666667	jul	0	aug	0.540205169407302	jun	1	aug	0.653499653499654
6.5	jun	0.782813214171176	jun	1	jul	0.3	aug	0.793103448275862	jul	0.666666666666667	jul	0	aug	0.540205169407302	jul	0	jun	0.792099792099792
6.5	jun	0.782813214171176	jun	1	jul	0.3	aug	0.793103448275862	jul	0.666666666666667	jul	0	aug	0.540205169407302	jul	0	jul	0.54954954954955
6.5	jun	0.782813214171176	jun	1	jul	0.3	aug	0.793103448275862	jul	0.666666666666667	jul	0	aug	0.540205169407302	jul	0	aug	0.653499653499654
6.5	jun	0.782813214171176	jun	1	jul	0.3	aug	0.793103448275862	jul	0.666666666666667	jul	0	aug	0.540205169407302	aug	1	jun	0.792099792099792
6.5	jun	0.782813214171176	jun	1	jul	0.3	aug	0.793103448275862	jul	0.666666666666667	jul	0	aug	0.540205169407302	aug	1	jul	0.54954954954955
6.5	jun	0.782813214171176	jun	1	jul	0.3	aug	0.793103448275862	jul	0.666666666666667	jul	0	aug	0.540205169407302	aug	1	aug	0.653499653499654
6.5	jun	0.782813214171176	jun	1	jul	0.3	aug	0.793103448275862	jul	0.666666666666667	aug	0	jun	0.747641925532615	jun	1	jun	0.792099792099792
6.5	jun	0.782813214171176	jun	1	jul	0.3	aug	0.793103448275862	jul	0.666666666666667	aug	0	jun	0.747641925532615	jun	1	jul	0.54954954954955
6.5	jun	0.782813214171176	jun	1	jul	0.3	aug	0.793103448275862	jul	0.666666666666667	aug	0	jun	0.747641925532615	jun	1	aug	0.653499653499654
6.5	jun	0.782813214171176	jun	1	jul	0.3	aug	0.793103448275862	jul	0.666666666666667	aug	0	jun	0.747641925532615	jul	0	jun	0.792099792099792
6.5	jun	0.782813214171176	jun	1	jul	0.3	aug	0.793103448275862	jul	0.666666666666667	aug	0	jun	0.747641925532615	jul	0	jul	0.54954954954955
6.5	jun	0.782813214171176	jun	1	jul	0.3	aug	0.793103448275862	jul	0.666666666666667	aug	0	jun	0.747641925532615	jul	0	aug	0.653499653499654
6.5	jun	0.782813214171176	jun	1	jul	0.3	aug	0.793103448275862	jul	0.666666666666667	aug	0	jun	0.747641925532615	aug	1	jun	0.792099792099792
6.5	jun	0.782813214171176	jun	1	jul	0.3	aug	0.793103448275862	jul	0.666666666666667	aug	0	jun	0.747641925532615	aug	1	jul	0.54954954954955
6.5	jun	0.782813214171176	jun	1	jul	0.3	aug	0.793103448275862	jul	0.666666666666667	aug	0	jun	0.747641925532615	aug	1	aug	0.653499653499654
6.5	jun	0.782813214171176	jun	1	jul	0.3	aug	0.793103448275862	jul	0.666666666666667	aug	0	jul	0.147067874226769	jun	1	jun	0.792099792099792
6.5	jun	0.782813214171176	jun	1	jul	0.3	aug	0.793103448275862	jul	0.666666666666667	aug	0	jul	0.147067874226769	jun	1	jul	0.54954954954955
6.5	jun	0.782813214171176	jun	1	jul	0.3	aug	0.793103448275862	jul	0.666666666666667	aug	0	jul	0.147067874226769	jun	1	aug	0.653499653499654
6.5	jun	0.782813214171176	jun	1	jul	0.3	aug	0.793103448275862	jul	0.666666666666667	aug	0	jul	0.147067874226769	jul	0	jun	0.792099792099792
6.5	jun	0.782813214171176	jun	1	jul	0.3	aug	0.793103448275862	jul	0.666666666666667	aug	0	jul	0.147067874226769	jul	0	jul	0.54954954954955
6.5	jun	0.782813214171176	jun	1	jul	0.3	aug	0.793103448275862	jul	0.666666666666667	aug	0	jul	0.147067874226769	jul	0	aug	0.653499653499654
6.5	jun	0.782813214171176	jun	1	jul	0.3	aug	0.793103448275862	jul	0.666666666666667	aug	0	jul	0.147067874226769	aug	1	jun	0.792099792099792
6.5	jun	0.782813214171176	jun	1	jul	0.3	aug	0.793103448275862	jul	0.666666666666667	aug	0	jul	0.147067874226769	aug	1	jul	0.54954954954955
6.5	jun	0.782813214171176	jun	1	jul	0.3	aug	0.793103448275862	jul	0.666666666666667	aug	0	jul	0.147067874226769	aug	1	aug	0.653499653499654
6.5	jun	0.782813214171176	jun	1	jul	0.3	aug	0.793103448275862	jul	0.666666666666667	aug	0	aug	0.540205169407302	jun	1	jun	0.792099792099792
6.5	jun	0.782813214171176	jun	1	jul	0.3	aug	0.793103448275862	jul	0.666666666666667	aug	0	aug	0.540205169407302	jun	1	jul	0.54954954954955
6.5	jun	0.782813214171176	jun	1	jul	0.3	aug	0.793103448275862	jul	0.666666666666667	aug	0	aug	0.540205169407302	jun	1	aug	0.653499653499654
6.5	jun	0.782813214171176	jun	1	jul	0.3	aug	0.793103448275862	jul	0.666666666666667	aug	0	aug	0.540205169407302	jul	0	jun	0.792099792099792
6.5	jun	0.782813214171176	jun	1	jul	0.3	aug	0.793103448275862	jul	0.666666666666667	aug	0	aug	0.540205169407302	jul	0	jul	0.54954954954955
6.5	jun	0.782813214171176	jun	1	jul	0.3	aug	0.793103448275862	jul	0.666666666666667	aug	0	aug	0.540205169407302	jul	0	aug	0.653499653499654
6.5	jun	0.782813214171176	jun	1	jul	0.3	aug	0.793103448275862	jul	0.666666666666667	aug	0	aug	0.540205169407302	aug	1	jun	0.792099792099792
6.5	jun	0.782813214171176	jun	1	jul	0.3	aug	0.793103448275862	jul	0.666666666666667	aug	0	aug	0.540205169407302	aug	1	jul	0.54954954954955
6.5	jun	0.782813214171176	jun	1	jul	0.3	aug	0.793103448275862	jul	0.666666666666667	aug	0	aug	0.540205169407302	aug	1	aug	0.653499653499654
6.5	jun	0.782813214171176	jun	1	jul	0.3	aug	0.793103448275862	aug	0.743589743589744	jun	1	jun	0.747641925532615	jun	1	jun	0.792099792099792
6.5	jun	0.782813214171176	jun	1	jul	0.3	aug	0.793103448275862	aug	0.743589743589744	jun	1	jun	0.747641925532615	jun	1	jul	0.54954954954955
6.5	jun	0.782813214171176	jun	1	jul	0.3	aug	0.793103448275862	aug	0.743589743589744	jun	1	jun	0.747641925532615	jun	1	aug	0.653499653499654
6.5	jun	0.782813214171176	jun	1	jul	0.3	aug	0.793103448275862	aug	0.743589743589744	jun	1	jun	0.747641925532615	jul	0	jun	0.792099792099792
6.5	jun	0.782813214171176	jun	1	jul	0.3	aug	0.793103448275862	aug	0.743589743589744	jun	1	jun	0.747641925532615	jul	0	jul	0.54954954954955
6.5	jun	0.782813214171176	jun	1	jul	0.3	aug	0.793103448275862	aug	0.743589743589744	jun	1	jun	0.747641925532615	jul	0	aug	0.653499653499654
6.5	jun	0.782813214171176	jun	1	jul	0.3	aug	0.793103448275862	aug	0.743589743589744	jun	1	jun	0.747641925532615	aug	1	jun	0.792099792099792
6.5	jun	0.782813214171176	jun	1	jul	0.3	aug	0.793103448275862	aug	0.743589743589744	jun	1	jun	0.747641925532615	aug	1	jul	0.54954954954955
6.5	jun	0.782813214171176	jun	1	jul	0.3	aug	0.793103448275862	aug	0.743589743589744	jun	1	jun	0.747641925532615	aug	1	aug	0.653499653499654
6.5	jun	0.782813214171176	jun	1	jul	0.3	aug	0.793103448275862	aug	0.743589743589744	jun	1	jul	0.147067874226769	jun	1	jun	0.792099792099792
6.5	jun	0.782813214171176	jun	1	jul	0.3	aug	0.793103448275862	aug	0.743589743589744	jun	1	jul	0.147067874226769	jun	1	jul	0.54954954954955
6.5	jun	0.782813214171176	jun	1	jul	0.3	aug	0.793103448275862	aug	0.743589743589744	jun	1	jul	0.147067874226769	jun	1	aug	0.653499653499654
6.5	jun	0.782813214171176	jun	1	jul	0.3	aug	0.793103448275862	aug	0.743589743589744	jun	1	jul	0.147067874226769	jul	0	jun	0.792099792099792
6.5	jun	0.782813214171176	jun	1	jul	0.3	aug	0.793103448275862	aug	0.743589743589744	jun	1	jul	0.147067874226769	jul	0	jul	0.54954954954955
6.5	jun	0.782813214171176	jun	1	jul	0.3	aug	0.793103448275862	aug	0.743589743589744	jun	1	jul	0.147067874226769	jul	0	aug	0.653499653499654
6.5	jun	0.782813214171176	jun	1	jul	0.3	aug	0.793103448275862	aug	0.743589743589744	jun	1	jul	0.147067874226769	aug	1	jun	0.792099792099792
6.5	jun	0.782813214171176	jun	1	jul	0.3	aug	0.793103448275862	aug	0.743589743589744	jun	1	jul	0.147067874226769	aug	1	jul	0.54954954954955
6.5	jun	0.782813214171176	jun	1	jul	0.3	aug	0.793103448275862	aug	0.743589743589744	jun	1	jul	0.147067874226769	aug	1	aug	0.653499653499654
6.5	jun	0.782813214171176	jun	1	jul	0.3	aug	0.793103448275862	aug	0.743589743589744	jun	1	aug	0.540205169407302	jun	1	jun	0.792099792099792
6.5	jun	0.782813214171176	jun	1	jul	0.3	aug	0.793103448275862	aug	0.743589743589744	jun	1	aug	0.540205169407302	jun	1	jul	0.54954954954955
6.5	jun	0.782813214171176	jun	1	jul	0.3	aug	0.793103448275862	aug	0.743589743589744	jun	1	aug	0.540205169407302	jun	1	aug	0.653499653499654
6.5	jun	0.782813214171176	jun	1	jul	0.3	aug	0.793103448275862	aug	0.743589743589744	jun	1	aug	0.540205169407302	jul	0	jun	0.792099792099792
6.5	jun	0.782813214171176	jun	1	jul	0.3	aug	0.793103448275862	aug	0.743589743589744	jun	1	aug	0.540205169407302	jul	0	jul	0.54954954954955
6.5	jun	0.782813214171176	jun	1	jul	0.3	aug	0.793103448275862	aug	0.743589743589744	jun	1	aug	0.540205169407302	jul	0	aug	0.653499653499654
6.5	jun	0.782813214171176	jun	1	jul	0.3	aug	0.793103448275862	aug	0.743589743589744	jun	1	aug	0.540205169407302	aug	1	jun	0.792099792099792
6.5	jun	0.782813214171176	jun	1	jul	0.3	aug	0.793103448275862	aug	0.743589743589744	jun	1	aug	0.540205169407302	aug	1	jul	0.54954954954955
6.5	jun	0.782813214171176	jun	1	jul	0.3	aug	0.793103448275862	aug	0.743589743589744	jun	1	aug	0.540205169407302	aug	1	aug	0.653499653499654
6.5	jun	0.782813214171176	jun	1	jul	0.3	aug	0.793103448275862	aug	0.743589743589744	jul	0	jun	0.747641925532615	jun	1	jun	0.792099792099792
6.5	jun	0.782813214171176	jun	1	jul	0.3	aug	0.793103448275862	aug	0.743589743589744	jul	0	jun	0.747641925532615	jun	1	jul	0.54954954954955
6.5	jun	0.782813214171176	jun	1	jul	0.3	aug	0.793103448275862	aug	0.743589743589744	jul	0	jun	0.747641925532615	jun	1	aug	0.653499653499654
6.5	jun	0.782813214171176	jun	1	jul	0.3	aug	0.793103448275862	aug	0.743589743589744	jul	0	jun	0.747641925532615	jul	0	jun	0.792099792099792
6.5	jun	0.782813214171176	jun	1	jul	0.3	aug	0.793103448275862	aug	0.743589743589744	jul	0	jun	0.747641925532615	jul	0	jul	0.54954954954955
6.5	jun	0.782813214171176	jun	1	jul	0.3	aug	0.793103448275862	aug	0.743589743589744	jul	0	jun	0.747641925532615	jul	0	aug	0.653499653499654
6.5	jun	0.782813214171176	jun	1	jul	0.3	aug	0.793103448275862	aug	0.743589743589744	jul	0	jun	0.747641925532615	aug	1	jun	0.792099792099792
6.5	jun	0.782813214171176	jun	1	jul	0.3	aug	0.793103448275862	aug	0.743589743589744	jul	0	jun	0.747641925532615	aug	1	jul	0.54954954954955
6.5	jun	0.782813214171176	jun	1	jul	0.3	aug	0.793103448275862	aug	0.743589743589744	jul	0	jun	0.747641925532615	aug	1	aug	0.653499653499654
6.5	jun	0.782813214171176	jun	1	jul	0.3	aug	0.793103448275862	aug	0.743589743589744	jul	0	jul	0.147067874226769	jun	1	jun	0.792099792099792
6.5	jun	0.782813214171176	jun	1	jul	0.3	aug	0.793103448275862	aug	0.743589743589744	jul	0	jul	0.147067874226769	jun	1	jul	0.54954954954955
6.5	jun	0.782813214171176	jun	1	jul	0.3	aug	0.793103448275862	aug	0.743589743589744	jul	0	jul	0.147067874226769	jun	1	aug	0.653499653499654
6.5	jun	0.782813214171176	jun	1	jul	0.3	aug	0.793103448275862	aug	0.743589743589744	jul	0	jul	0.147067874226769	jul	0	jun	0.792099792099792
6.5	jun	0.782813214171176	jun	1	jul	0.3	aug	0.793103448275862	aug	0.743589743589744	jul	0	jul	0.147067874226769	jul	0	jul	0.54954954954955
6.5	jun	0.782813214171176	jun	1	jul	0.3	aug	0.793103448275862	aug	0.743589743589744	jul	0	jul	0.147067874226769	jul	0	aug	0.653499653499654
6.5	jun	0.782813214171176	jun	1	jul	0.3	aug	0.793103448275862	aug	0.743589743589744	jul	0	jul	0.147067874226769	aug	1	jun	0.792099792099792
6.5	jun	0.782813214171176	jun	1	jul	0.3	aug	0.793103448275862	aug	0.743589743589744	jul	0	jul	0.147067874226769	aug	1	jul	0.54954954954955
6.5	jun	0.782813214171176	jun	1	jul	0.3	aug	0.793103448275862	aug	0.743589743589744	jul	0	jul	0.147067874226769	aug	1	aug	0.653499653499654
6.5	jun	0.782813214171176	jun	1	jul	0.3	aug	0.793103448275862	aug	0.743589743589744	jul	0	aug	0.540205169407302	jun	1	jun	0.792099792099792
6.5	jun	0.782813214171176	jun	1	jul	0.3	aug	0.793103448275862	aug	0.743589743589744	jul	0	aug	0.540205169407302	jun	1	jul	0.54954954954955
6.5	jun	0.782813214171176	jun	1	jul	0.3	aug	0.793103448275862	aug	0.743589743589744	jul	0	aug	0.540205169407302	jun	1	aug	0.653499653499654
6.5	jun	0.782813214171176	jun	1	jul	0.3	aug	0.793103448275862	aug	0.743589743589744	jul	0	aug	0.540205169407302	jul	0	jun	0.792099792099792
6.5	jun	0.782813214171176	jun	1	jul	0.3	aug	0.793103448275862	aug	0.743589743589744	jul	0	aug	0.540205169407302	jul	0	jul	0.54954954954955
6.5	jun	0.782813214171176	jun	1	jul	0.3	aug	0.793103448275862	aug	0.743589743589744	jul	0	aug	0.540205169407302	jul	0	aug	0.653499653499654
6.5	jun	0.782813214171176	jun	1	jul	0.3	aug	0.793103448275862	aug	0.743589743589744	jul	0	aug	0.540205169407302	aug	1	jun	0.792099792099792
6.5	jun	0.782813214171176	jun	1	jul	0.3	aug	0.793103448275862	aug	0.743589743589744	jul	0	aug	0.540205169407302	aug	1	jul	0.54954954954955
6.5	jun	0.782813214171176	jun	1	jul	0.3	aug	0.793103448275862	aug	0.743589743589744	jul	0	aug	0.540205169407302	aug	1	aug	0.653499653499654
6.5	jun	0.782813214171176	jun	1	jul	0.3	aug	0.793103448275862	aug	0.743589743589744	aug	0	jun	0.747641925532615	jun	1	jun	0.792099792099792
6.5	jun	0.782813214171176	jun	1	jul	0.3	aug	0.793103448275862	aug	0.743589743589744	aug	0	jun	0.747641925532615	jun	1	jul	0.54954954954955
6.5	jun	0.782813214171176	jun	1	jul	0.3	aug	0.793103448275862	aug	0.743589743589744	aug	0	jun	0.747641925532615	jun	1	aug	0.653499653499654
6.5	jun	0.782813214171176	jun	1	jul	0.3	aug	0.793103448275862	aug	0.743589743589744	aug	0	jun	0.747641925532615	jul	0	jun	0.792099792099792
6.5	jun	0.782813214171176	jun	1	jul	0.3	aug	0.793103448275862	aug	0.743589743589744	aug	0	jun	0.747641925532615	jul	0	jul	0.54954954954955
6.5	jun	0.782813214171176	jun	1	jul	0.3	aug	0.793103448275862	aug	0.743589743589744	aug	0	jun	0.747641925532615	jul	0	aug	0.653499653499654
6.5	jun	0.782813214171176	jun	1	jul	0.3	aug	0.793103448275862	aug	0.743589743589744	aug	0	jun	0.747641925532615	aug	1	jun	0.792099792099792
6.5	jun	0.782813214171176	jun	1	jul	0.3	aug	0.793103448275862	aug	0.743589743589744	aug	0	jun	0.747641925532615	aug	1	jul	0.54954954954955
6.5	jun	0.782813214171176	jun	1	jul	0.3	aug	0.793103448275862	aug	0.743589743589744	aug	0	jun	0.747641925532615	aug	1	aug	0.653499653499654
6.5	jun	0.782813214171176	jun	1	jul	0.3	aug	0.793103448275862	aug	0.743589743589744	aug	0	jul	0.147067874226769	jun	1	jun	0.792099792099792
6.5	jun	0.782813214171176	jun	1	jul	0.3	aug	0.793103448275862	aug	0.743589743589744	aug	0	jul	0.147067874226769	jun	1	jul	0.54954954954955
6.5	jun	0.782813214171176	jun	1	jul	0.3	aug	0.793103448275862	aug	0.743589743589744	aug	0	jul	0.147067874226769	jun	1	aug	0.653499653499654
6.5	jun	0.782813214171176	jun	1	jul	0.3	aug	0.793103448275862	aug	0.743589743589744	aug	0	jul	0.147067874226769	jul	0	jun	0.792099792099792
6.5	jun	0.782813214171176	jun	1	jul	0.3	aug	0.793103448275862	aug	0.743589743589744	aug	0	jul	0.147067874226769	jul	0	jul	0.54954954954955
6.5	jun	0.782813214171176	jun	1	jul	0.3	aug	0.793103448275862	aug	0.743589743589744	aug	0	jul	0.147067874226769	jul	0	aug	0.653499653499654
6.5	jun	0.782813214171176	jun	1	jul	0.3	aug	0.793103448275862	aug	0.743589743589744	aug	0	jul	0.147067874226769	aug	1	jun	0.792099792099792
6.5	jun	0.782813214171176	jun	1	jul	0.3	aug	0.793103448275862	aug	0.743589743589744	aug	0	jul	0.147067874226769	aug	1	jul	0.54954954954955
6.5	jun	0.782813214171176	jun	1	jul	0.3	aug	0.793103448275862	aug	0.743589743589744	aug	0	jul	0.147067874226769	aug	1	aug	0.653499653499654
6.5	jun	0.782813214171176	jun	1	jul	0.3	aug	0.793103448275862	aug	0.743589743589744	aug	0	aug	0.540205169407302	jun	1	jun	0.792099792099792
6.5	jun	0.782813214171176	jun	1	jul	0.3	aug	0.793103448275862	aug	0.743589743589744	aug	0	aug	0.540205169407302	jun	1	jul	0.54954954954955
6.5	jun	0.782813214171176	jun	1	jul	0.3	aug	0.793103448275862	aug	0.743589743589744	aug	0	aug	0.540205169407302	jun	1	aug	0.653499653499654
6.5	jun	0.782813214171176	jun	1	jul	0.3	aug	0.793103448275862	aug	0.743589743589744	aug	0	aug	0.540205169407302	jul	0	jun	0.792099792099792
6.5	jun	0.782813214171176	jun	1	jul	0.3	aug	0.793103448275862	aug	0.743589743589744	aug	0	aug	0.540205169407302	jul	0	jul	0.54954954954955
6.5	jun	0.782813214171176	jun	1	jul	0.3	aug	0.793103448275862	aug	0.743589743589744	aug	0	aug	0.540205169407302	jul	0	aug	0.653499653499654
6.5	jun	0.782813214171176	jun	1	jul	0.3	aug	0.793103448275862	aug	0.743589743589744	aug	0	aug	0.540205169407302	aug	1	jun	0.792099792099792
6.5	jun	0.782813214171176	jun	1	jul	0.3	aug	0.793103448275862	aug	0.743589743589744	aug	0	aug	0.540205169407302	aug	1	jul	0.54954954954955
6.5	jun	0.782813214171176	jun	1	jul	0.3	aug	0.793103448275862	aug	0.743589743589744	aug	0	aug	0.540205169407302	aug	1	aug	0.653499653499654
6.5	jun	0.782813214171176	jun	1	aug	0.6	jun	0.928571428571429	jun	0.846153846153846	jun	1	jun	0.747641925532615	jun	1	jun	0.792099792099792
6.5	jun	0.782813214171176	jun	1	aug	0.6	jun	0.928571428571429	jun	0.846153846153846	jun	1	jun	0.747641925532615	jun	1	jul	0.54954954954955
6.5	jun	0.782813214171176	jun	1	aug	0.6	jun	0.928571428571429	jun	0.846153846153846	jun	1	jun	0.747641925532615	jun	1	aug	0.653499653499654
6.5	jun	0.782813214171176	jun	1	aug	0.6	jun	0.928571428571429	jun	0.846153846153846	jun	1	jun	0.747641925532615	jul	0	jun	0.792099792099792
6.5	jun	0.782813214171176	jun	1	aug	0.6	jun	0.928571428571429	jun	0.846153846153846	jun	1	jun	0.747641925532615	jul	0	jul	0.54954954954955
6.5	jun	0.782813214171176	jun	1	aug	0.6	jun	0.928571428571429	jun	0.846153846153846	jun	1	jun	0.747641925532615	jul	0	aug	0.653499653499654
6.5	jun	0.782813214171176	jun	1	aug	0.6	jun	0.928571428571429	jun	0.846153846153846	jun	1	jun	0.747641925532615	aug	1	jun	0.792099792099792
6.5	jun	0.782813214171176	jun	1	aug	0.6	jun	0.928571428571429	jun	0.846153846153846	jun	1	jun	0.747641925532615	aug	1	jul	0.54954954954955
6.5	jun	0.782813214171176	jun	1	aug	0.6	jun	0.928571428571429	jun	0.846153846153846	jun	1	jun	0.747641925532615	aug	1	aug	0.653499653499654
6.5	jun	0.782813214171176	jun	1	aug	0.6	jun	0.928571428571429	jun	0.846153846153846	jun	1	jul	0.147067874226769	jun	1	jun	0.792099792099792
6.5	jun	0.782813214171176	jun	1	aug	0.6	jun	0.928571428571429	jun	0.846153846153846	jun	1	jul	0.147067874226769	jun	1	jul	0.54954954954955
6.5	jun	0.782813214171176	jun	1	aug	0.6	jun	0.928571428571429	jun	0.846153846153846	jun	1	jul	0.147067874226769	jun	1	aug	0.653499653499654
6.5	jun	0.782813214171176	jun	1	aug	0.6	jun	0.928571428571429	jun	0.846153846153846	jun	1	jul	0.147067874226769	jul	0	jun	0.792099792099792
6.5	jun	0.782813214171176	jun	1	aug	0.6	jun	0.928571428571429	jun	0.846153846153846	jun	1	jul	0.147067874226769	jul	0	jul	0.54954954954955
6.5	jun	0.782813214171176	jun	1	aug	0.6	jun	0.928571428571429	jun	0.846153846153846	jun	1	jul	0.147067874226769	jul	0	aug	0.653499653499654
6.5	jun	0.782813214171176	jun	1	aug	0.6	jun	0.928571428571429	jun	0.846153846153846	jun	1	jul	0.147067874226769	aug	1	jun	0.792099792099792
6.5	jun	0.782813214171176	jun	1	aug	0.6	jun	0.928571428571429	jun	0.846153846153846	jun	1	jul	0.147067874226769	aug	1	jul	0.54954954954955
6.5	jun	0.782813214171176	jun	1	aug	0.6	jun	0.928571428571429	jun	0.846153846153846	jun	1	jul	0.147067874226769	aug	1	aug	0.653499653499654
6.5	jun	0.782813214171176	jun	1	aug	0.6	jun	0.928571428571429	jun	0.846153846153846	jun	1	aug	0.540205169407302	jun	1	jun	0.792099792099792
6.5	jun	0.782813214171176	jun	1	aug	0.6	jun	0.928571428571429	jun	0.846153846153846	jun	1	aug	0.540205169407302	jun	1	jul	0.54954954954955
6.5	jun	0.782813214171176	jun	1	aug	0.6	jun	0.928571428571429	jun	0.846153846153846	jun	1	aug	0.540205169407302	jun	1	aug	0.653499653499654
6.5	jun	0.782813214171176	jun	1	aug	0.6	jun	0.928571428571429	jun	0.846153846153846	jun	1	aug	0.540205169407302	jul	0	jun	0.792099792099792
6.5	jun	0.782813214171176	jun	1	aug	0.6	jun	0.928571428571429	jun	0.846153846153846	jun	1	aug	0.540205169407302	jul	0	jul	0.54954954954955
6.5	jun	0.782813214171176	jun	1	aug	0.6	jun	0.928571428571429	jun	0.846153846153846	jun	1	aug	0.540205169407302	jul	0	aug	0.653499653499654
6.5	jun	0.782813214171176	jun	1	aug	0.6	jun	0.928571428571429	jun	0.846153846153846	jun	1	aug	0.540205169407302	aug	1	jun	0.792099792099792
6.5	jun	0.782813214171176	jun	1	aug	0.6	jun	0.928571428571429	jun	0.846153846153846	jun	1	aug	0.540205169407302	aug	1	jul	0.54954954954955
6.5	jun	0.782813214171176	jun	1	aug	0.6	jun	0.928571428571429	jun	0.846153846153846	jun	1	aug	0.540205169407302	aug	1	aug	0.653499653499654
6.5	jun	0.782813214171176	jun	1	aug	0.6	jun	0.928571428571429	jun	0.846153846153846	jul	0	jun	0.747641925532615	jun	1	jun	0.792099792099792
6.5	jun	0.782813214171176	jun	1	aug	0.6	jun	0.928571428571429	jun	0.846153846153846	jul	0	jun	0.747641925532615	jun	1	jul	0.54954954954955
6.5	jun	0.782813214171176	jun	1	aug	0.6	jun	0.928571428571429	jun	0.846153846153846	jul	0	jun	0.747641925532615	jun	1	aug	0.653499653499654
6.5	jun	0.782813214171176	jun	1	aug	0.6	jun	0.928571428571429	jun	0.846153846153846	jul	0	jun	0.747641925532615	jul	0	jun	0.792099792099792
6.5	jun	0.782813214171176	jun	1	aug	0.6	jun	0.928571428571429	jun	0.846153846153846	jul	0	jun	0.747641925532615	jul	0	jul	0.54954954954955
6.5	jun	0.782813214171176	jun	1	aug	0.6	jun	0.928571428571429	jun	0.846153846153846	jul	0	jun	0.747641925532615	jul	0	aug	0.653499653499654
6.5	jun	0.782813214171176	jun	1	aug	0.6	jun	0.928571428571429	jun	0.846153846153846	jul	0	jun	0.747641925532615	aug	1	jun	0.792099792099792
6.5	jun	0.782813214171176	jun	1	aug	0.6	jun	0.928571428571429	jun	0.846153846153846	jul	0	jun	0.747641925532615	aug	1	jul	0.54954954954955
6.5	jun	0.782813214171176	jun	1	aug	0.6	jun	0.928571428571429	jun	0.846153846153846	jul	0	jun	0.747641925532615	aug	1	aug	0.653499653499654
6.5	jun	0.782813214171176	jun	1	aug	0.6	jun	0.928571428571429	jun	0.846153846153846	jul	0	jul	0.147067874226769	jun	1	jun	0.792099792099792
6.5	jun	0.782813214171176	jun	1	aug	0.6	jun	0.928571428571429	jun	0.846153846153846	jul	0	jul	0.147067874226769	jun	1	jul	0.54954954954955
6.5	jun	0.782813214171176	jun	1	aug	0.6	jun	0.928571428571429	jun	0.846153846153846	jul	0	jul	0.147067874226769	jun	1	aug	0.653499653499654
6.5	jun	0.782813214171176	jun	1	aug	0.6	jun	0.928571428571429	jun	0.846153846153846	jul	0	jul	0.147067874226769	jul	0	jun	0.792099792099792
6.5	jun	0.782813214171176	jun	1	aug	0.6	jun	0.928571428571429	jun	0.846153846153846	jul	0	jul	0.147067874226769	jul	0	jul	0.54954954954955
6.5	jun	0.782813214171176	jun	1	aug	0.6	jun	0.928571428571429	jun	0.846153846153846	jul	0	jul	0.147067874226769	jul	0	aug	0.653499653499654
6.5	jun	0.782813214171176	jun	1	aug	0.6	jun	0.928571428571429	jun	0.846153846153846	jul	0	jul	0.147067874226769	aug	1	jun	0.792099792099792
6.5	jun	0.782813214171176	jun	1	aug	0.6	jun	0.928571428571429	jun	0.846153846153846	jul	0	jul	0.147067874226769	aug	1	jul	0.54954954954955
6.5	jun	0.782813214171176	jun	1	aug	0.6	jun	0.928571428571429	jun	0.846153846153846	jul	0	jul	0.147067874226769	aug	1	aug	0.653499653499654
6.5	jun	0.782813214171176	jun	1	aug	0.6	jun	0.928571428571429	jun	0.846153846153846	jul	0	aug	0.540205169407302	jun	1	jun	0.792099792099792
6.5	jun	0.782813214171176	jun	1	aug	0.6	jun	0.928571428571429	jun	0.846153846153846	jul	0	aug	0.540205169407302	jun	1	jul	0.54954954954955
6.5	jun	0.782813214171176	jun	1	aug	0.6	jun	0.928571428571429	jun	0.846153846153846	jul	0	aug	0.540205169407302	jun	1	aug	0.653499653499654
6.5	jun	0.782813214171176	jun	1	aug	0.6	jun	0.928571428571429	jun	0.846153846153846	jul	0	aug	0.540205169407302	jul	0	jun	0.792099792099792
6.5	jun	0.782813214171176	jun	1	aug	0.6	jun	0.928571428571429	jun	0.846153846153846	jul	0	aug	0.540205169407302	jul	0	jul	0.54954954954955
6.5	jun	0.782813214171176	jun	1	aug	0.6	jun	0.928571428571429	jun	0.846153846153846	jul	0	aug	0.540205169407302	jul	0	aug	0.653499653499654
6.5	jun	0.782813214171176	jun	1	aug	0.6	jun	0.928571428571429	jun	0.846153846153846	jul	0	aug	0.540205169407302	aug	1	jun	0.792099792099792
6.5	jun	0.782813214171176	jun	1	aug	0.6	jun	0.928571428571429	jun	0.846153846153846	jul	0	aug	0.540205169407302	aug	1	jul	0.54954954954955
6.5	jun	0.782813214171176	jun	1	aug	0.6	jun	0.928571428571429	jun	0.846153846153846	jul	0	aug	0.540205169407302	aug	1	aug	0.653499653499654
6.5	jun	0.782813214171176	jun	1	aug	0.6	jun	0.928571428571429	jun	0.846153846153846	aug	0	jun	0.747641925532615	jun	1	jun	0.792099792099792
6.5	jun	0.782813214171176	jun	1	aug	0.6	jun	0.928571428571429	jun	0.846153846153846	aug	0	jun	0.747641925532615	jun	1	jul	0.54954954954955
6.5	jun	0.782813214171176	jun	1	aug	0.6	jun	0.928571428571429	jun	0.846153846153846	aug	0	jun	0.747641925532615	jun	1	aug	0.653499653499654
6.5	jun	0.782813214171176	jun	1	aug	0.6	jun	0.928571428571429	jun	0.846153846153846	aug	0	jun	0.747641925532615	jul	0	jun	0.792099792099792
6.5	jun	0.782813214171176	jun	1	aug	0.6	jun	0.928571428571429	jun	0.846153846153846	aug	0	jun	0.747641925532615	jul	0	jul	0.54954954954955
6.5	jun	0.782813214171176	jun	1	aug	0.6	jun	0.928571428571429	jun	0.846153846153846	aug	0	jun	0.747641925532615	jul	0	aug	0.653499653499654
6.5	jun	0.782813214171176	jun	1	aug	0.6	jun	0.928571428571429	jun	0.846153846153846	aug	0	jun	0.747641925532615	aug	1	jun	0.792099792099792
6.5	jun	0.782813214171176	jun	1	aug	0.6	jun	0.928571428571429	jun	0.846153846153846	aug	0	jun	0.747641925532615	aug	1	jul	0.54954954954955
6.5	jun	0.782813214171176	jun	1	aug	0.6	jun	0.928571428571429	jun	0.846153846153846	aug	0	jun	0.747641925532615	aug	1	aug	0.653499653499654
6.5	jun	0.782813214171176	jun	1	aug	0.6	jun	0.928571428571429	jun	0.846153846153846	aug	0	jul	0.147067874226769	jun	1	jun	0.792099792099792
6.5	jun	0.782813214171176	jun	1	aug	0.6	jun	0.928571428571429	jun	0.846153846153846	aug	0	jul	0.147067874226769	jun	1	jul	0.54954954954955
6.5	jun	0.782813214171176	jun	1	aug	0.6	jun	0.928571428571429	jun	0.846153846153846	aug	0	jul	0.147067874226769	jun	1	aug	0.653499653499654
6.5	jun	0.782813214171176	jun	1	aug	0.6	jun	0.928571428571429	jun	0.846153846153846	aug	0	jul	0.147067874226769	jul	0	jun	0.792099792099792
6.5	jun	0.782813214171176	jun	1	aug	0.6	jun	0.928571428571429	jun	0.846153846153846	aug	0	jul	0.147067874226769	jul	0	jul	0.54954954954955
6.5	jun	0.782813214171176	jun	1	aug	0.6	jun	0.928571428571429	jun	0.846153846153846	aug	0	jul	0.147067874226769	jul	0	aug	0.653499653499654
6.5	jun	0.782813214171176	jun	1	aug	0.6	jun	0.928571428571429	jun	0.846153846153846	aug	0	jul	0.147067874226769	aug	1	jun	0.792099792099792
6.5	jun	0.782813214171176	jun	1	aug	0.6	jun	0.928571428571429	jun	0.846153846153846	aug	0	jul	0.147067874226769	aug	1	jul	0.54954954954955
6.5	jun	0.782813214171176	jun	1	aug	0.6	jun	0.928571428571429	jun	0.846153846153846	aug	0	jul	0.147067874226769	aug	1	aug	0.653499653499654
6.5	jun	0.782813214171176	jun	1	aug	0.6	jun	0.928571428571429	jun	0.846153846153846	aug	0	aug	0.540205169407302	jun	1	jun	0.792099792099792
6.5	jun	0.782813214171176	jun	1	aug	0.6	jun	0.928571428571429	jun	0.846153846153846	aug	0	aug	0.540205169407302	jun	1	jul	0.54954954954955
6.5	jun	0.782813214171176	jun	1	aug	0.6	jun	0.928571428571429	jun	0.846153846153846	aug	0	aug	0.540205169407302	jun	1	aug	0.653499653499654
6.5	jun	0.782813214171176	jun	1	aug	0.6	jun	0.928571428571429	jun	0.846153846153846	aug	0	aug	0.540205169407302	jul	0	jun	0.792099792099792
6.5	jun	0.782813214171176	jun	1	aug	0.6	jun	0.928571428571429	jun	0.846153846153846	aug	0	aug	0.540205169407302	jul	0	jul	0.54954954954955
6.5	jun	0.782813214171176	jun	1	aug	0.6	jun	0.928571428571429	jun	0.846153846153846	aug	0	aug	0.540205169407302	jul	0	aug	0.653499653499654
6.5	jun	0.782813214171176	jun	1	aug	0.6	jun	0.928571428571429	jun	0.846153846153846	aug	0	aug	0.540205169407302	aug	1	jun	0.792099792099792
6.5	jun	0.782813214171176	jun	1	aug	0.6	jun	0.928571428571429	jun	0.846153846153846	aug	0	aug	0.540205169407302	aug	1	jul	0.54954954954955
6.5	jun	0.782813214171176	jun	1	aug	0.6	jun	0.928571428571429	jun	0.846153846153846	aug	0	aug	0.540205169407302	aug	1	aug	0.653499653499654
6.5	jun	0.782813214171176	jun	1	aug	0.6	jun	0.928571428571429	jul	0.666666666666667	jun	1	jun	0.747641925532615	jun	1	jun	0.792099792099792
6.5	jun	0.782813214171176	jun	1	aug	0.6	jun	0.928571428571429	jul	0.666666666666667	jun	1	jun	0.747641925532615	jun	1	jul	0.54954954954955
6.5	jun	0.782813214171176	jun	1	aug	0.6	jun	0.928571428571429	jul	0.666666666666667	jun	1	jun	0.747641925532615	jun	1	aug	0.653499653499654
6.5	jun	0.782813214171176	jun	1	aug	0.6	jun	0.928571428571429	jul	0.666666666666667	jun	1	jun	0.747641925532615	jul	0	jun	0.792099792099792
6.5	jun	0.782813214171176	jun	1	aug	0.6	jun	0.928571428571429	jul	0.666666666666667	jun	1	jun	0.747641925532615	jul	0	jul	0.54954954954955
6.5	jun	0.782813214171176	jun	1	aug	0.6	jun	0.928571428571429	jul	0.666666666666667	jun	1	jun	0.747641925532615	jul	0	aug	0.653499653499654
6.5	jun	0.782813214171176	jun	1	aug	0.6	jun	0.928571428571429	jul	0.666666666666667	jun	1	jun	0.747641925532615	aug	1	jun	0.792099792099792
6.5	jun	0.782813214171176	jun	1	aug	0.6	jun	0.928571428571429	jul	0.666666666666667	jun	1	jun	0.747641925532615	aug	1	jul	0.54954954954955
6.5	jun	0.782813214171176	jun	1	aug	0.6	jun	0.928571428571429	jul	0.666666666666667	jun	1	jun	0.747641925532615	aug	1	aug	0.653499653499654
6.5	jun	0.782813214171176	jun	1	aug	0.6	jun	0.928571428571429	jul	0.666666666666667	jun	1	jul	0.147067874226769	jun	1	jun	0.792099792099792
6.5	jun	0.782813214171176	jun	1	aug	0.6	jun	0.928571428571429	jul	0.666666666666667	jun	1	jul	0.147067874226769	jun	1	jul	0.54954954954955
6.5	jun	0.782813214171176	jun	1	aug	0.6	jun	0.928571428571429	jul	0.666666666666667	jun	1	jul	0.147067874226769	jun	1	aug	0.653499653499654
6.5	jun	0.782813214171176	jun	1	aug	0.6	jun	0.928571428571429	jul	0.666666666666667	jun	1	jul	0.147067874226769	jul	0	jun	0.792099792099792
6.5	jun	0.782813214171176	jun	1	aug	0.6	jun	0.928571428571429	jul	0.666666666666667	jun	1	jul	0.147067874226769	jul	0	jul	0.54954954954955
6.5	jun	0.782813214171176	jun	1	aug	0.6	jun	0.928571428571429	jul	0.666666666666667	jun	1	jul	0.147067874226769	jul	0	aug	0.653499653499654
6.5	jun	0.782813214171176	jun	1	aug	0.6	jun	0.928571428571429	jul	0.666666666666667	jun	1	jul	0.147067874226769	aug	1	jun	0.792099792099792
6.5	jun	0.782813214171176	jun	1	aug	0.6	jun	0.928571428571429	jul	0.666666666666667	jun	1	jul	0.147067874226769	aug	1	jul	0.54954954954955
6.5	jun	0.782813214171176	jun	1	aug	0.6	jun	0.928571428571429	jul	0.666666666666667	jun	1	jul	0.147067874226769	aug	1	aug	0.653499653499654
6.5	jun	0.782813214171176	jun	1	aug	0.6	jun	0.928571428571429	jul	0.666666666666667	jun	1	aug	0.540205169407302	jun	1	jun	0.792099792099792
6.5	jun	0.782813214171176	jun	1	aug	0.6	jun	0.928571428571429	jul	0.666666666666667	jun	1	aug	0.540205169407302	jun	1	jul	0.54954954954955
6.5	jun	0.782813214171176	jun	1	aug	0.6	jun	0.928571428571429	jul	0.666666666666667	jun	1	aug	0.540205169407302	jun	1	aug	0.653499653499654
6.5	jun	0.782813214171176	jun	1	aug	0.6	jun	0.928571428571429	jul	0.666666666666667	jun	1	aug	0.540205169407302	jul	0	jun	0.792099792099792
6.5	jun	0.782813214171176	jun	1	aug	0.6	jun	0.928571428571429	jul	0.666666666666667	jun	1	aug	0.540205169407302	jul	0	jul	0.54954954954955
6.5	jun	0.782813214171176	jun	1	aug	0.6	jun	0.928571428571429	jul	0.666666666666667	jun	1	aug	0.540205169407302	jul	0	aug	0.653499653499654
6.5	jun	0.782813214171176	jun	1	aug	0.6	jun	0.928571428571429	jul	0.666666666666667	jun	1	aug	0.540205169407302	aug	1	jun	0.792099792099792
6.5	jun	0.782813214171176	jun	1	aug	0.6	jun	0.928571428571429	jul	0.666666666666667	jun	1	aug	0.540205169407302	aug	1	jul	0.54954954954955
6.5	jun	0.782813214171176	jun	1	aug	0.6	jun	0.928571428571429	jul	0.666666666666667	jun	1	aug	0.540205169407302	aug	1	aug	0.653499653499654
6.5	jun	0.782813214171176	jun	1	aug	0.6	jun	0.928571428571429	jul	0.666666666666667	jul	0	jun	0.747641925532615	jun	1	jun	0.792099792099792
6.5	jun	0.782813214171176	jun	1	aug	0.6	jun	0.928571428571429	jul	0.666666666666667	jul	0	jun	0.747641925532615	jun	1	jul	0.54954954954955
6.5	jun	0.782813214171176	jun	1	aug	0.6	jun	0.928571428571429	jul	0.666666666666667	jul	0	jun	0.747641925532615	jun	1	aug	0.653499653499654
6.5	jun	0.782813214171176	jun	1	aug	0.6	jun	0.928571428571429	jul	0.666666666666667	jul	0	jun	0.747641925532615	jul	0	jun	0.792099792099792
6.5	jun	0.782813214171176	jun	1	aug	0.6	jun	0.928571428571429	jul	0.666666666666667	jul	0	jun	0.747641925532615	jul	0	jul	0.54954954954955
6.5	jun	0.782813214171176	jun	1	aug	0.6	jun	0.928571428571429	jul	0.666666666666667	jul	0	jun	0.747641925532615	jul	0	aug	0.653499653499654
6.5	jun	0.782813214171176	jun	1	aug	0.6	jun	0.928571428571429	jul	0.666666666666667	jul	0	jun	0.747641925532615	aug	1	jun	0.792099792099792
6.5	jun	0.782813214171176	jun	1	aug	0.6	jun	0.928571428571429	jul	0.666666666666667	jul	0	jun	0.747641925532615	aug	1	jul	0.54954954954955
6.5	jun	0.782813214171176	jun	1	aug	0.6	jun	0.928571428571429	jul	0.666666666666667	jul	0	jun	0.747641925532615	aug	1	aug	0.653499653499654
6.5	jun	0.782813214171176	jun	1	aug	0.6	jun	0.928571428571429	jul	0.666666666666667	jul	0	jul	0.147067874226769	jun	1	jun	0.792099792099792
6.5	jun	0.782813214171176	jun	1	aug	0.6	jun	0.928571428571429	jul	0.666666666666667	jul	0	jul	0.147067874226769	jun	1	jul	0.54954954954955
6.5	jun	0.782813214171176	jun	1	aug	0.6	jun	0.928571428571429	jul	0.666666666666667	jul	0	jul	0.147067874226769	jun	1	aug	0.653499653499654
6.5	jun	0.782813214171176	jun	1	aug	0.6	jun	0.928571428571429	jul	0.666666666666667	jul	0	jul	0.147067874226769	jul	0	jun	0.792099792099792
6.5	jun	0.782813214171176	jun	1	aug	0.6	jun	0.928571428571429	jul	0.666666666666667	jul	0	jul	0.147067874226769	jul	0	jul	0.54954954954955
6.5	jun	0.782813214171176	jun	1	aug	0.6	jun	0.928571428571429	jul	0.666666666666667	jul	0	jul	0.147067874226769	jul	0	aug	0.653499653499654
6.5	jun	0.782813214171176	jun	1	aug	0.6	jun	0.928571428571429	jul	0.666666666666667	jul	0	jul	0.147067874226769	aug	1	jun	0.792099792099792
6.5	jun	0.782813214171176	jun	1	aug	0.6	jun	0.928571428571429	jul	0.666666666666667	jul	0	jul	0.147067874226769	aug	1	jul	0.54954954954955
6.5	jun	0.782813214171176	jun	1	aug	0.6	jun	0.928571428571429	jul	0.666666666666667	jul	0	jul	0.147067874226769	aug	1	aug	0.653499653499654
6.5	jun	0.782813214171176	jun	1	aug	0.6	jun	0.928571428571429	jul	0.666666666666667	jul	0	aug	0.540205169407302	jun	1	jun	0.792099792099792
6.5	jun	0.782813214171176	jun	1	aug	0.6	jun	0.928571428571429	jul	0.666666666666667	jul	0	aug	0.540205169407302	jun	1	jul	0.54954954954955
6.5	jun	0.782813214171176	jun	1	aug	0.6	jun	0.928571428571429	jul	0.666666666666667	jul	0	aug	0.540205169407302	jun	1	aug	0.653499653499654
6.5	jun	0.782813214171176	jun	1	aug	0.6	jun	0.928571428571429	jul	0.666666666666667	jul	0	aug	0.540205169407302	jul	0	jun	0.792099792099792
6.5	jun	0.782813214171176	jun	1	aug	0.6	jun	0.928571428571429	jul	0.666666666666667	jul	0	aug	0.540205169407302	jul	0	jul	0.54954954954955
6.5	jun	0.782813214171176	jun	1	aug	0.6	jun	0.928571428571429	jul	0.666666666666667	jul	0	aug	0.540205169407302	jul	0	aug	0.653499653499654
6.5	jun	0.782813214171176	jun	1	aug	0.6	jun	0.928571428571429	jul	0.666666666666667	jul	0	aug	0.540205169407302	aug	1	jun	0.792099792099792
6.5	jun	0.782813214171176	jun	1	aug	0.6	jun	0.928571428571429	jul	0.666666666666667	jul	0	aug	0.540205169407302	aug	1	jul	0.54954954954955
6.5	jun	0.782813214171176	jun	1	aug	0.6	jun	0.928571428571429	jul	0.666666666666667	jul	0	aug	0.540205169407302	aug	1	aug	0.653499653499654
6.5	jun	0.782813214171176	jun	1	aug	0.6	jun	0.928571428571429	jul	0.666666666666667	aug	0	jun	0.747641925532615	jun	1	jun	0.792099792099792
6.5	jun	0.782813214171176	jun	1	aug	0.6	jun	0.928571428571429	jul	0.666666666666667	aug	0	jun	0.747641925532615	jun	1	jul	0.54954954954955
6.5	jun	0.782813214171176	jun	1	aug	0.6	jun	0.928571428571429	jul	0.666666666666667	aug	0	jun	0.747641925532615	jun	1	aug	0.653499653499654
6.5	jun	0.782813214171176	jun	1	aug	0.6	jun	0.928571428571429	jul	0.666666666666667	aug	0	jun	0.747641925532615	jul	0	jun	0.792099792099792
6.5	jun	0.782813214171176	jun	1	aug	0.6	jun	0.928571428571429	jul	0.666666666666667	aug	0	jun	0.747641925532615	jul	0	jul	0.54954954954955
6.5	jun	0.782813214171176	jun	1	aug	0.6	jun	0.928571428571429	jul	0.666666666666667	aug	0	jun	0.747641925532615	jul	0	aug	0.653499653499654
6.5	jun	0.782813214171176	jun	1	aug	0.6	jun	0.928571428571429	jul	0.666666666666667	aug	0	jun	0.747641925532615	aug	1	jun	0.792099792099792
6.5	jun	0.782813214171176	jun	1	aug	0.6	jun	0.928571428571429	jul	0.666666666666667	aug	0	jun	0.747641925532615	aug	1	jul	0.54954954954955
6.5	jun	0.782813214171176	jun	1	aug	0.6	jun	0.928571428571429	jul	0.666666666666667	aug	0	jun	0.747641925532615	aug	1	aug	0.653499653499654
6.5	jun	0.782813214171176	jun	1	aug	0.6	jun	0.928571428571429	jul	0.666666666666667	aug	0	jul	0.147067874226769	jun	1	jun	0.792099792099792
6.5	jun	0.782813214171176	jun	1	aug	0.6	jun	0.928571428571429	jul	0.666666666666667	aug	0	jul	0.147067874226769	jun	1	jul	0.54954954954955
6.5	jun	0.782813214171176	jun	1	aug	0.6	jun	0.928571428571429	jul	0.666666666666667	aug	0	jul	0.147067874226769	jun	1	aug	0.653499653499654
6.5	jun	0.782813214171176	jun	1	aug	0.6	jun	0.928571428571429	jul	0.666666666666667	aug	0	jul	0.147067874226769	jul	0	jun	0.792099792099792
6.5	jun	0.782813214171176	jun	1	aug	0.6	jun	0.928571428571429	jul	0.666666666666667	aug	0	jul	0.147067874226769	jul	0	jul	0.54954954954955
6.5	jun	0.782813214171176	jun	1	aug	0.6	jun	0.928571428571429	jul	0.666666666666667	aug	0	jul	0.147067874226769	jul	0	aug	0.653499653499654
6.5	jun	0.782813214171176	jun	1	aug	0.6	jun	0.928571428571429	jul	0.666666666666667	aug	0	jul	0.147067874226769	aug	1	jun	0.792099792099792
6.5	jun	0.782813214171176	jun	1	aug	0.6	jun	0.928571428571429	jul	0.666666666666667	aug	0	jul	0.147067874226769	aug	1	jul	0.54954954954955
6.5	jun	0.782813214171176	jun	1	aug	0.6	jun	0.928571428571429	jul	0.666666666666667	aug	0	jul	0.147067874226769	aug	1	aug	0.653499653499654
6.5	jun	0.782813214171176	jun	1	aug	0.6	jun	0.928571428571429	jul	0.666666666666667	aug	0	aug	0.540205169407302	jun	1	jun	0.792099792099792
6.5	jun	0.782813214171176	jun	1	aug	0.6	jun	0.928571428571429	jul	0.666666666666667	aug	0	aug	0.540205169407302	jun	1	jul	0.54954954954955
6.5	jun	0.782813214171176	jun	1	aug	0.6	jun	0.928571428571429	jul	0.666666666666667	aug	0	aug	0.540205169407302	jun	1	aug	0.653499653499654
6.5	jun	0.782813214171176	jun	1	aug	0.6	jun	0.928571428571429	jul	0.666666666666667	aug	0	aug	0.540205169407302	jul	0	jun	0.792099792099792
6.5	jun	0.782813214171176	jun	1	aug	0.6	jun	0.928571428571429	jul	0.666666666666667	aug	0	aug	0.540205169407302	jul	0	jul	0.54954954954955
6.5	jun	0.782813214171176	jun	1	aug	0.6	jun	0.928571428571429	jul	0.666666666666667	aug	0	aug	0.540205169407302	jul	0	aug	0.653499653499654
6.5	jun	0.782813214171176	jun	1	aug	0.6	jun	0.928571428571429	jul	0.666666666666667	aug	0	aug	0.540205169407302	aug	1	jun	0.792099792099792
6.5	jun	0.782813214171176	jun	1	aug	0.6	jun	0.928571428571429	jul	0.666666666666667	aug	0	aug	0.540205169407302	aug	1	jul	0.54954954954955
6.5	jun	0.782813214171176	jun	1	aug	0.6	jun	0.928571428571429	jul	0.666666666666667	aug	0	aug	0.540205169407302	aug	1	aug	0.653499653499654
6.5	jun	0.782813214171176	jun	1	aug	0.6	jun	0.928571428571429	aug	0.743589743589744	jun	1	jun	0.747641925532615	jun	1	jun	0.792099792099792
6.5	jun	0.782813214171176	jun	1	aug	0.6	jun	0.928571428571429	aug	0.743589743589744	jun	1	jun	0.747641925532615	jun	1	jul	0.54954954954955
6.5	jun	0.782813214171176	jun	1	aug	0.6	jun	0.928571428571429	aug	0.743589743589744	jun	1	jun	0.747641925532615	jun	1	aug	0.653499653499654
6.5	jun	0.782813214171176	jun	1	aug	0.6	jun	0.928571428571429	aug	0.743589743589744	jun	1	jun	0.747641925532615	jul	0	jun	0.792099792099792
6.5	jun	0.782813214171176	jun	1	aug	0.6	jun	0.928571428571429	aug	0.743589743589744	jun	1	jun	0.747641925532615	jul	0	jul	0.54954954954955
6.5	jun	0.782813214171176	jun	1	aug	0.6	jun	0.928571428571429	aug	0.743589743589744	jun	1	jun	0.747641925532615	jul	0	aug	0.653499653499654
6.5	jun	0.782813214171176	jun	1	aug	0.6	jun	0.928571428571429	aug	0.743589743589744	jun	1	jun	0.747641925532615	aug	1	jun	0.792099792099792
6.5	jun	0.782813214171176	jun	1	aug	0.6	jun	0.928571428571429	aug	0.743589743589744	jun	1	jun	0.747641925532615	aug	1	jul	0.54954954954955
6.5	jun	0.782813214171176	jun	1	aug	0.6	jun	0.928571428571429	aug	0.743589743589744	jun	1	jun	0.747641925532615	aug	1	aug	0.653499653499654
6.5	jun	0.782813214171176	jun	1	aug	0.6	jun	0.928571428571429	aug	0.743589743589744	jun	1	jul	0.147067874226769	jun	1	jun	0.792099792099792
6.5	jun	0.782813214171176	jun	1	aug	0.6	jun	0.928571428571429	aug	0.743589743589744	jun	1	jul	0.147067874226769	jun	1	jul	0.54954954954955
6.5	jun	0.782813214171176	jun	1	aug	0.6	jun	0.928571428571429	aug	0.743589743589744	jun	1	jul	0.147067874226769	jun	1	aug	0.653499653499654
6.5	jun	0.782813214171176	jun	1	aug	0.6	jun	0.928571428571429	aug	0.743589743589744	jun	1	jul	0.147067874226769	jul	0	jun	0.792099792099792
6.5	jun	0.782813214171176	jun	1	aug	0.6	jun	0.928571428571429	aug	0.743589743589744	jun	1	jul	0.147067874226769	jul	0	jul	0.54954954954955
6.5	jun	0.782813214171176	jun	1	aug	0.6	jun	0.928571428571429	aug	0.743589743589744	jun	1	jul	0.147067874226769	jul	0	aug	0.653499653499654
6.5	jun	0.782813214171176	jun	1	aug	0.6	jun	0.928571428571429	aug	0.743589743589744	jun	1	jul	0.147067874226769	aug	1	jun	0.792099792099792
6.5	jun	0.782813214171176	jun	1	aug	0.6	jun	0.928571428571429	aug	0.743589743589744	jun	1	jul	0.147067874226769	aug	1	jul	0.54954954954955
6.5	jun	0.782813214171176	jun	1	aug	0.6	jun	0.928571428571429	aug	0.743589743589744	jun	1	jul	0.147067874226769	aug	1	aug	0.653499653499654
6.5	jun	0.782813214171176	jun	1	aug	0.6	jun	0.928571428571429	aug	0.743589743589744	jun	1	aug	0.540205169407302	jun	1	jun	0.792099792099792
6.5	jun	0.782813214171176	jun	1	aug	0.6	jun	0.928571428571429	aug	0.743589743589744	jun	1	aug	0.540205169407302	jun	1	jul	0.54954954954955
6.5	jun	0.782813214171176	jun	1	aug	0.6	jun	0.928571428571429	aug	0.743589743589744	jun	1	aug	0.540205169407302	jun	1	aug	0.653499653499654
6.5	jun	0.782813214171176	jun	1	aug	0.6	jun	0.928571428571429	aug	0.743589743589744	jun	1	aug	0.540205169407302	jul	0	jun	0.792099792099792
6.5	jun	0.782813214171176	jun	1	aug	0.6	jun	0.928571428571429	aug	0.743589743589744	jun	1	aug	0.540205169407302	jul	0	jul	0.54954954954955
6.5	jun	0.782813214171176	jun	1	aug	0.6	jun	0.928571428571429	aug	0.743589743589744	jun	1	aug	0.540205169407302	jul	0	aug	0.653499653499654
6.5	jun	0.782813214171176	jun	1	aug	0.6	jun	0.928571428571429	aug	0.743589743589744	jun	1	aug	0.540205169407302	aug	1	jun	0.792099792099792
6.5	jun	0.782813214171176	jun	1	aug	0.6	jun	0.928571428571429	aug	0.743589743589744	jun	1	aug	0.540205169407302	aug	1	jul	0.54954954954955
6.5	jun	0.782813214171176	jun	1	aug	0.6	jun	0.928571428571429	aug	0.743589743589744	jun	1	aug	0.540205169407302	aug	1	aug	0.653499653499654
6.5	jun	0.782813214171176	jun	1	aug	0.6	jun	0.928571428571429	aug	0.743589743589744	jul	0	jun	0.747641925532615	jun	1	jun	0.792099792099792
6.5	jun	0.782813214171176	jun	1	aug	0.6	jun	0.928571428571429	aug	0.743589743589744	jul	0	jun	0.747641925532615	jun	1	jul	0.54954954954955
6.5	jun	0.782813214171176	jun	1	aug	0.6	jun	0.928571428571429	aug	0.743589743589744	jul	0	jun	0.747641925532615	jun	1	aug	0.653499653499654
6.5	jun	0.782813214171176	jun	1	aug	0.6	jun	0.928571428571429	aug	0.743589743589744	jul	0	jun	0.747641925532615	jul	0	jun	0.792099792099792
6.5	jun	0.782813214171176	jun	1	aug	0.6	jun	0.928571428571429	aug	0.743589743589744	jul	0	jun	0.747641925532615	jul	0	jul	0.54954954954955
6.5	jun	0.782813214171176	jun	1	aug	0.6	jun	0.928571428571429	aug	0.743589743589744	jul	0	jun	0.747641925532615	jul	0	aug	0.653499653499654
6.5	jun	0.782813214171176	jun	1	aug	0.6	jun	0.928571428571429	aug	0.743589743589744	jul	0	jun	0.747641925532615	aug	1	jun	0.792099792099792
6.5	jun	0.782813214171176	jun	1	aug	0.6	jun	0.928571428571429	aug	0.743589743589744	jul	0	jun	0.747641925532615	aug	1	jul	0.54954954954955
6.5	jun	0.782813214171176	jun	1	aug	0.6	jun	0.928571428571429	aug	0.743589743589744	jul	0	jun	0.747641925532615	aug	1	aug	0.653499653499654
6.5	jun	0.782813214171176	jun	1	aug	0.6	jun	0.928571428571429	aug	0.743589743589744	jul	0	jul	0.147067874226769	jun	1	jun	0.792099792099792
6.5	jun	0.782813214171176	jun	1	aug	0.6	jun	0.928571428571429	aug	0.743589743589744	jul	0	jul	0.147067874226769	jun	1	jul	0.54954954954955
6.5	jun	0.782813214171176	jun	1	aug	0.6	jun	0.928571428571429	aug	0.743589743589744	jul	0	jul	0.147067874226769	jun	1	aug	0.653499653499654
6.5	jun	0.782813214171176	jun	1	aug	0.6	jun	0.928571428571429	aug	0.743589743589744	jul	0	jul	0.147067874226769	jul	0	jun	0.792099792099792
6.5	jun	0.782813214171176	jun	1	aug	0.6	jun	0.928571428571429	aug	0.743589743589744	jul	0	jul	0.147067874226769	jul	0	jul	0.54954954954955
6.5	jun	0.782813214171176	jun	1	aug	0.6	jun	0.928571428571429	aug	0.743589743589744	jul	0	jul	0.147067874226769	jul	0	aug	0.653499653499654
6.5	jun	0.782813214171176	jun	1	aug	0.6	jun	0.928571428571429	aug	0.743589743589744	jul	0	jul	0.147067874226769	aug	1	jun	0.792099792099792
6.5	jun	0.782813214171176	jun	1	aug	0.6	jun	0.928571428571429	aug	0.743589743589744	jul	0	jul	0.147067874226769	aug	1	jul	0.54954954954955
6.5	jun	0.782813214171176	jun	1	aug	0.6	jun	0.928571428571429	aug	0.743589743589744	jul	0	jul	0.147067874226769	aug	1	aug	0.653499653499654
6.5	jun	0.782813214171176	jun	1	aug	0.6	jun	0.928571428571429	aug	0.743589743589744	jul	0	aug	0.540205169407302	jun	1	jun	0.792099792099792
6.5	jun	0.782813214171176	jun	1	aug	0.6	jun	0.928571428571429	aug	0.743589743589744	jul	0	aug	0.540205169407302	jun	1	jul	0.54954954954955
6.5	jun	0.782813214171176	jun	1	aug	0.6	jun	0.928571428571429	aug	0.743589743589744	jul	0	aug	0.540205169407302	jun	1	aug	0.653499653499654
6.5	jun	0.782813214171176	jun	1	aug	0.6	jun	0.928571428571429	aug	0.743589743589744	jul	0	aug	0.540205169407302	jul	0	jun	0.792099792099792
6.5	jun	0.782813214171176	jun	1	aug	0.6	jun	0.928571428571429	aug	0.743589743589744	jul	0	aug	0.540205169407302	jul	0	jul	0.54954954954955
6.5	jun	0.782813214171176	jun	1	aug	0.6	jun	0.928571428571429	aug	0.743589743589744	jul	0	aug	0.540205169407302	jul	0	aug	0.653499653499654
6.5	jun	0.782813214171176	jun	1	aug	0.6	jun	0.928571428571429	aug	0.743589743589744	jul	0	aug	0.540205169407302	aug	1	jun	0.792099792099792
6.5	jun	0.782813214171176	jun	1	aug	0.6	jun	0.928571428571429	aug	0.743589743589744	jul	0	aug	0.540205169407302	aug	1	jul	0.54954954954955
6.5	jun	0.782813214171176	jun	1	aug	0.6	jun	0.928571428571429	aug	0.743589743589744	jul	0	aug	0.540205169407302	aug	1	aug	0.653499653499654
6.5	jun	0.782813214171176	jun	1	aug	0.6	jun	0.928571428571429	aug	0.743589743589744	aug	0	jun	0.747641925532615	jun	1	jun	0.792099792099792
6.5	jun	0.782813214171176	jun	1	aug	0.6	jun	0.928571428571429	aug	0.743589743589744	aug	0	jun	0.747641925532615	jun	1	jul	0.54954954954955
6.5	jun	0.782813214171176	jun	1	aug	0.6	jun	0.928571428571429	aug	0.743589743589744	aug	0	jun	0.747641925532615	jun	1	aug	0.653499653499654
6.5	jun	0.782813214171176	jun	1	aug	0.6	jun	0.928571428571429	aug	0.743589743589744	aug	0	jun	0.747641925532615	jul	0	jun	0.792099792099792
6.5	jun	0.782813214171176	jun	1	aug	0.6	jun	0.928571428571429	aug	0.743589743589744	aug	0	jun	0.747641925532615	jul	0	jul	0.54954954954955
6.5	jun	0.782813214171176	jun	1	aug	0.6	jun	0.928571428571429	aug	0.743589743589744	aug	0	jun	0.747641925532615	jul	0	aug	0.653499653499654
6.5	jun	0.782813214171176	jun	1	aug	0.6	jun	0.928571428571429	aug	0.743589743589744	aug	0	jun	0.747641925532615	aug	1	jun	0.792099792099792
6.5	jun	0.782813214171176	jun	1	aug	0.6	jun	0.928571428571429	aug	0.743589743589744	aug	0	jun	0.747641925532615	aug	1	jul	0.54954954954955
6.5	jun	0.782813214171176	jun	1	aug	0.6	jun	0.928571428571429	aug	0.743589743589744	aug	0	jun	0.747641925532615	aug	1	aug	0.653499653499654
6.5	jun	0.782813214171176	jun	1	aug	0.6	jun	0.928571428571429	aug	0.743589743589744	aug	0	jul	0.147067874226769	jun	1	jun	0.792099792099792
6.5	jun	0.782813214171176	jun	1	aug	0.6	jun	0.928571428571429	aug	0.743589743589744	aug	0	jul	0.147067874226769	jun	1	jul	0.54954954954955
6.5	jun	0.782813214171176	jun	1	aug	0.6	jun	0.928571428571429	aug	0.743589743589744	aug	0	jul	0.147067874226769	jun	1	aug	0.653499653499654
6.5	jun	0.782813214171176	jun	1	aug	0.6	jun	0.928571428571429	aug	0.743589743589744	aug	0	jul	0.147067874226769	jul	0	jun	0.792099792099792
6.5	jun	0.782813214171176	jun	1	aug	0.6	jun	0.928571428571429	aug	0.743589743589744	aug	0	jul	0.147067874226769	jul	0	jul	0.54954954954955
6.5	jun	0.782813214171176	jun	1	aug	0.6	jun	0.928571428571429	aug	0.743589743589744	aug	0	jul	0.147067874226769	jul	0	aug	0.653499653499654
6.5	jun	0.782813214171176	jun	1	aug	0.6	jun	0.928571428571429	aug	0.743589743589744	aug	0	jul	0.147067874226769	aug	1	jun	0.792099792099792
6.5	jun	0.782813214171176	jun	1	aug	0.6	jun	0.928571428571429	aug	0.743589743589744	aug	0	jul	0.147067874226769	aug	1	jul	0.54954954954955
6.5	jun	0.782813214171176	jun	1	aug	0.6	jun	0.928571428571429	aug	0.743589743589744	aug	0	jul	0.147067874226769	aug	1	aug	0.653499653499654
6.5	jun	0.782813214171176	jun	1	aug	0.6	jun	0.928571428571429	aug	0.743589743589744	aug	0	aug	0.540205169407302	jun	1	jun	0.792099792099792
6.5	jun	0.782813214171176	jun	1	aug	0.6	jun	0.928571428571429	aug	0.743589743589744	aug	0	aug	0.540205169407302	jun	1	jul	0.54954954954955
6.5	jun	0.782813214171176	jun	1	aug	0.6	jun	0.928571428571429	aug	0.743589743589744	aug	0	aug	0.540205169407302	jun	1	aug	0.653499653499654
6.5	jun	0.782813214171176	jun	1	aug	0.6	jun	0.928571428571429	aug	0.743589743589744	aug	0	aug	0.540205169407302	jul	0	jun	0.792099792099792
6.5	jun	0.782813214171176	jun	1	aug	0.6	jun	0.928571428571429	aug	0.743589743589744	aug	0	aug	0.540205169407302	jul	0	jul	0.54954954954955
6.5	jun	0.782813214171176	jun	1	aug	0.6	jun	0.928571428571429	aug	0.743589743589744	aug	0	aug	0.540205169407302	jul	0	aug	0.653499653499654
6.5	jun	0.782813214171176	jun	1	aug	0.6	jun	0.928571428571429	aug	0.743589743589744	aug	0	aug	0.540205169407302	aug	1	jun	0.792099792099792
6.5	jun	0.782813214171176	jun	1	aug	0.6	jun	0.928571428571429	aug	0.743589743589744	aug	0	aug	0.540205169407302	aug	1	jul	0.54954954954955
6.5	jun	0.782813214171176	jun	1	aug	0.6	jun	0.928571428571429	aug	0.743589743589744	aug	0	aug	0.540205169407302	aug	1	aug	0.653499653499654
6.5	jun	0.782813214171176	jun	1	aug	0.6	jul	0.793103448275862	jun	0.846153846153846	jun	1	jun	0.747641925532615	jun	1	jun	0.792099792099792
6.5	jun	0.782813214171176	jun	1	aug	0.6	jul	0.793103448275862	jun	0.846153846153846	jun	1	jun	0.747641925532615	jun	1	jul	0.54954954954955
6.5	jun	0.782813214171176	jun	1	aug	0.6	jul	0.793103448275862	jun	0.846153846153846	jun	1	jun	0.747641925532615	jun	1	aug	0.653499653499654
6.5	jun	0.782813214171176	jun	1	aug	0.6	jul	0.793103448275862	jun	0.846153846153846	jun	1	jun	0.747641925532615	jul	0	jun	0.792099792099792
6.5	jun	0.782813214171176	jun	1	aug	0.6	jul	0.793103448275862	jun	0.846153846153846	jun	1	jun	0.747641925532615	jul	0	jul	0.54954954954955
6.5	jun	0.782813214171176	jun	1	aug	0.6	jul	0.793103448275862	jun	0.846153846153846	jun	1	jun	0.747641925532615	jul	0	aug	0.653499653499654
6.5	jun	0.782813214171176	jun	1	aug	0.6	jul	0.793103448275862	jun	0.846153846153846	jun	1	jun	0.747641925532615	aug	1	jun	0.792099792099792
6.5	jun	0.782813214171176	jun	1	aug	0.6	jul	0.793103448275862	jun	0.846153846153846	jun	1	jun	0.747641925532615	aug	1	jul	0.54954954954955
6.5	jun	0.782813214171176	jun	1	aug	0.6	jul	0.793103448275862	jun	0.846153846153846	jun	1	jun	0.747641925532615	aug	1	aug	0.653499653499654
6.5	jun	0.782813214171176	jun	1	aug	0.6	jul	0.793103448275862	jun	0.846153846153846	jun	1	jul	0.147067874226769	jun	1	jun	0.792099792099792
6.5	jun	0.782813214171176	jun	1	aug	0.6	jul	0.793103448275862	jun	0.846153846153846	jun	1	jul	0.147067874226769	jun	1	jul	0.54954954954955
6.5	jun	0.782813214171176	jun	1	aug	0.6	jul	0.793103448275862	jun	0.846153846153846	jun	1	jul	0.147067874226769	jun	1	aug	0.653499653499654
6.5	jun	0.782813214171176	jun	1	aug	0.6	jul	0.793103448275862	jun	0.846153846153846	jun	1	jul	0.147067874226769	jul	0	jun	0.792099792099792
6.5	jun	0.782813214171176	jun	1	aug	0.6	jul	0.793103448275862	jun	0.846153846153846	jun	1	jul	0.147067874226769	jul	0	jul	0.54954954954955
6.5	jun	0.782813214171176	jun	1	aug	0.6	jul	0.793103448275862	jun	0.846153846153846	jun	1	jul	0.147067874226769	jul	0	aug	0.653499653499654
6.5	jun	0.782813214171176	jun	1	aug	0.6	jul	0.793103448275862	jun	0.846153846153846	jun	1	jul	0.147067874226769	aug	1	jun	0.792099792099792
6.5	jun	0.782813214171176	jun	1	aug	0.6	jul	0.793103448275862	jun	0.846153846153846	jun	1	jul	0.147067874226769	aug	1	jul	0.54954954954955
6.5	jun	0.782813214171176	jun	1	aug	0.6	jul	0.793103448275862	jun	0.846153846153846	jun	1	jul	0.147067874226769	aug	1	aug	0.653499653499654
6.5	jun	0.782813214171176	jun	1	aug	0.6	jul	0.793103448275862	jun	0.846153846153846	jun	1	aug	0.540205169407302	jun	1	jun	0.792099792099792
6.5	jun	0.782813214171176	jun	1	aug	0.6	jul	0.793103448275862	jun	0.846153846153846	jun	1	aug	0.540205169407302	jun	1	jul	0.54954954954955
6.5	jun	0.782813214171176	jun	1	aug	0.6	jul	0.793103448275862	jun	0.846153846153846	jun	1	aug	0.540205169407302	jun	1	aug	0.653499653499654
6.5	jun	0.782813214171176	jun	1	aug	0.6	jul	0.793103448275862	jun	0.846153846153846	jun	1	aug	0.540205169407302	jul	0	jun	0.792099792099792
6.5	jun	0.782813214171176	jun	1	aug	0.6	jul	0.793103448275862	jun	0.846153846153846	jun	1	aug	0.540205169407302	jul	0	jul	0.54954954954955
6.5	jun	0.782813214171176	jun	1	aug	0.6	jul	0.793103448275862	jun	0.846153846153846	jun	1	aug	0.540205169407302	jul	0	aug	0.653499653499654
6.5	jun	0.782813214171176	jun	1	aug	0.6	jul	0.793103448275862	jun	0.846153846153846	jun	1	aug	0.540205169407302	aug	1	jun	0.792099792099792
6.5	jun	0.782813214171176	jun	1	aug	0.6	jul	0.793103448275862	jun	0.846153846153846	jun	1	aug	0.540205169407302	aug	1	jul	0.54954954954955
6.5	jun	0.782813214171176	jun	1	aug	0.6	jul	0.793103448275862	jun	0.846153846153846	jun	1	aug	0.540205169407302	aug	1	aug	0.653499653499654
6.5	jun	0.782813214171176	jun	1	aug	0.6	jul	0.793103448275862	jun	0.846153846153846	jul	0	jun	0.747641925532615	jun	1	jun	0.792099792099792
6.5	jun	0.782813214171176	jun	1	aug	0.6	jul	0.793103448275862	jun	0.846153846153846	jul	0	jun	0.747641925532615	jun	1	jul	0.54954954954955
6.5	jun	0.782813214171176	jun	1	aug	0.6	jul	0.793103448275862	jun	0.846153846153846	jul	0	jun	0.747641925532615	jun	1	aug	0.653499653499654
6.5	jun	0.782813214171176	jun	1	aug	0.6	jul	0.793103448275862	jun	0.846153846153846	jul	0	jun	0.747641925532615	jul	0	jun	0.792099792099792
6.5	jun	0.782813214171176	jun	1	aug	0.6	jul	0.793103448275862	jun	0.846153846153846	jul	0	jun	0.747641925532615	jul	0	jul	0.54954954954955
6.5	jun	0.782813214171176	jun	1	aug	0.6	jul	0.793103448275862	jun	0.846153846153846	jul	0	jun	0.747641925532615	jul	0	aug	0.653499653499654
6.5	jun	0.782813214171176	jun	1	aug	0.6	jul	0.793103448275862	jun	0.846153846153846	jul	0	jun	0.747641925532615	aug	1	jun	0.792099792099792
6.5	jun	0.782813214171176	jun	1	aug	0.6	jul	0.793103448275862	jun	0.846153846153846	jul	0	jun	0.747641925532615	aug	1	jul	0.54954954954955
6.5	jun	0.782813214171176	jun	1	aug	0.6	jul	0.793103448275862	jun	0.846153846153846	jul	0	jun	0.747641925532615	aug	1	aug	0.653499653499654
6.5	jun	0.782813214171176	jun	1	aug	0.6	jul	0.793103448275862	jun	0.846153846153846	jul	0	jul	0.147067874226769	jun	1	jun	0.792099792099792
6.5	jun	0.782813214171176	jun	1	aug	0.6	jul	0.793103448275862	jun	0.846153846153846	jul	0	jul	0.147067874226769	jun	1	jul	0.54954954954955
6.5	jun	0.782813214171176	jun	1	aug	0.6	jul	0.793103448275862	jun	0.846153846153846	jul	0	jul	0.147067874226769	jun	1	aug	0.653499653499654
6.5	jun	0.782813214171176	jun	1	aug	0.6	jul	0.793103448275862	jun	0.846153846153846	jul	0	jul	0.147067874226769	jul	0	jun	0.792099792099792
6.5	jun	0.782813214171176	jun	1	aug	0.6	jul	0.793103448275862	jun	0.846153846153846	jul	0	jul	0.147067874226769	jul	0	jul	0.54954954954955
6.5	jun	0.782813214171176	jun	1	aug	0.6	jul	0.793103448275862	jun	0.846153846153846	jul	0	jul	0.147067874226769	jul	0	aug	0.653499653499654
6.5	jun	0.782813214171176	jun	1	aug	0.6	jul	0.793103448275862	jun	0.846153846153846	jul	0	jul	0.147067874226769	aug	1	jun	0.792099792099792
6.5	jun	0.782813214171176	jun	1	aug	0.6	jul	0.793103448275862	jun	0.846153846153846	jul	0	jul	0.147067874226769	aug	1	jul	0.54954954954955
6.5	jun	0.782813214171176	jun	1	aug	0.6	jul	0.793103448275862	jun	0.846153846153846	jul	0	jul	0.147067874226769	aug	1	aug	0.653499653499654
6.5	jun	0.782813214171176	jun	1	aug	0.6	jul	0.793103448275862	jun	0.846153846153846	jul	0	aug	0.540205169407302	jun	1	jun	0.792099792099792
6.5	jun	0.782813214171176	jun	1	aug	0.6	jul	0.793103448275862	jun	0.846153846153846	jul	0	aug	0.540205169407302	jun	1	jul	0.54954954954955
6.5	jun	0.782813214171176	jun	1	aug	0.6	jul	0.793103448275862	jun	0.846153846153846	jul	0	aug	0.540205169407302	jun	1	aug	0.653499653499654
6.5	jun	0.782813214171176	jun	1	aug	0.6	jul	0.793103448275862	jun	0.846153846153846	jul	0	aug	0.540205169407302	jul	0	jun	0.792099792099792
6.5	jun	0.782813214171176	jun	1	aug	0.6	jul	0.793103448275862	jun	0.846153846153846	jul	0	aug	0.540205169407302	jul	0	jul	0.54954954954955
6.5	jun	0.782813214171176	jun	1	aug	0.6	jul	0.793103448275862	jun	0.846153846153846	jul	0	aug	0.540205169407302	jul	0	aug	0.653499653499654
6.5	jun	0.782813214171176	jun	1	aug	0.6	jul	0.793103448275862	jun	0.846153846153846	jul	0	aug	0.540205169407302	aug	1	jun	0.792099792099792
6.5	jun	0.782813214171176	jun	1	aug	0.6	jul	0.793103448275862	jun	0.846153846153846	jul	0	aug	0.540205169407302	aug	1	jul	0.54954954954955
6.5	jun	0.782813214171176	jun	1	aug	0.6	jul	0.793103448275862	jun	0.846153846153846	jul	0	aug	0.540205169407302	aug	1	aug	0.653499653499654
6.5	jun	0.782813214171176	jun	1	aug	0.6	jul	0.793103448275862	jun	0.846153846153846	aug	0	jun	0.747641925532615	jun	1	jun	0.792099792099792
6.5	jun	0.782813214171176	jun	1	aug	0.6	jul	0.793103448275862	jun	0.846153846153846	aug	0	jun	0.747641925532615	jun	1	jul	0.54954954954955
6.5	jun	0.782813214171176	jun	1	aug	0.6	jul	0.793103448275862	jun	0.846153846153846	aug	0	jun	0.747641925532615	jun	1	aug	0.653499653499654
6.5	jun	0.782813214171176	jun	1	aug	0.6	jul	0.793103448275862	jun	0.846153846153846	aug	0	jun	0.747641925532615	jul	0	jun	0.792099792099792
6.5	jun	0.782813214171176	jun	1	aug	0.6	jul	0.793103448275862	jun	0.846153846153846	aug	0	jun	0.747641925532615	jul	0	jul	0.54954954954955
6.5	jun	0.782813214171176	jun	1	aug	0.6	jul	0.793103448275862	jun	0.846153846153846	aug	0	jun	0.747641925532615	jul	0	aug	0.653499653499654
6.5	jun	0.782813214171176	jun	1	aug	0.6	jul	0.793103448275862	jun	0.846153846153846	aug	0	jun	0.747641925532615	aug	1	jun	0.792099792099792
6.5	jun	0.782813214171176	jun	1	aug	0.6	jul	0.793103448275862	jun	0.846153846153846	aug	0	jun	0.747641925532615	aug	1	jul	0.54954954954955
6.5	jun	0.782813214171176	jun	1	aug	0.6	jul	0.793103448275862	jun	0.846153846153846	aug	0	jun	0.747641925532615	aug	1	aug	0.653499653499654
6.5	jun	0.782813214171176	jun	1	aug	0.6	jul	0.793103448275862	jun	0.846153846153846	aug	0	jul	0.147067874226769	jun	1	jun	0.792099792099792
6.5	jun	0.782813214171176	jun	1	aug	0.6	jul	0.793103448275862	jun	0.846153846153846	aug	0	jul	0.147067874226769	jun	1	jul	0.54954954954955
6.5	jun	0.782813214171176	jun	1	aug	0.6	jul	0.793103448275862	jun	0.846153846153846	aug	0	jul	0.147067874226769	jun	1	aug	0.653499653499654
6.5	jun	0.782813214171176	jun	1	aug	0.6	jul	0.793103448275862	jun	0.846153846153846	aug	0	jul	0.147067874226769	jul	0	jun	0.792099792099792
6.5	jun	0.782813214171176	jun	1	aug	0.6	jul	0.793103448275862	jun	0.846153846153846	aug	0	jul	0.147067874226769	jul	0	jul	0.54954954954955
6.5	jun	0.782813214171176	jun	1	aug	0.6	jul	0.793103448275862	jun	0.846153846153846	aug	0	jul	0.147067874226769	jul	0	aug	0.653499653499654
6.5	jun	0.782813214171176	jun	1	aug	0.6	jul	0.793103448275862	jun	0.846153846153846	aug	0	jul	0.147067874226769	aug	1	jun	0.792099792099792
6.5	jun	0.782813214171176	jun	1	aug	0.6	jul	0.793103448275862	jun	0.846153846153846	aug	0	jul	0.147067874226769	aug	1	jul	0.54954954954955
6.5	jun	0.782813214171176	jun	1	aug	0.6	jul	0.793103448275862	jun	0.846153846153846	aug	0	jul	0.147067874226769	aug	1	aug	0.653499653499654
6.5	jun	0.782813214171176	jun	1	aug	0.6	jul	0.793103448275862	jun	0.846153846153846	aug	0	aug	0.540205169407302	jun	1	jun	0.792099792099792
6.5	jun	0.782813214171176	jun	1	aug	0.6	jul	0.793103448275862	jun	0.846153846153846	aug	0	aug	0.540205169407302	jun	1	jul	0.54954954954955
6.5	jun	0.782813214171176	jun	1	aug	0.6	jul	0.793103448275862	jun	0.846153846153846	aug	0	aug	0.540205169407302	jun	1	aug	0.653499653499654
6.5	jun	0.782813214171176	jun	1	aug	0.6	jul	0.793103448275862	jun	0.846153846153846	aug	0	aug	0.540205169407302	jul	0	jun	0.792099792099792
6.5	jun	0.782813214171176	jun	1	aug	0.6	jul	0.793103448275862	jun	0.846153846153846	aug	0	aug	0.540205169407302	jul	0	jul	0.54954954954955
6.5	jun	0.782813214171176	jun	1	aug	0.6	jul	0.793103448275862	jun	0.846153846153846	aug	0	aug	0.540205169407302	jul	0	aug	0.653499653499654
6.5	jun	0.782813214171176	jun	1	aug	0.6	jul	0.793103448275862	jun	0.846153846153846	aug	0	aug	0.540205169407302	aug	1	jun	0.792099792099792
6.5	jun	0.782813214171176	jun	1	aug	0.6	jul	0.793103448275862	jun	0.846153846153846	aug	0	aug	0.540205169407302	aug	1	jul	0.54954954954955
6.5	jun	0.782813214171176	jun	1	aug	0.6	jul	0.793103448275862	jun	0.846153846153846	aug	0	aug	0.540205169407302	aug	1	aug	0.653499653499654
6.5	jun	0.782813214171176	jun	1	aug	0.6	jul	0.793103448275862	jul	0.666666666666667	jun	1	jun	0.747641925532615	jun	1	jun	0.792099792099792
6.5	jun	0.782813214171176	jun	1	aug	0.6	jul	0.793103448275862	jul	0.666666666666667	jun	1	jun	0.747641925532615	jun	1	jul	0.54954954954955
6.5	jun	0.782813214171176	jun	1	aug	0.6	jul	0.793103448275862	jul	0.666666666666667	jun	1	jun	0.747641925532615	jun	1	aug	0.653499653499654
6.5	jun	0.782813214171176	jun	1	aug	0.6	jul	0.793103448275862	jul	0.666666666666667	jun	1	jun	0.747641925532615	jul	0	jun	0.792099792099792
6.5	jun	0.782813214171176	jun	1	aug	0.6	jul	0.793103448275862	jul	0.666666666666667	jun	1	jun	0.747641925532615	jul	0	jul	0.54954954954955
6.5	jun	0.782813214171176	jun	1	aug	0.6	jul	0.793103448275862	jul	0.666666666666667	jun	1	jun	0.747641925532615	jul	0	aug	0.653499653499654
6.5	jun	0.782813214171176	jun	1	aug	0.6	jul	0.793103448275862	jul	0.666666666666667	jun	1	jun	0.747641925532615	aug	1	jun	0.792099792099792
6.5	jun	0.782813214171176	jun	1	aug	0.6	jul	0.793103448275862	jul	0.666666666666667	jun	1	jun	0.747641925532615	aug	1	jul	0.54954954954955
6.5	jun	0.782813214171176	jun	1	aug	0.6	jul	0.793103448275862	jul	0.666666666666667	jun	1	jun	0.747641925532615	aug	1	aug	0.653499653499654
6.5	jun	0.782813214171176	jun	1	aug	0.6	jul	0.793103448275862	jul	0.666666666666667	jun	1	jul	0.147067874226769	jun	1	jun	0.792099792099792
6.5	jun	0.782813214171176	jun	1	aug	0.6	jul	0.793103448275862	jul	0.666666666666667	jun	1	jul	0.147067874226769	jun	1	jul	0.54954954954955
6.5	jun	0.782813214171176	jun	1	aug	0.6	jul	0.793103448275862	jul	0.666666666666667	jun	1	jul	0.147067874226769	jun	1	aug	0.653499653499654
6.5	jun	0.782813214171176	jun	1	aug	0.6	jul	0.793103448275862	jul	0.666666666666667	jun	1	jul	0.147067874226769	jul	0	jun	0.792099792099792
6.5	jun	0.782813214171176	jun	1	aug	0.6	jul	0.793103448275862	jul	0.666666666666667	jun	1	jul	0.147067874226769	jul	0	jul	0.54954954954955
6.5	jun	0.782813214171176	jun	1	aug	0.6	jul	0.793103448275862	jul	0.666666666666667	jun	1	jul	0.147067874226769	jul	0	aug	0.653499653499654
6.5	jun	0.782813214171176	jun	1	aug	0.6	jul	0.793103448275862	jul	0.666666666666667	jun	1	jul	0.147067874226769	aug	1	jun	0.792099792099792
6.5	jun	0.782813214171176	jun	1	aug	0.6	jul	0.793103448275862	jul	0.666666666666667	jun	1	jul	0.147067874226769	aug	1	jul	0.54954954954955
6.5	jun	0.782813214171176	jun	1	aug	0.6	jul	0.793103448275862	jul	0.666666666666667	jun	1	jul	0.147067874226769	aug	1	aug	0.653499653499654
6.5	jun	0.782813214171176	jun	1	aug	0.6	jul	0.793103448275862	jul	0.666666666666667	jun	1	aug	0.540205169407302	jun	1	jun	0.792099792099792
6.5	jun	0.782813214171176	jun	1	aug	0.6	jul	0.793103448275862	jul	0.666666666666667	jun	1	aug	0.540205169407302	jun	1	jul	0.54954954954955
6.5	jun	0.782813214171176	jun	1	aug	0.6	jul	0.793103448275862	jul	0.666666666666667	jun	1	aug	0.540205169407302	jun	1	aug	0.653499653499654
6.5	jun	0.782813214171176	jun	1	aug	0.6	jul	0.793103448275862	jul	0.666666666666667	jun	1	aug	0.540205169407302	jul	0	jun	0.792099792099792
6.5	jun	0.782813214171176	jun	1	aug	0.6	jul	0.793103448275862	jul	0.666666666666667	jun	1	aug	0.540205169407302	jul	0	jul	0.54954954954955
6.5	jun	0.782813214171176	jun	1	aug	0.6	jul	0.793103448275862	jul	0.666666666666667	jun	1	aug	0.540205169407302	jul	0	aug	0.653499653499654
6.5	jun	0.782813214171176	jun	1	aug	0.6	jul	0.793103448275862	jul	0.666666666666667	jun	1	aug	0.540205169407302	aug	1	jun	0.792099792099792
6.5	jun	0.782813214171176	jun	1	aug	0.6	jul	0.793103448275862	jul	0.666666666666667	jun	1	aug	0.540205169407302	aug	1	jul	0.54954954954955
6.5	jun	0.782813214171176	jun	1	aug	0.6	jul	0.793103448275862	jul	0.666666666666667	jun	1	aug	0.540205169407302	aug	1	aug	0.653499653499654
6.5	jun	0.782813214171176	jun	1	aug	0.6	jul	0.793103448275862	jul	0.666666666666667	jul	0	jun	0.747641925532615	jun	1	jun	0.792099792099792
6.5	jun	0.782813214171176	jun	1	aug	0.6	jul	0.793103448275862	jul	0.666666666666667	jul	0	jun	0.747641925532615	jun	1	jul	0.54954954954955
6.5	jun	0.782813214171176	jun	1	aug	0.6	jul	0.793103448275862	jul	0.666666666666667	jul	0	jun	0.747641925532615	jun	1	aug	0.653499653499654
6.5	jun	0.782813214171176	jun	1	aug	0.6	jul	0.793103448275862	jul	0.666666666666667	jul	0	jun	0.747641925532615	jul	0	jun	0.792099792099792
6.5	jun	0.782813214171176	jun	1	aug	0.6	jul	0.793103448275862	jul	0.666666666666667	jul	0	jun	0.747641925532615	jul	0	jul	0.54954954954955
6.5	jun	0.782813214171176	jun	1	aug	0.6	jul	0.793103448275862	jul	0.666666666666667	jul	0	jun	0.747641925532615	jul	0	aug	0.653499653499654
6.5	jun	0.782813214171176	jun	1	aug	0.6	jul	0.793103448275862	jul	0.666666666666667	jul	0	jun	0.747641925532615	aug	1	jun	0.792099792099792
6.5	jun	0.782813214171176	jun	1	aug	0.6	jul	0.793103448275862	jul	0.666666666666667	jul	0	jun	0.747641925532615	aug	1	jul	0.54954954954955
6.5	jun	0.782813214171176	jun	1	aug	0.6	jul	0.793103448275862	jul	0.666666666666667	jul	0	jun	0.747641925532615	aug	1	aug	0.653499653499654
6.5	jun	0.782813214171176	jun	1	aug	0.6	jul	0.793103448275862	jul	0.666666666666667	jul	0	jul	0.147067874226769	jun	1	jun	0.792099792099792
6.5	jun	0.782813214171176	jun	1	aug	0.6	jul	0.793103448275862	jul	0.666666666666667	jul	0	jul	0.147067874226769	jun	1	jul	0.54954954954955
6.5	jun	0.782813214171176	jun	1	aug	0.6	jul	0.793103448275862	jul	0.666666666666667	jul	0	jul	0.147067874226769	jun	1	aug	0.653499653499654
6.5	jun	0.782813214171176	jun	1	aug	0.6	jul	0.793103448275862	jul	0.666666666666667	jul	0	jul	0.147067874226769	jul	0	jun	0.792099792099792
6.5	jun	0.782813214171176	jun	1	aug	0.6	jul	0.793103448275862	jul	0.666666666666667	jul	0	jul	0.147067874226769	jul	0	jul	0.54954954954955
6.5	jun	0.782813214171176	jun	1	aug	0.6	jul	0.793103448275862	jul	0.666666666666667	jul	0	jul	0.147067874226769	jul	0	aug	0.653499653499654
6.5	jun	0.782813214171176	jun	1	aug	0.6	jul	0.793103448275862	jul	0.666666666666667	jul	0	jul	0.147067874226769	aug	1	jun	0.792099792099792
6.5	jun	0.782813214171176	jun	1	aug	0.6	jul	0.793103448275862	jul	0.666666666666667	jul	0	jul	0.147067874226769	aug	1	jul	0.54954954954955
6.5	jun	0.782813214171176	jun	1	aug	0.6	jul	0.793103448275862	jul	0.666666666666667	jul	0	jul	0.147067874226769	aug	1	aug	0.653499653499654
6.5	jun	0.782813214171176	jun	1	aug	0.6	jul	0.793103448275862	jul	0.666666666666667	jul	0	aug	0.540205169407302	jun	1	jun	0.792099792099792
6.5	jun	0.782813214171176	jun	1	aug	0.6	jul	0.793103448275862	jul	0.666666666666667	jul	0	aug	0.540205169407302	jun	1	jul	0.54954954954955
6.5	jun	0.782813214171176	jun	1	aug	0.6	jul	0.793103448275862	jul	0.666666666666667	jul	0	aug	0.540205169407302	jun	1	aug	0.653499653499654
6.5	jun	0.782813214171176	jun	1	aug	0.6	jul	0.793103448275862	jul	0.666666666666667	jul	0	aug	0.540205169407302	jul	0	jun	0.792099792099792
6.5	jun	0.782813214171176	jun	1	aug	0.6	jul	0.793103448275862	jul	0.666666666666667	jul	0	aug	0.540205169407302	jul	0	jul	0.54954954954955
6.5	jun	0.782813214171176	jun	1	aug	0.6	jul	0.793103448275862	jul	0.666666666666667	jul	0	aug	0.540205169407302	jul	0	aug	0.653499653499654
6.5	jun	0.782813214171176	jun	1	aug	0.6	jul	0.793103448275862	jul	0.666666666666667	jul	0	aug	0.540205169407302	aug	1	jun	0.792099792099792
6.5	jun	0.782813214171176	jun	1	aug	0.6	jul	0.793103448275862	jul	0.666666666666667	jul	0	aug	0.540205169407302	aug	1	jul	0.54954954954955
6.5	jun	0.782813214171176	jun	1	aug	0.6	jul	0.793103448275862	jul	0.666666666666667	jul	0	aug	0.540205169407302	aug	1	aug	0.653499653499654
6.5	jun	0.782813214171176	jun	1	aug	0.6	jul	0.793103448275862	jul	0.666666666666667	aug	0	jun	0.747641925532615	jun	1	jun	0.792099792099792
6.5	jun	0.782813214171176	jun	1	aug	0.6	jul	0.793103448275862	jul	0.666666666666667	aug	0	jun	0.747641925532615	jun	1	jul	0.54954954954955
6.5	jun	0.782813214171176	jun	1	aug	0.6	jul	0.793103448275862	jul	0.666666666666667	aug	0	jun	0.747641925532615	jun	1	aug	0.653499653499654
6.5	jun	0.782813214171176	jun	1	aug	0.6	jul	0.793103448275862	jul	0.666666666666667	aug	0	jun	0.747641925532615	jul	0	jun	0.792099792099792
6.5	jun	0.782813214171176	jun	1	aug	0.6	jul	0.793103448275862	jul	0.666666666666667	aug	0	jun	0.747641925532615	jul	0	jul	0.54954954954955
6.5	jun	0.782813214171176	jun	1	aug	0.6	jul	0.793103448275862	jul	0.666666666666667	aug	0	jun	0.747641925532615	jul	0	aug	0.653499653499654
6.5	jun	0.782813214171176	jun	1	aug	0.6	jul	0.793103448275862	jul	0.666666666666667	aug	0	jun	0.747641925532615	aug	1	jun	0.792099792099792
6.5	jun	0.782813214171176	jun	1	aug	0.6	jul	0.793103448275862	jul	0.666666666666667	aug	0	jun	0.747641925532615	aug	1	jul	0.54954954954955
6.5	jun	0.782813214171176	jun	1	aug	0.6	jul	0.793103448275862	jul	0.666666666666667	aug	0	jun	0.747641925532615	aug	1	aug	0.653499653499654
6.5	jun	0.782813214171176	jun	1	aug	0.6	jul	0.793103448275862	jul	0.666666666666667	aug	0	jul	0.147067874226769	jun	1	jun	0.792099792099792
6.5	jun	0.782813214171176	jun	1	aug	0.6	jul	0.793103448275862	jul	0.666666666666667	aug	0	jul	0.147067874226769	jun	1	jul	0.54954954954955
6.5	jun	0.782813214171176	jun	1	aug	0.6	jul	0.793103448275862	jul	0.666666666666667	aug	0	jul	0.147067874226769	jun	1	aug	0.653499653499654
6.5	jun	0.782813214171176	jun	1	aug	0.6	jul	0.793103448275862	jul	0.666666666666667	aug	0	jul	0.147067874226769	jul	0	jun	0.792099792099792
6.5	jun	0.782813214171176	jun	1	aug	0.6	jul	0.793103448275862	jul	0.666666666666667	aug	0	jul	0.147067874226769	jul	0	jul	0.54954954954955
6.5	jun	0.782813214171176	jun	1	aug	0.6	jul	0.793103448275862	jul	0.666666666666667	aug	0	jul	0.147067874226769	jul	0	aug	0.653499653499654
6.5	jun	0.782813214171176	jun	1	aug	0.6	jul	0.793103448275862	jul	0.666666666666667	aug	0	jul	0.147067874226769	aug	1	jun	0.792099792099792
6.5	jun	0.782813214171176	jun	1	aug	0.6	jul	0.793103448275862	jul	0.666666666666667	aug	0	jul	0.147067874226769	aug	1	jul	0.54954954954955
6.5	jun	0.782813214171176	jun	1	aug	0.6	jul	0.793103448275862	jul	0.666666666666667	aug	0	jul	0.147067874226769	aug	1	aug	0.653499653499654
6.5	jun	0.782813214171176	jun	1	aug	0.6	jul	0.793103448275862	jul	0.666666666666667	aug	0	aug	0.540205169407302	jun	1	jun	0.792099792099792
6.5	jun	0.782813214171176	jun	1	aug	0.6	jul	0.793103448275862	jul	0.666666666666667	aug	0	aug	0.540205169407302	jun	1	jul	0.54954954954955
6.5	jun	0.782813214171176	jun	1	aug	0.6	jul	0.793103448275862	jul	0.666666666666667	aug	0	aug	0.540205169407302	jun	1	aug	0.653499653499654
6.5	jun	0.782813214171176	jun	1	aug	0.6	jul	0.793103448275862	jul	0.666666666666667	aug	0	aug	0.540205169407302	jul	0	jun	0.792099792099792
6.5	jun	0.782813214171176	jun	1	aug	0.6	jul	0.793103448275862	jul	0.666666666666667	aug	0	aug	0.540205169407302	jul	0	jul	0.54954954954955
6.5	jun	0.782813214171176	jun	1	aug	0.6	jul	0.793103448275862	jul	0.666666666666667	aug	0	aug	0.540205169407302	jul	0	aug	0.653499653499654
6.5	jun	0.782813214171176	jun	1	aug	0.6	jul	0.793103448275862	jul	0.666666666666667	aug	0	aug	0.540205169407302	aug	1	jun	0.792099792099792
6.5	jun	0.782813214171176	jun	1	aug	0.6	jul	0.793103448275862	jul	0.666666666666667	aug	0	aug	0.540205169407302	aug	1	jul	0.54954954954955
6.5	jun	0.782813214171176	jun	1	aug	0.6	jul	0.793103448275862	jul	0.666666666666667	aug	0	aug	0.540205169407302	aug	1	aug	0.653499653499654
6.5	jun	0.782813214171176	jun	1	aug	0.6	jul	0.793103448275862	aug	0.743589743589744	jun	1	jun	0.747641925532615	jun	1	jun	0.792099792099792
6.5	jun	0.782813214171176	jun	1	aug	0.6	jul	0.793103448275862	aug	0.743589743589744	jun	1	jun	0.747641925532615	jun	1	jul	0.54954954954955
6.5	jun	0.782813214171176	jun	1	aug	0.6	jul	0.793103448275862	aug	0.743589743589744	jun	1	jun	0.747641925532615	jun	1	aug	0.653499653499654
6.5	jun	0.782813214171176	jun	1	aug	0.6	jul	0.793103448275862	aug	0.743589743589744	jun	1	jun	0.747641925532615	jul	0	jun	0.792099792099792
6.5	jun	0.782813214171176	jun	1	aug	0.6	jul	0.793103448275862	aug	0.743589743589744	jun	1	jun	0.747641925532615	jul	0	jul	0.54954954954955
6.5	jun	0.782813214171176	jun	1	aug	0.6	jul	0.793103448275862	aug	0.743589743589744	jun	1	jun	0.747641925532615	jul	0	aug	0.653499653499654
6.5	jun	0.782813214171176	jun	1	aug	0.6	jul	0.793103448275862	aug	0.743589743589744	jun	1	jun	0.747641925532615	aug	1	jun	0.792099792099792
6.5	jun	0.782813214171176	jun	1	aug	0.6	jul	0.793103448275862	aug	0.743589743589744	jun	1	jun	0.747641925532615	aug	1	jul	0.54954954954955
6.5	jun	0.782813214171176	jun	1	aug	0.6	jul	0.793103448275862	aug	0.743589743589744	jun	1	jun	0.747641925532615	aug	1	aug	0.653499653499654
6.5	jun	0.782813214171176	jun	1	aug	0.6	jul	0.793103448275862	aug	0.743589743589744	jun	1	jul	0.147067874226769	jun	1	jun	0.792099792099792
6.5	jun	0.782813214171176	jun	1	aug	0.6	jul	0.793103448275862	aug	0.743589743589744	jun	1	jul	0.147067874226769	jun	1	jul	0.54954954954955
6.5	jun	0.782813214171176	jun	1	aug	0.6	jul	0.793103448275862	aug	0.743589743589744	jun	1	jul	0.147067874226769	jun	1	aug	0.653499653499654
6.5	jun	0.782813214171176	jun	1	aug	0.6	jul	0.793103448275862	aug	0.743589743589744	jun	1	jul	0.147067874226769	jul	0	jun	0.792099792099792
6.5	jun	0.782813214171176	jun	1	aug	0.6	jul	0.793103448275862	aug	0.743589743589744	jun	1	jul	0.147067874226769	jul	0	jul	0.54954954954955
6.5	jun	0.782813214171176	jun	1	aug	0.6	jul	0.793103448275862	aug	0.743589743589744	jun	1	jul	0.147067874226769	jul	0	aug	0.653499653499654
6.5	jun	0.782813214171176	jun	1	aug	0.6	jul	0.793103448275862	aug	0.743589743589744	jun	1	jul	0.147067874226769	aug	1	jun	0.792099792099792
6.5	jun	0.782813214171176	jun	1	aug	0.6	jul	0.793103448275862	aug	0.743589743589744	jun	1	jul	0.147067874226769	aug	1	jul	0.54954954954955
6.5	jun	0.782813214171176	jun	1	aug	0.6	jul	0.793103448275862	aug	0.743589743589744	jun	1	jul	0.147067874226769	aug	1	aug	0.653499653499654
6.5	jun	0.782813214171176	jun	1	aug	0.6	jul	0.793103448275862	aug	0.743589743589744	jun	1	aug	0.540205169407302	jun	1	jun	0.792099792099792
6.5	jun	0.782813214171176	jun	1	aug	0.6	jul	0.793103448275862	aug	0.743589743589744	jun	1	aug	0.540205169407302	jun	1	jul	0.54954954954955
6.5	jun	0.782813214171176	jun	1	aug	0.6	jul	0.793103448275862	aug	0.743589743589744	jun	1	aug	0.540205169407302	jun	1	aug	0.653499653499654
6.5	jun	0.782813214171176	jun	1	aug	0.6	jul	0.793103448275862	aug	0.743589743589744	jun	1	aug	0.540205169407302	jul	0	jun	0.792099792099792
6.5	jun	0.782813214171176	jun	1	aug	0.6	jul	0.793103448275862	aug	0.743589743589744	jun	1	aug	0.540205169407302	jul	0	jul	0.54954954954955
6.5	jun	0.782813214171176	jun	1	aug	0.6	jul	0.793103448275862	aug	0.743589743589744	jun	1	aug	0.540205169407302	jul	0	aug	0.653499653499654
6.5	jun	0.782813214171176	jun	1	aug	0.6	jul	0.793103448275862	aug	0.743589743589744	jun	1	aug	0.540205169407302	aug	1	jun	0.792099792099792
6.5	jun	0.782813214171176	jun	1	aug	0.6	jul	0.793103448275862	aug	0.743589743589744	jun	1	aug	0.540205169407302	aug	1	jul	0.54954954954955
6.5	jun	0.782813214171176	jun	1	aug	0.6	jul	0.793103448275862	aug	0.743589743589744	jun	1	aug	0.540205169407302	aug	1	aug	0.653499653499654
6.5	jun	0.782813214171176	jun	1	aug	0.6	jul	0.793103448275862	aug	0.743589743589744	jul	0	jun	0.747641925532615	jun	1	jun	0.792099792099792
6.5	jun	0.782813214171176	jun	1	aug	0.6	jul	0.793103448275862	aug	0.743589743589744	jul	0	jun	0.747641925532615	jun	1	jul	0.54954954954955
6.5	jun	0.782813214171176	jun	1	aug	0.6	jul	0.793103448275862	aug	0.743589743589744	jul	0	jun	0.747641925532615	jun	1	aug	0.653499653499654
6.5	jun	0.782813214171176	jun	1	aug	0.6	jul	0.793103448275862	aug	0.743589743589744	jul	0	jun	0.747641925532615	jul	0	jun	0.792099792099792
6.5	jun	0.782813214171176	jun	1	aug	0.6	jul	0.793103448275862	aug	0.743589743589744	jul	0	jun	0.747641925532615	jul	0	jul	0.54954954954955
6.5	jun	0.782813214171176	jun	1	aug	0.6	jul	0.793103448275862	aug	0.743589743589744	jul	0	jun	0.747641925532615	jul	0	aug	0.653499653499654
6.5	jun	0.782813214171176	jun	1	aug	0.6	jul	0.793103448275862	aug	0.743589743589744	jul	0	jun	0.747641925532615	aug	1	jun	0.792099792099792
6.5	jun	0.782813214171176	jun	1	aug	0.6	jul	0.793103448275862	aug	0.743589743589744	jul	0	jun	0.747641925532615	aug	1	jul	0.54954954954955
6.5	jun	0.782813214171176	jun	1	aug	0.6	jul	0.793103448275862	aug	0.743589743589744	jul	0	jun	0.747641925532615	aug	1	aug	0.653499653499654
6.5	jun	0.782813214171176	jun	1	aug	0.6	jul	0.793103448275862	aug	0.743589743589744	jul	0	jul	0.147067874226769	jun	1	jun	0.792099792099792
6.5	jun	0.782813214171176	jun	1	aug	0.6	jul	0.793103448275862	aug	0.743589743589744	jul	0	jul	0.147067874226769	jun	1	jul	0.54954954954955
6.5	jun	0.782813214171176	jun	1	aug	0.6	jul	0.793103448275862	aug	0.743589743589744	jul	0	jul	0.147067874226769	jun	1	aug	0.653499653499654
6.5	jun	0.782813214171176	jun	1	aug	0.6	jul	0.793103448275862	aug	0.743589743589744	jul	0	jul	0.147067874226769	jul	0	jun	0.792099792099792
6.5	jun	0.782813214171176	jun	1	aug	0.6	jul	0.793103448275862	aug	0.743589743589744	jul	0	jul	0.147067874226769	jul	0	jul	0.54954954954955
6.5	jun	0.782813214171176	jun	1	aug	0.6	jul	0.793103448275862	aug	0.743589743589744	jul	0	jul	0.147067874226769	jul	0	aug	0.653499653499654
6.5	jun	0.782813214171176	jun	1	aug	0.6	jul	0.793103448275862	aug	0.743589743589744	jul	0	jul	0.147067874226769	aug	1	jun	0.792099792099792
6.5	jun	0.782813214171176	jun	1	aug	0.6	jul	0.793103448275862	aug	0.743589743589744	jul	0	jul	0.147067874226769	aug	1	jul	0.54954954954955
6.5	jun	0.782813214171176	jun	1	aug	0.6	jul	0.793103448275862	aug	0.743589743589744	jul	0	jul	0.147067874226769	aug	1	aug	0.653499653499654
6.5	jun	0.782813214171176	jun	1	aug	0.6	jul	0.793103448275862	aug	0.743589743589744	jul	0	aug	0.540205169407302	jun	1	jun	0.792099792099792
6.5	jun	0.782813214171176	jun	1	aug	0.6	jul	0.793103448275862	aug	0.743589743589744	jul	0	aug	0.540205169407302	jun	1	jul	0.54954954954955
6.5	jun	0.782813214171176	jun	1	aug	0.6	jul	0.793103448275862	aug	0.743589743589744	jul	0	aug	0.540205169407302	jun	1	aug	0.653499653499654
6.5	jun	0.782813214171176	jun	1	aug	0.6	jul	0.793103448275862	aug	0.743589743589744	jul	0	aug	0.540205169407302	jul	0	jun	0.792099792099792
6.5	jun	0.782813214171176	jun	1	aug	0.6	jul	0.793103448275862	aug	0.743589743589744	jul	0	aug	0.540205169407302	jul	0	jul	0.54954954954955
6.5	jun	0.782813214171176	jun	1	aug	0.6	jul	0.793103448275862	aug	0.743589743589744	jul	0	aug	0.540205169407302	jul	0	aug	0.653499653499654
6.5	jun	0.782813214171176	jun	1	aug	0.6	jul	0.793103448275862	aug	0.743589743589744	jul	0	aug	0.540205169407302	aug	1	jun	0.792099792099792
6.5	jun	0.782813214171176	jun	1	aug	0.6	jul	0.793103448275862	aug	0.743589743589744	jul	0	aug	0.540205169407302	aug	1	jul	0.54954954954955
6.5	jun	0.782813214171176	jun	1	aug	0.6	jul	0.793103448275862	aug	0.743589743589744	jul	0	aug	0.540205169407302	aug	1	aug	0.653499653499654
6.5	jun	0.782813214171176	jun	1	aug	0.6	jul	0.793103448275862	aug	0.743589743589744	aug	0	jun	0.747641925532615	jun	1	jun	0.792099792099792
6.5	jun	0.782813214171176	jun	1	aug	0.6	jul	0.793103448275862	aug	0.743589743589744	aug	0	jun	0.747641925532615	jun	1	jul	0.54954954954955
6.5	jun	0.782813214171176	jun	1	aug	0.6	jul	0.793103448275862	aug	0.743589743589744	aug	0	jun	0.747641925532615	jun	1	aug	0.653499653499654
6.5	jun	0.782813214171176	jun	1	aug	0.6	jul	0.793103448275862	aug	0.743589743589744	aug	0	jun	0.747641925532615	jul	0	jun	0.792099792099792
6.5	jun	0.782813214171176	jun	1	aug	0.6	jul	0.793103448275862	aug	0.743589743589744	aug	0	jun	0.747641925532615	jul	0	jul	0.54954954954955
6.5	jun	0.782813214171176	jun	1	aug	0.6	jul	0.793103448275862	aug	0.743589743589744	aug	0	jun	0.747641925532615	jul	0	aug	0.653499653499654
6.5	jun	0.782813214171176	jun	1	aug	0.6	jul	0.793103448275862	aug	0.743589743589744	aug	0	jun	0.747641925532615	aug	1	jun	0.792099792099792
6.5	jun	0.782813214171176	jun	1	aug	0.6	jul	0.793103448275862	aug	0.743589743589744	aug	0	jun	0.747641925532615	aug	1	jul	0.54954954954955
6.5	jun	0.782813214171176	jun	1	aug	0.6	jul	0.793103448275862	aug	0.743589743589744	aug	0	jun	0.747641925532615	aug	1	aug	0.653499653499654
6.5	jun	0.782813214171176	jun	1	aug	0.6	jul	0.793103448275862	aug	0.743589743589744	aug	0	jul	0.147067874226769	jun	1	jun	0.792099792099792
6.5	jun	0.782813214171176	jun	1	aug	0.6	jul	0.793103448275862	aug	0.743589743589744	aug	0	jul	0.147067874226769	jun	1	jul	0.54954954954955
6.5	jun	0.782813214171176	jun	1	aug	0.6	jul	0.793103448275862	aug	0.743589743589744	aug	0	jul	0.147067874226769	jun	1	aug	0.653499653499654
6.5	jun	0.782813214171176	jun	1	aug	0.6	jul	0.793103448275862	aug	0.743589743589744	aug	0	jul	0.147067874226769	jul	0	jun	0.792099792099792
6.5	jun	0.782813214171176	jun	1	aug	0.6	jul	0.793103448275862	aug	0.743589743589744	aug	0	jul	0.147067874226769	jul	0	jul	0.54954954954955
6.5	jun	0.782813214171176	jun	1	aug	0.6	jul	0.793103448275862	aug	0.743589743589744	aug	0	jul	0.147067874226769	jul	0	aug	0.653499653499654
6.5	jun	0.782813214171176	jun	1	aug	0.6	jul	0.793103448275862	aug	0.743589743589744	aug	0	jul	0.147067874226769	aug	1	jun	0.792099792099792
6.5	jun	0.782813214171176	jun	1	aug	0.6	jul	0.793103448275862	aug	0.743589743589744	aug	0	jul	0.147067874226769	aug	1	jul	0.54954954954955
6.5	jun	0.782813214171176	jun	1	aug	0.6	jul	0.793103448275862	aug	0.743589743589744	aug	0	jul	0.147067874226769	aug	1	aug	0.653499653499654
6.5	jun	0.782813214171176	jun	1	aug	0.6	jul	0.793103448275862	aug	0.743589743589744	aug	0	aug	0.540205169407302	jun	1	jun	0.792099792099792
6.5	jun	0.782813214171176	jun	1	aug	0.6	jul	0.793103448275862	aug	0.743589743589744	aug	0	aug	0.540205169407302	jun	1	jul	0.54954954954955
6.5	jun	0.782813214171176	jun	1	aug	0.6	jul	0.793103448275862	aug	0.743589743589744	aug	0	aug	0.540205169407302	jun	1	aug	0.653499653499654
6.5	jun	0.782813214171176	jun	1	aug	0.6	jul	0.793103448275862	aug	0.743589743589744	aug	0	aug	0.540205169407302	jul	0	jun	0.792099792099792
6.5	jun	0.782813214171176	jun	1	aug	0.6	jul	0.793103448275862	aug	0.743589743589744	aug	0	aug	0.540205169407302	jul	0	jul	0.54954954954955
6.5	jun	0.782813214171176	jun	1	aug	0.6	jul	0.793103448275862	aug	0.743589743589744	aug	0	aug	0.540205169407302	jul	0	aug	0.653499653499654
6.5	jun	0.782813214171176	jun	1	aug	0.6	jul	0.793103448275862	aug	0.743589743589744	aug	0	aug	0.540205169407302	aug	1	jun	0.792099792099792
6.5	jun	0.782813214171176	jun	1	aug	0.6	jul	0.793103448275862	aug	0.743589743589744	aug	0	aug	0.540205169407302	aug	1	jul	0.54954954954955
6.5	jun	0.782813214171176	jun	1	aug	0.6	jul	0.793103448275862	aug	0.743589743589744	aug	0	aug	0.540205169407302	aug	1	aug	0.653499653499654
6.5	jun	0.782813214171176	jun	1	aug	0.6	aug	0.793103448275862	jun	0.846153846153846	jun	1	jun	0.747641925532615	jun	1	jun	0.792099792099792
6.5	jun	0.782813214171176	jun	1	aug	0.6	aug	0.793103448275862	jun	0.846153846153846	jun	1	jun	0.747641925532615	jun	1	jul	0.54954954954955
6.5	jun	0.782813214171176	jun	1	aug	0.6	aug	0.793103448275862	jun	0.846153846153846	jun	1	jun	0.747641925532615	jun	1	aug	0.653499653499654
6.5	jun	0.782813214171176	jun	1	aug	0.6	aug	0.793103448275862	jun	0.846153846153846	jun	1	jun	0.747641925532615	jul	0	jun	0.792099792099792
6.5	jun	0.782813214171176	jun	1	aug	0.6	aug	0.793103448275862	jun	0.846153846153846	jun	1	jun	0.747641925532615	jul	0	jul	0.54954954954955
6.5	jun	0.782813214171176	jun	1	aug	0.6	aug	0.793103448275862	jun	0.846153846153846	jun	1	jun	0.747641925532615	jul	0	aug	0.653499653499654
6.5	jun	0.782813214171176	jun	1	aug	0.6	aug	0.793103448275862	jun	0.846153846153846	jun	1	jun	0.747641925532615	aug	1	jun	0.792099792099792
6.5	jun	0.782813214171176	jun	1	aug	0.6	aug	0.793103448275862	jun	0.846153846153846	jun	1	jun	0.747641925532615	aug	1	jul	0.54954954954955
6.5	jun	0.782813214171176	jun	1	aug	0.6	aug	0.793103448275862	jun	0.846153846153846	jun	1	jun	0.747641925532615	aug	1	aug	0.653499653499654
6.5	jun	0.782813214171176	jun	1	aug	0.6	aug	0.793103448275862	jun	0.846153846153846	jun	1	jul	0.147067874226769	jun	1	jun	0.792099792099792
6.5	jun	0.782813214171176	jun	1	aug	0.6	aug	0.793103448275862	jun	0.846153846153846	jun	1	jul	0.147067874226769	jun	1	jul	0.54954954954955
6.5	jun	0.782813214171176	jun	1	aug	0.6	aug	0.793103448275862	jun	0.846153846153846	jun	1	jul	0.147067874226769	jun	1	aug	0.653499653499654
6.5	jun	0.782813214171176	jun	1	aug	0.6	aug	0.793103448275862	jun	0.846153846153846	jun	1	jul	0.147067874226769	jul	0	jun	0.792099792099792
6.5	jun	0.782813214171176	jun	1	aug	0.6	aug	0.793103448275862	jun	0.846153846153846	jun	1	jul	0.147067874226769	jul	0	jul	0.54954954954955
6.5	jun	0.782813214171176	jun	1	aug	0.6	aug	0.793103448275862	jun	0.846153846153846	jun	1	jul	0.147067874226769	jul	0	aug	0.653499653499654
6.5	jun	0.782813214171176	jun	1	aug	0.6	aug	0.793103448275862	jun	0.846153846153846	jun	1	jul	0.147067874226769	aug	1	jun	0.792099792099792
6.5	jun	0.782813214171176	jun	1	aug	0.6	aug	0.793103448275862	jun	0.846153846153846	jun	1	jul	0.147067874226769	aug	1	jul	0.54954954954955
6.5	jun	0.782813214171176	jun	1	aug	0.6	aug	0.793103448275862	jun	0.846153846153846	jun	1	jul	0.147067874226769	aug	1	aug	0.653499653499654
6.5	jun	0.782813214171176	jun	1	aug	0.6	aug	0.793103448275862	jun	0.846153846153846	jun	1	aug	0.540205169407302	jun	1	jun	0.792099792099792
6.5	jun	0.782813214171176	jun	1	aug	0.6	aug	0.793103448275862	jun	0.846153846153846	jun	1	aug	0.540205169407302	jun	1	jul	0.54954954954955
6.5	jun	0.782813214171176	jun	1	aug	0.6	aug	0.793103448275862	jun	0.846153846153846	jun	1	aug	0.540205169407302	jun	1	aug	0.653499653499654
6.5	jun	0.782813214171176	jun	1	aug	0.6	aug	0.793103448275862	jun	0.846153846153846	jun	1	aug	0.540205169407302	jul	0	jun	0.792099792099792
6.5	jun	0.782813214171176	jun	1	aug	0.6	aug	0.793103448275862	jun	0.846153846153846	jun	1	aug	0.540205169407302	jul	0	jul	0.54954954954955
6.5	jun	0.782813214171176	jun	1	aug	0.6	aug	0.793103448275862	jun	0.846153846153846	jun	1	aug	0.540205169407302	jul	0	aug	0.653499653499654
6.5	jun	0.782813214171176	jun	1	aug	0.6	aug	0.793103448275862	jun	0.846153846153846	jun	1	aug	0.540205169407302	aug	1	jun	0.792099792099792
6.5	jun	0.782813214171176	jun	1	aug	0.6	aug	0.793103448275862	jun	0.846153846153846	jun	1	aug	0.540205169407302	aug	1	jul	0.54954954954955
6.5	jun	0.782813214171176	jun	1	aug	0.6	aug	0.793103448275862	jun	0.846153846153846	jun	1	aug	0.540205169407302	aug	1	aug	0.653499653499654
6.5	jun	0.782813214171176	jun	1	aug	0.6	aug	0.793103448275862	jun	0.846153846153846	jul	0	jun	0.747641925532615	jun	1	jun	0.792099792099792
6.5	jun	0.782813214171176	jun	1	aug	0.6	aug	0.793103448275862	jun	0.846153846153846	jul	0	jun	0.747641925532615	jun	1	jul	0.54954954954955
6.5	jun	0.782813214171176	jun	1	aug	0.6	aug	0.793103448275862	jun	0.846153846153846	jul	0	jun	0.747641925532615	jun	1	aug	0.653499653499654
6.5	jun	0.782813214171176	jun	1	aug	0.6	aug	0.793103448275862	jun	0.846153846153846	jul	0	jun	0.747641925532615	jul	0	jun	0.792099792099792
6.5	jun	0.782813214171176	jun	1	aug	0.6	aug	0.793103448275862	jun	0.846153846153846	jul	0	jun	0.747641925532615	jul	0	jul	0.54954954954955
6.5	jun	0.782813214171176	jun	1	aug	0.6	aug	0.793103448275862	jun	0.846153846153846	jul	0	jun	0.747641925532615	jul	0	aug	0.653499653499654
6.5	jun	0.782813214171176	jun	1	aug	0.6	aug	0.793103448275862	jun	0.846153846153846	jul	0	jun	0.747641925532615	aug	1	jun	0.792099792099792
6.5	jun	0.782813214171176	jun	1	aug	0.6	aug	0.793103448275862	jun	0.846153846153846	jul	0	jun	0.747641925532615	aug	1	jul	0.54954954954955
6.5	jun	0.782813214171176	jun	1	aug	0.6	aug	0.793103448275862	jun	0.846153846153846	jul	0	jun	0.747641925532615	aug	1	aug	0.653499653499654
6.5	jun	0.782813214171176	jun	1	aug	0.6	aug	0.793103448275862	jun	0.846153846153846	jul	0	jul	0.147067874226769	jun	1	jun	0.792099792099792
6.5	jun	0.782813214171176	jun	1	aug	0.6	aug	0.793103448275862	jun	0.846153846153846	jul	0	jul	0.147067874226769	jun	1	jul	0.54954954954955
6.5	jun	0.782813214171176	jun	1	aug	0.6	aug	0.793103448275862	jun	0.846153846153846	jul	0	jul	0.147067874226769	jun	1	aug	0.653499653499654
6.5	jun	0.782813214171176	jun	1	aug	0.6	aug	0.793103448275862	jun	0.846153846153846	jul	0	jul	0.147067874226769	jul	0	jun	0.792099792099792
6.5	jun	0.782813214171176	jun	1	aug	0.6	aug	0.793103448275862	jun	0.846153846153846	jul	0	jul	0.147067874226769	jul	0	jul	0.54954954954955
6.5	jun	0.782813214171176	jun	1	aug	0.6	aug	0.793103448275862	jun	0.846153846153846	jul	0	jul	0.147067874226769	jul	0	aug	0.653499653499654
6.5	jun	0.782813214171176	jun	1	aug	0.6	aug	0.793103448275862	jun	0.846153846153846	jul	0	jul	0.147067874226769	aug	1	jun	0.792099792099792
6.5	jun	0.782813214171176	jun	1	aug	0.6	aug	0.793103448275862	jun	0.846153846153846	jul	0	jul	0.147067874226769	aug	1	jul	0.54954954954955
6.5	jun	0.782813214171176	jun	1	aug	0.6	aug	0.793103448275862	jun	0.846153846153846	jul	0	jul	0.147067874226769	aug	1	aug	0.653499653499654
6.5	jun	0.782813214171176	jun	1	aug	0.6	aug	0.793103448275862	jun	0.846153846153846	jul	0	aug	0.540205169407302	jun	1	jun	0.792099792099792
6.5	jun	0.782813214171176	jun	1	aug	0.6	aug	0.793103448275862	jun	0.846153846153846	jul	0	aug	0.540205169407302	jun	1	jul	0.54954954954955
6.5	jun	0.782813214171176	jun	1	aug	0.6	aug	0.793103448275862	jun	0.846153846153846	jul	0	aug	0.540205169407302	jun	1	aug	0.653499653499654
6.5	jun	0.782813214171176	jun	1	aug	0.6	aug	0.793103448275862	jun	0.846153846153846	jul	0	aug	0.540205169407302	jul	0	jun	0.792099792099792
6.5	jun	0.782813214171176	jun	1	aug	0.6	aug	0.793103448275862	jun	0.846153846153846	jul	0	aug	0.540205169407302	jul	0	jul	0.54954954954955
6.5	jun	0.782813214171176	jun	1	aug	0.6	aug	0.793103448275862	jun	0.846153846153846	jul	0	aug	0.540205169407302	jul	0	aug	0.653499653499654
6.5	jun	0.782813214171176	jun	1	aug	0.6	aug	0.793103448275862	jun	0.846153846153846	jul	0	aug	0.540205169407302	aug	1	jun	0.792099792099792
6.5	jun	0.782813214171176	jun	1	aug	0.6	aug	0.793103448275862	jun	0.846153846153846	jul	0	aug	0.540205169407302	aug	1	jul	0.54954954954955
6.5	jun	0.782813214171176	jun	1	aug	0.6	aug	0.793103448275862	jun	0.846153846153846	jul	0	aug	0.540205169407302	aug	1	aug	0.653499653499654
6.5	jun	0.782813214171176	jun	1	aug	0.6	aug	0.793103448275862	jun	0.846153846153846	aug	0	jun	0.747641925532615	jun	1	jun	0.792099792099792
[truncated: 116,099 more rows]
