# Supplementary material for: Ecological forecasts for marine resource management during climate extremes
Source: Nat Commun. 2023 Dec 5;14:7701. doi: 10.1038/s41467-023-43188-0 (PMC10698027; doi:10.1038/s41467-023-43188-0)
Supplement: Supplementary file 4 — Source Data [file 41467_2023_43188_MOESM4_ESM.zip › source_data/fig1_topleft_map.csv]

x	y	value	lon
229	48	8.94402503967285	-131
230	48	8.93599891662598	-130
231	48	8.86550331115723	-129
232	48	8.64702796936035	-128
233	48	8.24849891662598	-127
234	48	7.59200429916382	-126
235	48	7.57650136947632	-125
229	47	9.41250038146973	-131
230	47	9.44402503967285	-130
231	47	9.40450477600098	-129
232	47	9.28750038146973	-128
233	47	9.02950477600098	-127
234	47	8.50600624084473	-126
235	47	8.37349891662598	-125
229	46	10.0060062408447	-131
230	46	10.029504776001	-130
231	46	9.97500038146973	-129
232	46	9.84200477600098	-128
233	46	9.60000038146973	-127
234	46	9.15450477600098	-126
235	46	9.06902503967285	-125
229	45	10.6470279693604	-131
230	45	10.6310062408447	-130
231	45	10.529504776001	-129
232	45	10.3345279693604	-128
233	45	10.060998916626	-127
234	45	9.70150184631348	-126
235	45	9.65450477600098	-125
229	44	11.310998916626	-131
230	44	11.2720279693604	-130
231	44	11.123498916626	-129
232	44	10.8655033111572	-128
233	44	10.5530033111572	-127
234	44	10.2405033111572	-126
235	44	10.1780033111572	-125
229	43	11.9830265045166	-131
230	43	11.9125003814697	-130
231	43	11.717004776001	-129
232	43	11.4205265045166	-128
233	43	11.0690250396729	-127
234	43	10.7015018463135	-126
235	43	10.6470279693604	-125
229	42	12.5765018463135	-131
230	42	12.4750003814697	-130
231	42	12.2330265045166	-129
232	42	11.8970279693604	-128
233	42	11.5220279693604	-127
234	42	11.154504776001	-126
235	42	11.1000003814697	-125
229	41	13.123498916626	-131
230	41	12.9905033111572	-130
231	41	12.7015018463135	-129
232	41	12.3580265045166	-128
233	41	11.967004776001	-127
234	41	11.592004776001	-126
235	41	11.529504776001	-125
229	40	13.6625003814697	-131
230	40	13.4905033111572	-130
231	40	13.185998916626	-129
232	40	12.8265018463135	-128
233	40	12.4125003814697	-127
234	40	11.9830265045166	-126
235	40	11.8890018463135	-125
229	39	14.1780033111572	-131
230	39	13.9750003814697	-130
231	39	13.6705265045166	-129
232	39	13.2955265045166	-128
233	39	12.8810062408447	-127
234	39	12.435998916626	-126
235	39	12.1080265045166	-125
236	39	11.8580265045166	-124
229	38	14.685998916626	-131
230	38	14.4440250396729	-130
231	38	14.1470279693604	-129
232	38	13.7955265045166	-128
233	38	13.404504776001	-127
234	38	12.9830265045166	-126
235	38	12.4830265045166	-125
236	38	12.0765018463135	-124
237	38	11.8030033111572	-123
229	37	15.185998916626	-131
230	37	14.935998916626	-130
231	37	14.6310062408447	-129
232	37	14.2955265045166	-128
233	37	13.9280033111572	-127
234	37	13.529504776001	-126
235	37	13.0375003814697	-125
236	37	12.592004776001	-124
237	37	12.2330265045166	-123
238	37	12.404504776001	-122
229	36	15.6940250396729	-131
230	36	15.435998916626	-130
231	36	15.123498916626	-129
232	36	14.7875003814697	-128
233	36	14.4280033111572	-127
234	36	14.029504776001	-126
235	36	13.623498916626	-125
236	36	13.2015018463135	-124
237	36	12.8030033111572	-123
238	36	12.7955265045166	-122
229	35	16.2095279693604	-131
230	35	15.9440250396729	-130
231	35	15.6390018463135	-129
232	35	15.3190250396729	-128
233	35	14.998498916626	-127
234	35	14.654504776001	-126
235	35	14.2875003814697	-125
236	35	13.8580265045166	-124
237	35	13.3810062408447	-123
238	35	13.2330265045166	-122
239	35	13.373498916626	-121
229	34	16.7405033111572	-131
230	34	16.5060062408447	-130
231	34	16.2405033111572	-129
232	34	15.967004776001	-128
233	34	15.685998916626	-127
234	34	15.3810062408447	-126
235	34	15.0140018463135	-125
236	34	14.5690250396729	-124
237	34	14.0455265045166	-123
238	34	13.8030033111572	-122
239	34	13.8500003814697	-121
240	34	14.0690250396729	-120
241	34	14.373498916626	-119
229	33	17.2560062408447	-131
230	33	17.0690250396729	-130
231	33	16.842004776001	-129
232	33	16.6080265045166	-128
233	33	16.3500003814697	-127
234	33	16.0530033111572	-126
235	33	15.6705265045166	-125
236	33	15.1940250396729	-124
237	33	14.6390018463135	-123
238	33	14.4515018463135	-122
239	33	14.4595279693604	-121
240	33	14.6000003814697	-120
241	33	14.8190250396729	-119
242	33	15.1080265045166	-118
229	32	17.7250003814697	-131
230	32	17.5610294342041	-130
231	32	17.342004776001	-129
232	32	17.092004776001	-128
233	32	16.8190250396729	-127
234	32	16.5220279693604	-126
235	32	16.1940250396729	-125
236	32	15.7875003814697	-124
237	32	15.2955265045166	-123
238	32	15.0845279693604	-122
239	32	14.9905033111572	-121
240	32	14.9905033111572	-120
241	32	15.092004776001	-119
242	32	15.2955265045166	-118
243	32	15.4595279693604	-117
229	31	18.1625003814697	-131
230	31	18.0060062408447	-130
231	31	17.7640018463135	-129
232	31	17.4750003814697	-128
233	31	17.1625003814697	-127
234	31	16.8580265045166	-126
235	31	16.592004776001	-125
236	31	16.279504776001	-124
237	31	15.9125003814697	-123
238	31	15.7015018463135	-122
239	31	15.5530033111572	-121
240	31	15.4830265045166	-120
241	31	15.5375003814697	-119
242	31	15.7095279693604	-118
243	31	15.967004776001	-117
246	31	16.7720279693604	-114
229	30	18.5140018463135	-131
230	30	18.3265018463135	-130
231	30	18.0845279693604	-129
232	30	17.7875003814697	-128
233	30	17.4750003814697	-127
234	30	17.1780033111572	-126
235	30	16.9515018463135	-125
236	30	16.717004776001	-124
237	30	16.467004776001	-123
238	30	16.3030033111572	-122
239	30	16.1470279693604	-121
240	30	16.0530033111572	-120
241	30	16.1310062408447	-119
242	30	16.3190250396729	-118
243	30	16.5060062408447	-117
244	30	16.685998916626	-116
246	30	17.3110294342041	-114
247	30	17.3500003814697	-113
