# Supplementary material for: Ecological forecasts for marine resource management during climate extremes
Source: Nat Commun. 2023 Dec 5;14:7701. doi: 10.1038/s41467-023-43188-0 (PMC10698027; doi:10.1038/s41467-023-43188-0)
Supplement: Supplementary file 4 — Source Data [file 41467_2023_43188_MOESM4_ESM.zip › source_data/fig2_top_ts.csv]

forecast_date	type	area	lead_month	mean	group
2013-01-01	Observed	0.789932236205227	0	0.4	0
2013-02-01	Observed	0.995159728944821	0	0.4	0
2013-03-01	Observed	0.938044530493708	0	0.4	0
2013-04-01	Observed	0.779283639883834	0	0.4	0
2013-05-01	Observed	0.347531461761859	0	0.4	1
2013-06-01	Observed	0.249757986447241	0	0.4	1
2013-07-01	Observed	0.24298160696999	0	0.4	1
2013-08-01	Observed	0.314617618586641	0	0.4	1
2013-09-01	Observed	0.255566311713456	0	0.4	1
2013-10-01	Observed	0.510164569215876	0	0.4	0
2013-11-01	Observed	0.389157792836399	0	0.4	1
2013-12-01	Observed	0.757986447241045	0	0.4	0
2014-01-01	Observed	0.522749273959342	0	0.4	0
2014-02-01	Observed	0.560503388189739	0	0.4	0
2014-03-01	Observed	0.13649564375605	0	0.4	1
2014-04-01	Observed	0.216844143272023	0	0.4	1
2014-05-01	Observed	0.142303969022265	0	0.4	1
2014-06-01	Observed	0.25459825750242	0	0.4	1
2014-07-01	Observed	0.0880929332042594	0	0.4	1
2014-08-01	Observed	0.133591481122943	0	0.4	1
2014-09-01	Observed	0.0116166505324298	0	0.4	1
2014-10-01	Observed	0	0	0.4	1
2014-11-01	Observed	0	0	0.4	1
2014-12-01	Observed	0	0	0.4	1
2015-01-01	Observed	0.000968054211035818	0	0.4	1
2015-02-01	Observed	0	0	0.4	1
2015-03-01	Observed	0.00871248789932236	0	0.4	1
2015-04-01	Observed	0.258470474346563	0	0.4	1
2015-05-01	Observed	0.212003872216844	0	0.4	1
2015-06-01	Observed	0.125847047434656	0	0.4	1
2015-07-01	Observed	0.000968054211035818	0	0.4	1
2015-08-01	Observed	0.00290416263310745	0	0.4	1
2015-09-01	Observed	0.124878993223621	0	0.4	1
2015-10-01	Observed	0.00387221684414327	0	0.4	1
2015-11-01	Observed	0.0977734753146176	0	0.4	1
2015-12-01	Observed	0.109390125847047	0	0.4	1
2016-01-01	Observed	0.0358180058083253	0	0.4	1
2016-02-01	Observed	0.0116166505324298	0	0.4	1
2016-03-01	Observed	0	0	0.4	1
2016-04-01	Observed	0.0677637947725073	0	0.4	1
2016-05-01	Observed	0.0939012584704743	0	0.4	1
2016-06-01	Observed	0.131655372700871	0	0.4	1
2016-07-01	Observed	0.306873184898354	0	0.4	1
2016-08-01	Observed	0.341723136495644	0	0.4	1
2016-09-01	Observed	0.355275895450145	0	0.4	1
2016-10-01	Observed	0.222652468538238	0	0.4	1
2016-11-01	Observed	0	0	0.4	1
2016-12-01	Observed	0.364956437560503	0	0.4	1
2017-01-01	Observed	0.568247821878025	0	0.4	0
2017-02-01	Observed	0.390125847047435	0	0.4	1
2017-03-01	Observed	0.151984511132623	0	0.4	1
2017-04-01	Observed	0.143272023233301	0	0.4	1
2017-05-01	Observed	0.299128751210068	0	0.4	1
2017-06-01	Observed	0.212003872216844	0	0.4	1
2017-07-01	Observed	0.326234269119071	0	0.4	1
2017-08-01	Observed	0.155856727976767	0	0.4	1
2017-09-01	Observed	0.0919651500484027	0	0.4	1
2017-10-01	Observed	0.4675701839303	0	0.4	0
2017-11-01	Observed	0.0803484995159729	0	0.4	1
2017-12-01	Observed	0.128751210067764	0	0.4	1
2013-01-01	Forecast	0.469364839953075	11.5	0.444692077906147	0
2013-02-01	Forecast	0.405941008882185	11.5	0.444692077906147	1
2013-03-01	Forecast	0.359912854030501	11.5	0.444692077906147	1
2013-04-01	Forecast	0.382562426680074	11.5	0.444692077906147	1
2013-05-01	Forecast	0.412451818334171	11.5	0.444692077906147	1
2013-01-01	Forecast	0.531968635715614	6.5	0.438168299223771	0
2013-06-01	Forecast	0.521350762527233	11.5	0.444692077906147	0
2013-02-01	Forecast	0.47994104561389	6.5	0.438168299223771	0
2013-07-01	Forecast	0.459837439249204	11.5	0.444692077906147	0
2013-03-01	Forecast	0.460817027900025	6.5	0.438168299223771	0
2013-08-01	Forecast	0.480693815987934	11.5	0.444692077906147	0
2013-04-01	Forecast	0.472213613228923	6.5	0.438168299223771	0
2013-09-01	Forecast	0.468786659963131	11.5	0.444692077906147	0
2013-05-01	Forecast	0.466022025248456	6.5	0.438168299223771	0
2013-10-01	Forecast	0.414881850175968	11.5	0.444692077906147	1
2013-06-01	Forecast	0.478215803356819	6.5	0.438168299223771	0
2013-11-01	Forecast	0.396765543824367	11.5	0.444692077906147	1
2013-01-01	Forecast	0.461266417350221	0.5	0.418586268960385	0
2013-07-01	Forecast	0.470324800099176	6.5	0.438168299223771	0
2013-12-01	Forecast	0.495475113122172	11.5	0.444692077906147	0
2013-02-01	Forecast	0.636109905852049	0.5	0.418586268960385	0
2013-08-01	Forecast	0.449146676584227	6.5	0.438168299223771	0
2014-01-01	Forecast	0.47755991285403	11.5	0.444692077906147	0
2013-03-01	Forecast	0.84321473584165	0.5	0.418586268960385	0
2013-09-01	Forecast	0.452133997258897	6.5	0.438168299223771	0
2014-02-01	Forecast	0.531615552203788	11.5	0.444692077906147	0
2013-04-01	Forecast	0.660736792082481	0.5	0.418586268960385	0
2013-10-01	Forecast	0.454232869825134	6.5	0.438168299223771	0
2014-03-01	Forecast	0.536090162560751	11.5	0.444692077906147	0
2013-05-01	Forecast	0.450045455484617	0.5	0.418586268960385	0
2013-11-01	Forecast	0.476731612912113	6.5	0.438168299223771	0
2014-04-01	Forecast	0.49295290765879	11.5	0.444692077906147	0
2013-06-01	Forecast	0.540009435456655	0.5	0.418586268960385	0
2013-12-01	Forecast	0.459368995227174	6.5	0.438168299223771	0
2014-05-01	Forecast	0.447779453661807	11.5	0.444692077906147	0
2013-07-01	Forecast	0.320967375358995	0.5	0.418586268960385	1
2014-01-01	Forecast	0.43524487420539	6.5	0.438168299223771	1
2014-06-01	Forecast	0.533283056812469	11.5	0.444692077906147	0
2013-08-01	Forecast	0.439836911230948	0.5	0.418586268960385	0
2014-02-01	Forecast	0.44419650543744	6.5	0.438168299223771	0
2014-07-01	Forecast	0.447787833081951	11.5	0.444692077906147	0
2013-09-01	Forecast	0.197607388582409	0.5	0.418586268960385	1
2014-03-01	Forecast	0.412680702769341	6.5	0.438168299223771	1
2014-08-01	Forecast	0.44136919725155	11.5	0.444692077906147	1
2013-10-01	Forecast	0.425227449602953	0.5	0.418586268960385	0
2014-04-01	Forecast	0.437147461724416	6.5	0.438168299223771	1
2014-09-01	Forecast	0.412820512820513	11.5	0.444692077906147	1
2013-11-01	Forecast	0.613333953180851	0.5	0.418586268960385	0
2014-05-01	Forecast	0.462058444733707	6.5	0.438168299223771	0
2014-10-01	Forecast	0.402673035025976	11.5	0.444692077906147	1
2013-12-01	Forecast	0.624775305274902	0.5	0.418586268960385	0
2014-06-01	Forecast	0.39512868723183	6.5	0.438168299223771	1
2014-11-01	Forecast	0.351592089827384	11.5	0.444692077906147	1
2014-01-01	Forecast	0.625507069705297	0.5	0.418586268960385	0
2014-07-01	Forecast	0.352760387611314	6.5	0.438168299223771	1
2014-12-01	Forecast	0.353267973856209	11.5	0.444692077906147	1
2014-02-01	Forecast	0.500142909288759	0.5	0.418586268960385	0
2014-08-01	Forecast	0.329731330537132	6.5	0.438168299223771	1
2015-01-01	Forecast	0.364538293950059	11.5	0.444692077906147	1
2014-03-01	Forecast	0.175514989979132	0.5	0.418586268960385	1
2014-09-01	Forecast	0.299827131414561	6.5	0.438168299223771	1
2015-02-01	Forecast	0.330308362661304	11.5	0.444692077906147	1
2014-04-01	Forecast	0.248827455112709	0.5	0.418586268960385	1
2014-10-01	Forecast	0.289928510919647	6.5	0.438168299223771	1
2015-03-01	Forecast	0.294033852857382	11.5	0.444692077906147	1
2014-05-01	Forecast	0.229347025076276	0.5	0.418586268960385	1
2014-11-01	Forecast	0.225266362252664	6.5	0.438168299223771	1
2015-04-01	Forecast	0.307935310876487	11.5	0.444692077906147	1
2014-06-01	Forecast	0.388668498660441	0.5	0.418586268960385	1
2014-12-01	Forecast	0.2172393369009	6.5	0.438168299223771	1
2015-05-01	Forecast	0.359276018099548	11.5	0.444692077906147	1
2014-07-01	Forecast	0.277543613160051	0.5	0.418586268960385	1
2015-01-01	Forecast	0.194484045813619	6.5	0.438168299223771	1
2015-06-01	Forecast	0.346145466733702	11.5	0.444692077906147	1
2014-08-01	Forecast	0.285159128632134	0.5	0.418586268960385	1
2015-02-01	Forecast	0.200174590384099	6.5	0.438168299223771	1
2015-07-01	Forecast	0.286643204290263	11.5	0.444692077906147	1
2014-09-01	Forecast	0.239066578510575	0.5	0.418586268960385	1
2015-03-01	Forecast	0.254216684917732	6.5	0.438168299223771	1
2015-08-01	Forecast	0.307541478129713	11.5	0.444692077906147	1
2014-10-01	Forecast	0.0944871450512063	0.5	0.418586268960385	1
2015-04-01	Forecast	0.272686419140891	6.5	0.438168299223771	1
2015-09-01	Forecast	0.312451818334171	11.5	0.444692077906147	1
2014-11-01	Forecast	0.0392225734691488	0.5	0.418586268960385	1
2015-05-01	Forecast	0.23313498212773	6.5	0.438168299223771	1
2015-10-01	Forecast	0.263784146137087	11.5	0.444692077906147	1
2014-12-01	Forecast	0.030031612223393	0.5	0.418586268960385	1
2015-06-01	Forecast	0.276464045400387	6.5	0.438168299223771	1
2015-11-01	Forecast	0.293112116641528	11.5	0.444692077906147	1
2015-01-01	Forecast	0.0384615384615385	0.5	0.418586268960385	1
2015-07-01	Forecast	0.282572987045187	6.5	0.438168299223771	1
2015-12-01	Forecast	0.278297301826714	11.5	0.444692077906147	1
2015-02-01	Forecast	0.0363540569020021	0.5	0.418586268960385	1
2015-08-01	Forecast	0.252859907573848	6.5	0.438168299223771	1
2016-01-01	Forecast	0.284255069549187	11.5	0.444692077906147	1
2015-03-01	Forecast	0.048354993560473	0.5	0.418586268960385	1
2015-09-01	Forecast	0.190090015633932	6.5	0.438168299223771	1
2016-02-01	Forecast	0.207784481313893	11.5	0.444692077906147	1
2015-04-01	Forecast	0.112058100373975	0.5	0.418586268960385	1
2015-10-01	Forecast	0.1807354835155	6.5	0.438168299223771	1
2016-03-01	Forecast	0.208982738394503	11.5	0.444692077906147	1
2015-05-01	Forecast	0.229372852056172	0.5	0.418586268960385	1
2015-11-01	Forecast	0.163813646287458	6.5	0.438168299223771	1
2016-04-01	Forecast	0.199689961454667	11.5	0.444692077906147	1
2015-06-01	Forecast	0.19794486111972	0.5	0.418586268960385	1
2015-12-01	Forecast	0.132853984586458	6.5	0.438168299223771	1
2016-05-01	Forecast	0.182947880006704	11.5	0.444692077906147	1
2015-07-01	Forecast	0.0728871808646184	0.5	0.418586268960385	1
2016-01-01	Forecast	0.0681849487248359	6.5	0.438168299223771	1
2016-06-01	Forecast	0.202706552706553	11.5	0.444692077906147	1
2015-08-01	Forecast	0.0845265398045414	0.5	0.418586268960385	1
2016-02-01	Forecast	0.0847985839927822	6.5	0.438168299223771	1
2016-07-01	Forecast	0.27526395173454	11.5	0.444692077906147	1
2015-09-01	Forecast	0.130188640261162	0.5	0.418586268960385	1
2016-03-01	Forecast	0.114945556726379	6.5	0.438168299223771	1
2016-08-01	Forecast	0.293388637506285	11.5	0.444692077906147	1
2015-10-01	Forecast	0.0622774575232271	0.5	0.418586268960385	1
2016-04-01	Forecast	0.149863633546148	6.5	0.438168299223771	1
2016-09-01	Forecast	0.322146807440925	11.5	0.444692077906147	1
2015-11-01	Forecast	0.039603090972954	0.5	0.418586268960385	1
2016-05-01	Forecast	0.146266796145926	6.5	0.438168299223771	1
2016-10-01	Forecast	0.245810289927937	11.5	0.444692077906147	1
2015-12-01	Forecast	0.0536822386137455	0.5	0.418586268960385	1
2016-06-01	Forecast	0.212834975929255	6.5	0.438168299223771	1
2016-11-01	Forecast	0.216440422322775	11.5	0.444692077906147	1
2016-01-01	Forecast	0.0518020344772964	0.5	0.418586268960385	1
2016-07-01	Forecast	0.306874453328926	6.5	0.438168299223771	1
2016-12-01	Forecast	0.291059158706218	11.5	0.444692077906147	1
2016-02-01	Forecast	0.0493846291590047	0.5	0.418586268960385	1
2016-08-01	Forecast	0.284268958725043	6.5	0.438168299223771	1
2017-01-01	Forecast	0.265258924082453	11.5	0.444692077906147	1
2016-03-01	Forecast	0.0646053293112117	0.5	0.418586268960385	1
2016-09-01	Forecast	0.262961700310613	6.5	0.438168299223771	1
2017-02-01	Forecast	0.30901625607508	11.5	0.444692077906147	1
2016-04-01	Forecast	0.0999263070173626	0.5	0.418586268960385	1
2016-10-01	Forecast	0.335728355269048	6.5	0.438168299223771	1
2017-03-01	Forecast	0.388570470923412	11.5	0.444692077906147	1
2016-05-01	Forecast	0.164703816194549	0.5	0.418586268960385	1
2016-11-01	Forecast	0.271505265260301	6.5	0.438168299223771	1
2017-04-01	Forecast	0.454910340204458	11.5	0.444692077906147	0
2016-06-01	Forecast	0.15248248930763	0.5	0.418586268960385	1
2016-12-01	Forecast	0.27304627506078	6.5	0.438168299223771	1
2017-05-01	Forecast	0.419984917043741	11.5	0.444692077906147	1
2016-07-01	Forecast	0.297420056888228	0.5	0.418586268960385	1
2017-01-01	Forecast	0.191495003340289	6.5	0.438168299223771	1
2017-06-01	Forecast	0.452362996480644	11.5	0.444692077906147	0
2016-08-01	Forecast	0.420726667906362	0.5	0.418586268960385	0
2017-02-01	Forecast	0.372022149217959	6.5	0.438168299223771	1
2017-07-01	Forecast	0.447754315401374	11.5	0.444692077906147	0
2016-09-01	Forecast	0.360346632506181	0.5	0.418586268960385	1
2017-03-01	Forecast	0.374498095690682	6.5	0.438168299223771	1
2017-08-01	Forecast	0.409485503603151	11.5	0.444692077906147	1
2016-10-01	Forecast	0.303255232546127	0.5	0.418586268960385	1
2017-04-01	Forecast	0.418147413514053	6.5	0.438168299223771	1
2017-09-01	Forecast	0.406938159879336	11.5	0.444692077906147	1
2016-11-01	Forecast	0.0423114802647438	0.5	0.418586268960385	1
2017-05-01	Forecast	0.400934592312513	6.5	0.438168299223771	1
2017-10-01	Forecast	0.34683257918552	11.5	0.444692077906147	1
2016-12-01	Forecast	0.133367080587064	0.5	0.418586268960385	1
2017-06-01	Forecast	0.433702142606252	6.5	0.438168299223771	1
2017-11-01	Forecast	0.418225238813474	11.5	0.444692077906147	1
2017-01-01	Forecast	0.446541595212022	0.5	0.418586268960385	0
2017-07-01	Forecast	0.378034670137813	6.5	0.438168299223771	1
2017-12-01	Forecast	0.408681079269315	11.5	0.444692077906147	1
2017-02-01	Forecast	0.376380021625791	0.5	0.418586268960385	1
2017-08-01	Forecast	0.331656301438735	6.5	0.438168299223771	1
2017-03-01	Forecast	0.406551099540624	0.5	0.418586268960385	1
2017-09-01	Forecast	0.248591568696323	6.5	0.438168299223771	1
2017-04-01	Forecast	0.309748135292051	0.5	0.418586268960385	1
2017-10-01	Forecast	0.346419003147448	6.5	0.438168299223771	1
2017-05-01	Forecast	0.373249791662362	0.5	0.418586268960385	1
2017-11-01	Forecast	0.324805264571582	6.5	0.438168299223771	1
2017-06-01	Forecast	0.397873234295474	0.5	0.418586268960385	1
2017-12-01	Forecast	0.320366467626742	6.5	0.438168299223771	1
2017-07-01	Forecast	0.360133129472372	0.5	0.418586268960385	1
2017-08-01	Forecast	0.194447888041764	0.5	0.418586268960385	1
2017-09-01	Forecast	0.157219157420608	0.5	0.418586268960385	1
2017-10-01	Forecast	0.381765807833495	0.5	0.418586268960385	1
2017-11-01	Forecast	0.364287829638353	0.5	0.418586268960385	1
2017-12-01	Forecast	0.0454451538254923	0.5	0.418586268960385	1
