# Supplementary material for: Ecological forecasts for marine resource management during climate extremes
Source: Nat Commun. 2023 Dec 5;14:7701. doi: 10.1038/s41467-023-43188-0 (PMC10698027; doi:10.1038/s41467-023-43188-0)
Supplement: Supplementary file 4 — Source Data [file 41467_2023_43188_MOESM4_ESM.zip › source_data/figS2_topright.csv]

lead	correlation_months	correlation_values	tpr_months	tpr_values	tnr_months	tnr_values	acc_months	acc_values	sedi_months	sedi_values	bss_months	bss_values	model
6.5	jun	0.553073363948766	jun	0.4	jun	0.958333333333333	jun	0.862068965517241	jun	0.586632693709316	jun	0.83179142136249	global
6.5	jun	0.553073363948766	jun	0.4	jun	0.958333333333333	jun	0.862068965517241	jun	0.586632693709316	jul	0.705634987384357	global
6.5	jun	0.553073363948766	jun	0.4	jun	0.958333333333333	jun	0.862068965517241	jun	0.586632693709316	aug	0.663582842724979	global
6.5	jun	0.553073363948766	jun	0.4	jun	0.958333333333333	jun	0.862068965517241	jul	0.429241556051304	jun	0.83179142136249	global
6.5	jun	0.553073363948766	jun	0.4	jun	0.958333333333333	jun	0.862068965517241	jul	0.429241556051304	jul	0.705634987384357	global
6.5	jun	0.553073363948766	jun	0.4	jun	0.958333333333333	jun	0.862068965517241	jul	0.429241556051304	aug	0.663582842724979	global
6.5	jun	0.553073363948766	jun	0.4	jun	0.958333333333333	jun	0.862068965517241	aug	0.0811891755592256	jun	0.83179142136249	global
6.5	jun	0.553073363948766	jun	0.4	jun	0.958333333333333	jun	0.862068965517241	aug	0.0811891755592256	jul	0.705634987384357	global
6.5	jun	0.553073363948766	jun	0.4	jun	0.958333333333333	jun	0.862068965517241	aug	0.0811891755592256	aug	0.663582842724979	global
6.5	jun	0.553073363948766	jun	0.4	jun	0.958333333333333	jul	0.758620689655172	jun	0.586632693709316	jun	0.83179142136249	global
6.5	jun	0.553073363948766	jun	0.4	jun	0.958333333333333	jul	0.758620689655172	jun	0.586632693709316	jul	0.705634987384357	global
6.5	jun	0.553073363948766	jun	0.4	jun	0.958333333333333	jul	0.758620689655172	jun	0.586632693709316	aug	0.663582842724979	global
6.5	jun	0.553073363948766	jun	0.4	jun	0.958333333333333	jul	0.758620689655172	jul	0.429241556051304	jun	0.83179142136249	global
6.5	jun	0.553073363948766	jun	0.4	jun	0.958333333333333	jul	0.758620689655172	jul	0.429241556051304	jul	0.705634987384357	global
6.5	jun	0.553073363948766	jun	0.4	jun	0.958333333333333	jul	0.758620689655172	jul	0.429241556051304	aug	0.663582842724979	global
6.5	jun	0.553073363948766	jun	0.4	jun	0.958333333333333	jul	0.758620689655172	aug	0.0811891755592256	jun	0.83179142136249	global
6.5	jun	0.553073363948766	jun	0.4	jun	0.958333333333333	jul	0.758620689655172	aug	0.0811891755592256	jul	0.705634987384357	global
6.5	jun	0.553073363948766	jun	0.4	jun	0.958333333333333	jul	0.758620689655172	aug	0.0811891755592256	aug	0.663582842724979	global
6.5	jun	0.553073363948766	jun	0.4	jun	0.958333333333333	aug	0.724137931034483	jun	0.586632693709316	jun	0.83179142136249	global
6.5	jun	0.553073363948766	jun	0.4	jun	0.958333333333333	aug	0.724137931034483	jun	0.586632693709316	jul	0.705634987384357	global
6.5	jun	0.553073363948766	jun	0.4	jun	0.958333333333333	aug	0.724137931034483	jun	0.586632693709316	aug	0.663582842724979	global
6.5	jun	0.553073363948766	jun	0.4	jun	0.958333333333333	aug	0.724137931034483	jul	0.429241556051304	jun	0.83179142136249	global
6.5	jun	0.553073363948766	jun	0.4	jun	0.958333333333333	aug	0.724137931034483	jul	0.429241556051304	jul	0.705634987384357	global
6.5	jun	0.553073363948766	jun	0.4	jun	0.958333333333333	aug	0.724137931034483	jul	0.429241556051304	aug	0.663582842724979	global
6.5	jun	0.553073363948766	jun	0.4	jun	0.958333333333333	aug	0.724137931034483	aug	0.0811891755592256	jun	0.83179142136249	global
6.5	jun	0.553073363948766	jun	0.4	jun	0.958333333333333	aug	0.724137931034483	aug	0.0811891755592256	jul	0.705634987384357	global
6.5	jun	0.553073363948766	jun	0.4	jun	0.958333333333333	aug	0.724137931034483	aug	0.0811891755592256	aug	0.663582842724979	global
6.5	jun	0.553073363948766	jun	0.4	jul	0.8	jun	0.862068965517241	jun	0.586632693709316	jun	0.83179142136249	global
6.5	jun	0.553073363948766	jun	0.4	jul	0.8	jun	0.862068965517241	jun	0.586632693709316	jul	0.705634987384357	global
6.5	jun	0.553073363948766	jun	0.4	jul	0.8	jun	0.862068965517241	jun	0.586632693709316	aug	0.663582842724979	global
6.5	jun	0.553073363948766	jun	0.4	jul	0.8	jun	0.862068965517241	jul	0.429241556051304	jun	0.83179142136249	global
6.5	jun	0.553073363948766	jun	0.4	jul	0.8	jun	0.862068965517241	jul	0.429241556051304	jul	0.705634987384357	global
6.5	jun	0.553073363948766	jun	0.4	jul	0.8	jun	0.862068965517241	jul	0.429241556051304	aug	0.663582842724979	global
6.5	jun	0.553073363948766	jun	0.4	jul	0.8	jun	0.862068965517241	aug	0.0811891755592256	jun	0.83179142136249	global
6.5	jun	0.553073363948766	jun	0.4	jul	0.8	jun	0.862068965517241	aug	0.0811891755592256	jul	0.705634987384357	global
6.5	jun	0.553073363948766	jun	0.4	jul	0.8	jun	0.862068965517241	aug	0.0811891755592256	aug	0.663582842724979	global
6.5	jun	0.553073363948766	jun	0.4	jul	0.8	jul	0.758620689655172	jun	0.586632693709316	jun	0.83179142136249	global
6.5	jun	0.553073363948766	jun	0.4	jul	0.8	jul	0.758620689655172	jun	0.586632693709316	jul	0.705634987384357	global
6.5	jun	0.553073363948766	jun	0.4	jul	0.8	jul	0.758620689655172	jun	0.586632693709316	aug	0.663582842724979	global
6.5	jun	0.553073363948766	jun	0.4	jul	0.8	jul	0.758620689655172	jul	0.429241556051304	jun	0.83179142136249	global
6.5	jun	0.553073363948766	jun	0.4	jul	0.8	jul	0.758620689655172	jul	0.429241556051304	jul	0.705634987384357	global
6.5	jun	0.553073363948766	jun	0.4	jul	0.8	jul	0.758620689655172	jul	0.429241556051304	aug	0.663582842724979	global
6.5	jun	0.553073363948766	jun	0.4	jul	0.8	jul	0.758620689655172	aug	0.0811891755592256	jun	0.83179142136249	global
6.5	jun	0.553073363948766	jun	0.4	jul	0.8	jul	0.758620689655172	aug	0.0811891755592256	jul	0.705634987384357	global
6.5	jun	0.553073363948766	jun	0.4	jul	0.8	jul	0.758620689655172	aug	0.0811891755592256	aug	0.663582842724979	global
6.5	jun	0.553073363948766	jun	0.4	jul	0.8	aug	0.724137931034483	jun	0.586632693709316	jun	0.83179142136249	global
6.5	jun	0.553073363948766	jun	0.4	jul	0.8	aug	0.724137931034483	jun	0.586632693709316	jul	0.705634987384357	global
6.5	jun	0.553073363948766	jun	0.4	jul	0.8	aug	0.724137931034483	jun	0.586632693709316	aug	0.663582842724979	global
6.5	jun	0.553073363948766	jun	0.4	jul	0.8	aug	0.724137931034483	jul	0.429241556051304	jun	0.83179142136249	global
6.5	jun	0.553073363948766	jun	0.4	jul	0.8	aug	0.724137931034483	jul	0.429241556051304	jul	0.705634987384357	global
6.5	jun	0.553073363948766	jun	0.4	jul	0.8	aug	0.724137931034483	jul	0.429241556051304	aug	0.663582842724979	global
6.5	jun	0.553073363948766	jun	0.4	jul	0.8	aug	0.724137931034483	aug	0.0811891755592256	jun	0.83179142136249	global
6.5	jun	0.553073363948766	jun	0.4	jul	0.8	aug	0.724137931034483	aug	0.0811891755592256	jul	0.705634987384357	global
6.5	jun	0.553073363948766	jun	0.4	jul	0.8	aug	0.724137931034483	aug	0.0811891755592256	aug	0.663582842724979	global
6.5	jun	0.553073363948766	jun	0.4	aug	0.8	jun	0.862068965517241	jun	0.586632693709316	jun	0.83179142136249	global
6.5	jun	0.553073363948766	jun	0.4	aug	0.8	jun	0.862068965517241	jun	0.586632693709316	jul	0.705634987384357	global
6.5	jun	0.553073363948766	jun	0.4	aug	0.8	jun	0.862068965517241	jun	0.586632693709316	aug	0.663582842724979	global
6.5	jun	0.553073363948766	jun	0.4	aug	0.8	jun	0.862068965517241	jul	0.429241556051304	jun	0.83179142136249	global
6.5	jun	0.553073363948766	jun	0.4	aug	0.8	jun	0.862068965517241	jul	0.429241556051304	jul	0.705634987384357	global
6.5	jun	0.553073363948766	jun	0.4	aug	0.8	jun	0.862068965517241	jul	0.429241556051304	aug	0.663582842724979	global
6.5	jun	0.553073363948766	jun	0.4	aug	0.8	jun	0.862068965517241	aug	0.0811891755592256	jun	0.83179142136249	global
6.5	jun	0.553073363948766	jun	0.4	aug	0.8	jun	0.862068965517241	aug	0.0811891755592256	jul	0.705634987384357	global
6.5	jun	0.553073363948766	jun	0.4	aug	0.8	jun	0.862068965517241	aug	0.0811891755592256	aug	0.663582842724979	global
6.5	jun	0.553073363948766	jun	0.4	aug	0.8	jul	0.758620689655172	jun	0.586632693709316	jun	0.83179142136249	global
6.5	jun	0.553073363948766	jun	0.4	aug	0.8	jul	0.758620689655172	jun	0.586632693709316	jul	0.705634987384357	global
6.5	jun	0.553073363948766	jun	0.4	aug	0.8	jul	0.758620689655172	jun	0.586632693709316	aug	0.663582842724979	global
6.5	jun	0.553073363948766	jun	0.4	aug	0.8	jul	0.758620689655172	jul	0.429241556051304	jun	0.83179142136249	global
6.5	jun	0.553073363948766	jun	0.4	aug	0.8	jul	0.758620689655172	jul	0.429241556051304	jul	0.705634987384357	global
6.5	jun	0.553073363948766	jun	0.4	aug	0.8	jul	0.758620689655172	jul	0.429241556051304	aug	0.663582842724979	global
6.5	jun	0.553073363948766	jun	0.4	aug	0.8	jul	0.758620689655172	aug	0.0811891755592256	jun	0.83179142136249	global
6.5	jun	0.553073363948766	jun	0.4	aug	0.8	jul	0.758620689655172	aug	0.0811891755592256	jul	0.705634987384357	global
6.5	jun	0.553073363948766	jun	0.4	aug	0.8	jul	0.758620689655172	aug	0.0811891755592256	aug	0.663582842724979	global
6.5	jun	0.553073363948766	jun	0.4	aug	0.8	aug	0.724137931034483	jun	0.586632693709316	jun	0.83179142136249	global
6.5	jun	0.553073363948766	jun	0.4	aug	0.8	aug	0.724137931034483	jun	0.586632693709316	jul	0.705634987384357	global
6.5	jun	0.553073363948766	jun	0.4	aug	0.8	aug	0.724137931034483	jun	0.586632693709316	aug	0.663582842724979	global
6.5	jun	0.553073363948766	jun	0.4	aug	0.8	aug	0.724137931034483	jul	0.429241556051304	jun	0.83179142136249	global
6.5	jun	0.553073363948766	jun	0.4	aug	0.8	aug	0.724137931034483	jul	0.429241556051304	jul	0.705634987384357	global
6.5	jun	0.553073363948766	jun	0.4	aug	0.8	aug	0.724137931034483	jul	0.429241556051304	aug	0.663582842724979	global
6.5	jun	0.553073363948766	jun	0.4	aug	0.8	aug	0.724137931034483	aug	0.0811891755592256	jun	0.83179142136249	global
6.5	jun	0.553073363948766	jun	0.4	aug	0.8	aug	0.724137931034483	aug	0.0811891755592256	jul	0.705634987384357	global
6.5	jun	0.553073363948766	jun	0.4	aug	0.8	aug	0.724137931034483	aug	0.0811891755592256	aug	0.663582842724979	global
6.5	jun	0.553073363948766	jul	0.5	jun	0.958333333333333	jun	0.862068965517241	jun	0.586632693709316	jun	0.83179142136249	global
6.5	jun	0.553073363948766	jul	0.5	jun	0.958333333333333	jun	0.862068965517241	jun	0.586632693709316	jul	0.705634987384357	global
6.5	jun	0.553073363948766	jul	0.5	jun	0.958333333333333	jun	0.862068965517241	jun	0.586632693709316	aug	0.663582842724979	global
6.5	jun	0.553073363948766	jul	0.5	jun	0.958333333333333	jun	0.862068965517241	jul	0.429241556051304	jun	0.83179142136249	global
6.5	jun	0.553073363948766	jul	0.5	jun	0.958333333333333	jun	0.862068965517241	jul	0.429241556051304	jul	0.705634987384357	global
6.5	jun	0.553073363948766	jul	0.5	jun	0.958333333333333	jun	0.862068965517241	jul	0.429241556051304	aug	0.663582842724979	global
6.5	jun	0.553073363948766	jul	0.5	jun	0.958333333333333	jun	0.862068965517241	aug	0.0811891755592256	jun	0.83179142136249	global
6.5	jun	0.553073363948766	jul	0.5	jun	0.958333333333333	jun	0.862068965517241	aug	0.0811891755592256	jul	0.705634987384357	global
6.5	jun	0.553073363948766	jul	0.5	jun	0.958333333333333	jun	0.862068965517241	aug	0.0811891755592256	aug	0.663582842724979	global
6.5	jun	0.553073363948766	jul	0.5	jun	0.958333333333333	jul	0.758620689655172	jun	0.586632693709316	jun	0.83179142136249	global
6.5	jun	0.553073363948766	jul	0.5	jun	0.958333333333333	jul	0.758620689655172	jun	0.586632693709316	jul	0.705634987384357	global
6.5	jun	0.553073363948766	jul	0.5	jun	0.958333333333333	jul	0.758620689655172	jun	0.586632693709316	aug	0.663582842724979	global
6.5	jun	0.553073363948766	jul	0.5	jun	0.958333333333333	jul	0.758620689655172	jul	0.429241556051304	jun	0.83179142136249	global
6.5	jun	0.553073363948766	jul	0.5	jun	0.958333333333333	jul	0.758620689655172	jul	0.429241556051304	jul	0.705634987384357	global
6.5	jun	0.553073363948766	jul	0.5	jun	0.958333333333333	jul	0.758620689655172	jul	0.429241556051304	aug	0.663582842724979	global
6.5	jun	0.553073363948766	jul	0.5	jun	0.958333333333333	jul	0.758620689655172	aug	0.0811891755592256	jun	0.83179142136249	global
6.5	jun	0.553073363948766	jul	0.5	jun	0.958333333333333	jul	0.758620689655172	aug	0.0811891755592256	jul	0.705634987384357	global
6.5	jun	0.553073363948766	jul	0.5	jun	0.958333333333333	jul	0.758620689655172	aug	0.0811891755592256	aug	0.663582842724979	global
6.5	jun	0.553073363948766	jul	0.5	jun	0.958333333333333	aug	0.724137931034483	jun	0.586632693709316	jun	0.83179142136249	global
6.5	jun	0.553073363948766	jul	0.5	jun	0.958333333333333	aug	0.724137931034483	jun	0.586632693709316	jul	0.705634987384357	global
6.5	jun	0.553073363948766	jul	0.5	jun	0.958333333333333	aug	0.724137931034483	jun	0.586632693709316	aug	0.663582842724979	global
6.5	jun	0.553073363948766	jul	0.5	jun	0.958333333333333	aug	0.724137931034483	jul	0.429241556051304	jun	0.83179142136249	global
6.5	jun	0.553073363948766	jul	0.5	jun	0.958333333333333	aug	0.724137931034483	jul	0.429241556051304	jul	0.705634987384357	global
6.5	jun	0.553073363948766	jul	0.5	jun	0.958333333333333	aug	0.724137931034483	jul	0.429241556051304	aug	0.663582842724979	global
6.5	jun	0.553073363948766	jul	0.5	jun	0.958333333333333	aug	0.724137931034483	aug	0.0811891755592256	jun	0.83179142136249	global
6.5	jun	0.553073363948766	jul	0.5	jun	0.958333333333333	aug	0.724137931034483	aug	0.0811891755592256	jul	0.705634987384357	global
6.5	jun	0.553073363948766	jul	0.5	jun	0.958333333333333	aug	0.724137931034483	aug	0.0811891755592256	aug	0.663582842724979	global
6.5	jun	0.553073363948766	jul	0.5	jul	0.8	jun	0.862068965517241	jun	0.586632693709316	jun	0.83179142136249	global
6.5	jun	0.553073363948766	jul	0.5	jul	0.8	jun	0.862068965517241	jun	0.586632693709316	jul	0.705634987384357	global
6.5	jun	0.553073363948766	jul	0.5	jul	0.8	jun	0.862068965517241	jun	0.586632693709316	aug	0.663582842724979	global
6.5	jun	0.553073363948766	jul	0.5	jul	0.8	jun	0.862068965517241	jul	0.429241556051304	jun	0.83179142136249	global
6.5	jun	0.553073363948766	jul	0.5	jul	0.8	jun	0.862068965517241	jul	0.429241556051304	jul	0.705634987384357	global
6.5	jun	0.553073363948766	jul	0.5	jul	0.8	jun	0.862068965517241	jul	0.429241556051304	aug	0.663582842724979	global
6.5	jun	0.553073363948766	jul	0.5	jul	0.8	jun	0.862068965517241	aug	0.0811891755592256	jun	0.83179142136249	global
6.5	jun	0.553073363948766	jul	0.5	jul	0.8	jun	0.862068965517241	aug	0.0811891755592256	jul	0.705634987384357	global
6.5	jun	0.553073363948766	jul	0.5	jul	0.8	jun	0.862068965517241	aug	0.0811891755592256	aug	0.663582842724979	global
6.5	jun	0.553073363948766	jul	0.5	jul	0.8	jul	0.758620689655172	jun	0.586632693709316	jun	0.83179142136249	global
6.5	jun	0.553073363948766	jul	0.5	jul	0.8	jul	0.758620689655172	jun	0.586632693709316	jul	0.705634987384357	global
6.5	jun	0.553073363948766	jul	0.5	jul	0.8	jul	0.758620689655172	jun	0.586632693709316	aug	0.663582842724979	global
6.5	jun	0.553073363948766	jul	0.5	jul	0.8	jul	0.758620689655172	jul	0.429241556051304	jun	0.83179142136249	global
6.5	jun	0.553073363948766	jul	0.5	jul	0.8	jul	0.758620689655172	jul	0.429241556051304	jul	0.705634987384357	global
6.5	jun	0.553073363948766	jul	0.5	jul	0.8	jul	0.758620689655172	jul	0.429241556051304	aug	0.663582842724979	global
6.5	jun	0.553073363948766	jul	0.5	jul	0.8	jul	0.758620689655172	aug	0.0811891755592256	jun	0.83179142136249	global
6.5	jun	0.553073363948766	jul	0.5	jul	0.8	jul	0.758620689655172	aug	0.0811891755592256	jul	0.705634987384357	global
6.5	jun	0.553073363948766	jul	0.5	jul	0.8	jul	0.758620689655172	aug	0.0811891755592256	aug	0.663582842724979	global
6.5	jun	0.553073363948766	jul	0.5	jul	0.8	aug	0.724137931034483	jun	0.586632693709316	jun	0.83179142136249	global
6.5	jun	0.553073363948766	jul	0.5	jul	0.8	aug	0.724137931034483	jun	0.586632693709316	jul	0.705634987384357	global
6.5	jun	0.553073363948766	jul	0.5	jul	0.8	aug	0.724137931034483	jun	0.586632693709316	aug	0.663582842724979	global
6.5	jun	0.553073363948766	jul	0.5	jul	0.8	aug	0.724137931034483	jul	0.429241556051304	jun	0.83179142136249	global
6.5	jun	0.553073363948766	jul	0.5	jul	0.8	aug	0.724137931034483	jul	0.429241556051304	jul	0.705634987384357	global
6.5	jun	0.553073363948766	jul	0.5	jul	0.8	aug	0.724137931034483	jul	0.429241556051304	aug	0.663582842724979	global
6.5	jun	0.553073363948766	jul	0.5	jul	0.8	aug	0.724137931034483	aug	0.0811891755592256	jun	0.83179142136249	global
6.5	jun	0.553073363948766	jul	0.5	jul	0.8	aug	0.724137931034483	aug	0.0811891755592256	jul	0.705634987384357	global
6.5	jun	0.553073363948766	jul	0.5	jul	0.8	aug	0.724137931034483	aug	0.0811891755592256	aug	0.663582842724979	global
6.5	jun	0.553073363948766	jul	0.5	aug	0.8	jun	0.862068965517241	jun	0.586632693709316	jun	0.83179142136249	global
6.5	jun	0.553073363948766	jul	0.5	aug	0.8	jun	0.862068965517241	jun	0.586632693709316	jul	0.705634987384357	global
6.5	jun	0.553073363948766	jul	0.5	aug	0.8	jun	0.862068965517241	jun	0.586632693709316	aug	0.663582842724979	global
6.5	jun	0.553073363948766	jul	0.5	aug	0.8	jun	0.862068965517241	jul	0.429241556051304	jun	0.83179142136249	global
6.5	jun	0.553073363948766	jul	0.5	aug	0.8	jun	0.862068965517241	jul	0.429241556051304	jul	0.705634987384357	global
6.5	jun	0.553073363948766	jul	0.5	aug	0.8	jun	0.862068965517241	jul	0.429241556051304	aug	0.663582842724979	global
6.5	jun	0.553073363948766	jul	0.5	aug	0.8	jun	0.862068965517241	aug	0.0811891755592256	jun	0.83179142136249	global
6.5	jun	0.553073363948766	jul	0.5	aug	0.8	jun	0.862068965517241	aug	0.0811891755592256	jul	0.705634987384357	global
6.5	jun	0.553073363948766	jul	0.5	aug	0.8	jun	0.862068965517241	aug	0.0811891755592256	aug	0.663582842724979	global
6.5	jun	0.553073363948766	jul	0.5	aug	0.8	jul	0.758620689655172	jun	0.586632693709316	jun	0.83179142136249	global
6.5	jun	0.553073363948766	jul	0.5	aug	0.8	jul	0.758620689655172	jun	0.586632693709316	jul	0.705634987384357	global
6.5	jun	0.553073363948766	jul	0.5	aug	0.8	jul	0.758620689655172	jun	0.586632693709316	aug	0.663582842724979	global
6.5	jun	0.553073363948766	jul	0.5	aug	0.8	jul	0.758620689655172	jul	0.429241556051304	jun	0.83179142136249	global
6.5	jun	0.553073363948766	jul	0.5	aug	0.8	jul	0.758620689655172	jul	0.429241556051304	jul	0.705634987384357	global
6.5	jun	0.553073363948766	jul	0.5	aug	0.8	jul	0.758620689655172	jul	0.429241556051304	aug	0.663582842724979	global
6.5	jun	0.553073363948766	jul	0.5	aug	0.8	jul	0.758620689655172	aug	0.0811891755592256	jun	0.83179142136249	global
6.5	jun	0.553073363948766	jul	0.5	aug	0.8	jul	0.758620689655172	aug	0.0811891755592256	jul	0.705634987384357	global
6.5	jun	0.553073363948766	jul	0.5	aug	0.8	jul	0.758620689655172	aug	0.0811891755592256	aug	0.663582842724979	global
6.5	jun	0.553073363948766	jul	0.5	aug	0.8	aug	0.724137931034483	jun	0.586632693709316	jun	0.83179142136249	global
6.5	jun	0.553073363948766	jul	0.5	aug	0.8	aug	0.724137931034483	jun	0.586632693709316	jul	0.705634987384357	global
6.5	jun	0.553073363948766	jul	0.5	aug	0.8	aug	0.724137931034483	jun	0.586632693709316	aug	0.663582842724979	global
6.5	jun	0.553073363948766	jul	0.5	aug	0.8	aug	0.724137931034483	jul	0.429241556051304	jun	0.83179142136249	global
6.5	jun	0.553073363948766	jul	0.5	aug	0.8	aug	0.724137931034483	jul	0.429241556051304	jul	0.705634987384357	global
6.5	jun	0.553073363948766	jul	0.5	aug	0.8	aug	0.724137931034483	jul	0.429241556051304	aug	0.663582842724979	global
6.5	jun	0.553073363948766	jul	0.5	aug	0.8	aug	0.724137931034483	aug	0.0811891755592256	jun	0.83179142136249	global
6.5	jun	0.553073363948766	jul	0.5	aug	0.8	aug	0.724137931034483	aug	0.0811891755592256	jul	0.705634987384357	global
6.5	jun	0.553073363948766	jul	0.5	aug	0.8	aug	0.724137931034483	aug	0.0811891755592256	aug	0.663582842724979	global
6.5	jun	0.553073363948766	aug	0.25	jun	0.958333333333333	jun	0.862068965517241	jun	0.586632693709316	jun	0.83179142136249	global
6.5	jun	0.553073363948766	aug	0.25	jun	0.958333333333333	jun	0.862068965517241	jun	0.586632693709316	jul	0.705634987384357	global
6.5	jun	0.553073363948766	aug	0.25	jun	0.958333333333333	jun	0.862068965517241	jun	0.586632693709316	aug	0.663582842724979	global
6.5	jun	0.553073363948766	aug	0.25	jun	0.958333333333333	jun	0.862068965517241	jul	0.429241556051304	jun	0.83179142136249	global
6.5	jun	0.553073363948766	aug	0.25	jun	0.958333333333333	jun	0.862068965517241	jul	0.429241556051304	jul	0.705634987384357	global
6.5	jun	0.553073363948766	aug	0.25	jun	0.958333333333333	jun	0.862068965517241	jul	0.429241556051304	aug	0.663582842724979	global
6.5	jun	0.553073363948766	aug	0.25	jun	0.958333333333333	jun	0.862068965517241	aug	0.0811891755592256	jun	0.83179142136249	global
6.5	jun	0.553073363948766	aug	0.25	jun	0.958333333333333	jun	0.862068965517241	aug	0.0811891755592256	jul	0.705634987384357	global
6.5	jun	0.553073363948766	aug	0.25	jun	0.958333333333333	jun	0.862068965517241	aug	0.0811891755592256	aug	0.663582842724979	global
6.5	jun	0.553073363948766	aug	0.25	jun	0.958333333333333	jul	0.758620689655172	jun	0.586632693709316	jun	0.83179142136249	global
6.5	jun	0.553073363948766	aug	0.25	jun	0.958333333333333	jul	0.758620689655172	jun	0.586632693709316	jul	0.705634987384357	global
6.5	jun	0.553073363948766	aug	0.25	jun	0.958333333333333	jul	0.758620689655172	jun	0.586632693709316	aug	0.663582842724979	global
6.5	jun	0.553073363948766	aug	0.25	jun	0.958333333333333	jul	0.758620689655172	jul	0.429241556051304	jun	0.83179142136249	global
6.5	jun	0.553073363948766	aug	0.25	jun	0.958333333333333	jul	0.758620689655172	jul	0.429241556051304	jul	0.705634987384357	global
6.5	jun	0.553073363948766	aug	0.25	jun	0.958333333333333	jul	0.758620689655172	jul	0.429241556051304	aug	0.663582842724979	global
6.5	jun	0.553073363948766	aug	0.25	jun	0.958333333333333	jul	0.758620689655172	aug	0.0811891755592256	jun	0.83179142136249	global
6.5	jun	0.553073363948766	aug	0.25	jun	0.958333333333333	jul	0.758620689655172	aug	0.0811891755592256	jul	0.705634987384357	global
6.5	jun	0.553073363948766	aug	0.25	jun	0.958333333333333	jul	0.758620689655172	aug	0.0811891755592256	aug	0.663582842724979	global
6.5	jun	0.553073363948766	aug	0.25	jun	0.958333333333333	aug	0.724137931034483	jun	0.586632693709316	jun	0.83179142136249	global
6.5	jun	0.553073363948766	aug	0.25	jun	0.958333333333333	aug	0.724137931034483	jun	0.586632693709316	jul	0.705634987384357	global
6.5	jun	0.553073363948766	aug	0.25	jun	0.958333333333333	aug	0.724137931034483	jun	0.586632693709316	aug	0.663582842724979	global
6.5	jun	0.553073363948766	aug	0.25	jun	0.958333333333333	aug	0.724137931034483	jul	0.429241556051304	jun	0.83179142136249	global
6.5	jun	0.553073363948766	aug	0.25	jun	0.958333333333333	aug	0.724137931034483	jul	0.429241556051304	jul	0.705634987384357	global
6.5	jun	0.553073363948766	aug	0.25	jun	0.958333333333333	aug	0.724137931034483	jul	0.429241556051304	aug	0.663582842724979	global
6.5	jun	0.553073363948766	aug	0.25	jun	0.958333333333333	aug	0.724137931034483	aug	0.0811891755592256	jun	0.83179142136249	global
6.5	jun	0.553073363948766	aug	0.25	jun	0.958333333333333	aug	0.724137931034483	aug	0.0811891755592256	jul	0.705634987384357	global
6.5	jun	0.553073363948766	aug	0.25	jun	0.958333333333333	aug	0.724137931034483	aug	0.0811891755592256	aug	0.663582842724979	global
6.5	jun	0.553073363948766	aug	0.25	jul	0.8	jun	0.862068965517241	jun	0.586632693709316	jun	0.83179142136249	global
6.5	jun	0.553073363948766	aug	0.25	jul	0.8	jun	0.862068965517241	jun	0.586632693709316	jul	0.705634987384357	global
6.5	jun	0.553073363948766	aug	0.25	jul	0.8	jun	0.862068965517241	jun	0.586632693709316	aug	0.663582842724979	global
6.5	jun	0.553073363948766	aug	0.25	jul	0.8	jun	0.862068965517241	jul	0.429241556051304	jun	0.83179142136249	global
6.5	jun	0.553073363948766	aug	0.25	jul	0.8	jun	0.862068965517241	jul	0.429241556051304	jul	0.705634987384357	global
6.5	jun	0.553073363948766	aug	0.25	jul	0.8	jun	0.862068965517241	jul	0.429241556051304	aug	0.663582842724979	global
6.5	jun	0.553073363948766	aug	0.25	jul	0.8	jun	0.862068965517241	aug	0.0811891755592256	jun	0.83179142136249	global
6.5	jun	0.553073363948766	aug	0.25	jul	0.8	jun	0.862068965517241	aug	0.0811891755592256	jul	0.705634987384357	global
6.5	jun	0.553073363948766	aug	0.25	jul	0.8	jun	0.862068965517241	aug	0.0811891755592256	aug	0.663582842724979	global
6.5	jun	0.553073363948766	aug	0.25	jul	0.8	jul	0.758620689655172	jun	0.586632693709316	jun	0.83179142136249	global
6.5	jun	0.553073363948766	aug	0.25	jul	0.8	jul	0.758620689655172	jun	0.586632693709316	jul	0.705634987384357	global
6.5	jun	0.553073363948766	aug	0.25	jul	0.8	jul	0.758620689655172	jun	0.586632693709316	aug	0.663582842724979	global
6.5	jun	0.553073363948766	aug	0.25	jul	0.8	jul	0.758620689655172	jul	0.429241556051304	jun	0.83179142136249	global
6.5	jun	0.553073363948766	aug	0.25	jul	0.8	jul	0.758620689655172	jul	0.429241556051304	jul	0.705634987384357	global
6.5	jun	0.553073363948766	aug	0.25	jul	0.8	jul	0.758620689655172	jul	0.429241556051304	aug	0.663582842724979	global
6.5	jun	0.553073363948766	aug	0.25	jul	0.8	jul	0.758620689655172	aug	0.0811891755592256	jun	0.83179142136249	global
6.5	jun	0.553073363948766	aug	0.25	jul	0.8	jul	0.758620689655172	aug	0.0811891755592256	jul	0.705634987384357	global
6.5	jun	0.553073363948766	aug	0.25	jul	0.8	jul	0.758620689655172	aug	0.0811891755592256	aug	0.663582842724979	global
6.5	jun	0.553073363948766	aug	0.25	jul	0.8	aug	0.724137931034483	jun	0.586632693709316	jun	0.83179142136249	global
6.5	jun	0.553073363948766	aug	0.25	jul	0.8	aug	0.724137931034483	jun	0.586632693709316	jul	0.705634987384357	global
6.5	jun	0.553073363948766	aug	0.25	jul	0.8	aug	0.724137931034483	jun	0.586632693709316	aug	0.663582842724979	global
6.5	jun	0.553073363948766	aug	0.25	jul	0.8	aug	0.724137931034483	jul	0.429241556051304	jun	0.83179142136249	global
6.5	jun	0.553073363948766	aug	0.25	jul	0.8	aug	0.724137931034483	jul	0.429241556051304	jul	0.705634987384357	global
6.5	jun	0.553073363948766	aug	0.25	jul	0.8	aug	0.724137931034483	jul	0.429241556051304	aug	0.663582842724979	global
6.5	jun	0.553073363948766	aug	0.25	jul	0.8	aug	0.724137931034483	aug	0.0811891755592256	jun	0.83179142136249	global
6.5	jun	0.553073363948766	aug	0.25	jul	0.8	aug	0.724137931034483	aug	0.0811891755592256	jul	0.705634987384357	global
6.5	jun	0.553073363948766	aug	0.25	jul	0.8	aug	0.724137931034483	aug	0.0811891755592256	aug	0.663582842724979	global
6.5	jun	0.553073363948766	aug	0.25	aug	0.8	jun	0.862068965517241	jun	0.586632693709316	jun	0.83179142136249	global
6.5	jun	0.553073363948766	aug	0.25	aug	0.8	jun	0.862068965517241	jun	0.586632693709316	jul	0.705634987384357	global
6.5	jun	0.553073363948766	aug	0.25	aug	0.8	jun	0.862068965517241	jun	0.586632693709316	aug	0.663582842724979	global
6.5	jun	0.553073363948766	aug	0.25	aug	0.8	jun	0.862068965517241	jul	0.429241556051304	jun	0.83179142136249	global
6.5	jun	0.553073363948766	aug	0.25	aug	0.8	jun	0.862068965517241	jul	0.429241556051304	jul	0.705634987384357	global
6.5	jun	0.553073363948766	aug	0.25	aug	0.8	jun	0.862068965517241	jul	0.429241556051304	aug	0.663582842724979	global
6.5	jun	0.553073363948766	aug	0.25	aug	0.8	jun	0.862068965517241	aug	0.0811891755592256	jun	0.83179142136249	global
6.5	jun	0.553073363948766	aug	0.25	aug	0.8	jun	0.862068965517241	aug	0.0811891755592256	jul	0.705634987384357	global
6.5	jun	0.553073363948766	aug	0.25	aug	0.8	jun	0.862068965517241	aug	0.0811891755592256	aug	0.663582842724979	global
6.5	jun	0.553073363948766	aug	0.25	aug	0.8	jul	0.758620689655172	jun	0.586632693709316	jun	0.83179142136249	global
6.5	jun	0.553073363948766	aug	0.25	aug	0.8	jul	0.758620689655172	jun	0.586632693709316	jul	0.705634987384357	global
6.5	jun	0.553073363948766	aug	0.25	aug	0.8	jul	0.758620689655172	jun	0.586632693709316	aug	0.663582842724979	global
6.5	jun	0.553073363948766	aug	0.25	aug	0.8	jul	0.758620689655172	jul	0.429241556051304	jun	0.83179142136249	global
6.5	jun	0.553073363948766	aug	0.25	aug	0.8	jul	0.758620689655172	jul	0.429241556051304	jul	0.705634987384357	global
6.5	jun	0.553073363948766	aug	0.25	aug	0.8	jul	0.758620689655172	jul	0.429241556051304	aug	0.663582842724979	global
6.5	jun	0.553073363948766	aug	0.25	aug	0.8	jul	0.758620689655172	aug	0.0811891755592256	jun	0.83179142136249	global
6.5	jun	0.553073363948766	aug	0.25	aug	0.8	jul	0.758620689655172	aug	0.0811891755592256	jul	0.705634987384357	global
6.5	jun	0.553073363948766	aug	0.25	aug	0.8	jul	0.758620689655172	aug	0.0811891755592256	aug	0.663582842724979	global
6.5	jun	0.553073363948766	aug	0.25	aug	0.8	aug	0.724137931034483	jun	0.586632693709316	jun	0.83179142136249	global
6.5	jun	0.553073363948766	aug	0.25	aug	0.8	aug	0.724137931034483	jun	0.586632693709316	jul	0.705634987384357	global
6.5	jun	0.553073363948766	aug	0.25	aug	0.8	aug	0.724137931034483	jun	0.586632693709316	aug	0.663582842724979	global
6.5	jun	0.553073363948766	aug	0.25	aug	0.8	aug	0.724137931034483	jul	0.429241556051304	jun	0.83179142136249	global
6.5	jun	0.553073363948766	aug	0.25	aug	0.8	aug	0.724137931034483	jul	0.429241556051304	jul	0.705634987384357	global
6.5	jun	0.553073363948766	aug	0.25	aug	0.8	aug	0.724137931034483	jul	0.429241556051304	aug	0.663582842724979	global
6.5	jun	0.553073363948766	aug	0.25	aug	0.8	aug	0.724137931034483	aug	0.0811891755592256	jun	0.83179142136249	global
6.5	jun	0.553073363948766	aug	0.25	aug	0.8	aug	0.724137931034483	aug	0.0811891755592256	jul	0.705634987384357	global
6.5	jun	0.553073363948766	aug	0.25	aug	0.8	aug	0.724137931034483	aug	0.0811891755592256	aug	0.663582842724979	global
6.5	jul	0.617906827125964	jun	0.4	jun	0.958333333333333	jun	0.862068965517241	jun	0.586632693709316	jun	0.83179142136249	global
6.5	jul	0.617906827125964	jun	0.4	jun	0.958333333333333	jun	0.862068965517241	jun	0.586632693709316	jul	0.705634987384357	global
6.5	jul	0.617906827125964	jun	0.4	jun	0.958333333333333	jun	0.862068965517241	jun	0.586632693709316	aug	0.663582842724979	global
6.5	jul	0.617906827125964	jun	0.4	jun	0.958333333333333	jun	0.862068965517241	jul	0.429241556051304	jun	0.83179142136249	global
6.5	jul	0.617906827125964	jun	0.4	jun	0.958333333333333	jun	0.862068965517241	jul	0.429241556051304	jul	0.705634987384357	global
6.5	jul	0.617906827125964	jun	0.4	jun	0.958333333333333	jun	0.862068965517241	jul	0.429241556051304	aug	0.663582842724979	global
6.5	jul	0.617906827125964	jun	0.4	jun	0.958333333333333	jun	0.862068965517241	aug	0.0811891755592256	jun	0.83179142136249	global
6.5	jul	0.617906827125964	jun	0.4	jun	0.958333333333333	jun	0.862068965517241	aug	0.0811891755592256	jul	0.705634987384357	global
6.5	jul	0.617906827125964	jun	0.4	jun	0.958333333333333	jun	0.862068965517241	aug	0.0811891755592256	aug	0.663582842724979	global
6.5	jul	0.617906827125964	jun	0.4	jun	0.958333333333333	jul	0.758620689655172	jun	0.586632693709316	jun	0.83179142136249	global
6.5	jul	0.617906827125964	jun	0.4	jun	0.958333333333333	jul	0.758620689655172	jun	0.586632693709316	jul	0.705634987384357	global
6.5	jul	0.617906827125964	jun	0.4	jun	0.958333333333333	jul	0.758620689655172	jun	0.586632693709316	aug	0.663582842724979	global
6.5	jul	0.617906827125964	jun	0.4	jun	0.958333333333333	jul	0.758620689655172	jul	0.429241556051304	jun	0.83179142136249	global
6.5	jul	0.617906827125964	jun	0.4	jun	0.958333333333333	jul	0.758620689655172	jul	0.429241556051304	jul	0.705634987384357	global
6.5	jul	0.617906827125964	jun	0.4	jun	0.958333333333333	jul	0.758620689655172	jul	0.429241556051304	aug	0.663582842724979	global
6.5	jul	0.617906827125964	jun	0.4	jun	0.958333333333333	jul	0.758620689655172	aug	0.0811891755592256	jun	0.83179142136249	global
6.5	jul	0.617906827125964	jun	0.4	jun	0.958333333333333	jul	0.758620689655172	aug	0.0811891755592256	jul	0.705634987384357	global
6.5	jul	0.617906827125964	jun	0.4	jun	0.958333333333333	jul	0.758620689655172	aug	0.0811891755592256	aug	0.663582842724979	global
6.5	jul	0.617906827125964	jun	0.4	jun	0.958333333333333	aug	0.724137931034483	jun	0.586632693709316	jun	0.83179142136249	global
6.5	jul	0.617906827125964	jun	0.4	jun	0.958333333333333	aug	0.724137931034483	jun	0.586632693709316	jul	0.705634987384357	global
6.5	jul	0.617906827125964	jun	0.4	jun	0.958333333333333	aug	0.724137931034483	jun	0.586632693709316	aug	0.663582842724979	global
6.5	jul	0.617906827125964	jun	0.4	jun	0.958333333333333	aug	0.724137931034483	jul	0.429241556051304	jun	0.83179142136249	global
6.5	jul	0.617906827125964	jun	0.4	jun	0.958333333333333	aug	0.724137931034483	jul	0.429241556051304	jul	0.705634987384357	global
6.5	jul	0.617906827125964	jun	0.4	jun	0.958333333333333	aug	0.724137931034483	jul	0.429241556051304	aug	0.663582842724979	global
6.5	jul	0.617906827125964	jun	0.4	jun	0.958333333333333	aug	0.724137931034483	aug	0.0811891755592256	jun	0.83179142136249	global
6.5	jul	0.617906827125964	jun	0.4	jun	0.958333333333333	aug	0.724137931034483	aug	0.0811891755592256	jul	0.705634987384357	global
6.5	jul	0.617906827125964	jun	0.4	jun	0.958333333333333	aug	0.724137931034483	aug	0.0811891755592256	aug	0.663582842724979	global
6.5	jul	0.617906827125964	jun	0.4	jul	0.8	jun	0.862068965517241	jun	0.586632693709316	jun	0.83179142136249	global
6.5	jul	0.617906827125964	jun	0.4	jul	0.8	jun	0.862068965517241	jun	0.586632693709316	jul	0.705634987384357	global
6.5	jul	0.617906827125964	jun	0.4	jul	0.8	jun	0.862068965517241	jun	0.586632693709316	aug	0.663582842724979	global
6.5	jul	0.617906827125964	jun	0.4	jul	0.8	jun	0.862068965517241	jul	0.429241556051304	jun	0.83179142136249	global
6.5	jul	0.617906827125964	jun	0.4	jul	0.8	jun	0.862068965517241	jul	0.429241556051304	jul	0.705634987384357	global
6.5	jul	0.617906827125964	jun	0.4	jul	0.8	jun	0.862068965517241	jul	0.429241556051304	aug	0.663582842724979	global
6.5	jul	0.617906827125964	jun	0.4	jul	0.8	jun	0.862068965517241	aug	0.0811891755592256	jun	0.83179142136249	global
6.5	jul	0.617906827125964	jun	0.4	jul	0.8	jun	0.862068965517241	aug	0.0811891755592256	jul	0.705634987384357	global
6.5	jul	0.617906827125964	jun	0.4	jul	0.8	jun	0.862068965517241	aug	0.0811891755592256	aug	0.663582842724979	global
6.5	jul	0.617906827125964	jun	0.4	jul	0.8	jul	0.758620689655172	jun	0.586632693709316	jun	0.83179142136249	global
6.5	jul	0.617906827125964	jun	0.4	jul	0.8	jul	0.758620689655172	jun	0.586632693709316	jul	0.705634987384357	global
6.5	jul	0.617906827125964	jun	0.4	jul	0.8	jul	0.758620689655172	jun	0.586632693709316	aug	0.663582842724979	global
6.5	jul	0.617906827125964	jun	0.4	jul	0.8	jul	0.758620689655172	jul	0.429241556051304	jun	0.83179142136249	global
6.5	jul	0.617906827125964	jun	0.4	jul	0.8	jul	0.758620689655172	jul	0.429241556051304	jul	0.705634987384357	global
6.5	jul	0.617906827125964	jun	0.4	jul	0.8	jul	0.758620689655172	jul	0.429241556051304	aug	0.663582842724979	global
6.5	jul	0.617906827125964	jun	0.4	jul	0.8	jul	0.758620689655172	aug	0.0811891755592256	jun	0.83179142136249	global
6.5	jul	0.617906827125964	jun	0.4	jul	0.8	jul	0.758620689655172	aug	0.0811891755592256	jul	0.705634987384357	global
6.5	jul	0.617906827125964	jun	0.4	jul	0.8	jul	0.758620689655172	aug	0.0811891755592256	aug	0.663582842724979	global
6.5	jul	0.617906827125964	jun	0.4	jul	0.8	aug	0.724137931034483	jun	0.586632693709316	jun	0.83179142136249	global
6.5	jul	0.617906827125964	jun	0.4	jul	0.8	aug	0.724137931034483	jun	0.586632693709316	jul	0.705634987384357	global
6.5	jul	0.617906827125964	jun	0.4	jul	0.8	aug	0.724137931034483	jun	0.586632693709316	aug	0.663582842724979	global
6.5	jul	0.617906827125964	jun	0.4	jul	0.8	aug	0.724137931034483	jul	0.429241556051304	jun	0.83179142136249	global
6.5	jul	0.617906827125964	jun	0.4	jul	0.8	aug	0.724137931034483	jul	0.429241556051304	jul	0.705634987384357	global
6.5	jul	0.617906827125964	jun	0.4	jul	0.8	aug	0.724137931034483	jul	0.429241556051304	aug	0.663582842724979	global
6.5	jul	0.617906827125964	jun	0.4	jul	0.8	aug	0.724137931034483	aug	0.0811891755592256	jun	0.83179142136249	global
6.5	jul	0.617906827125964	jun	0.4	jul	0.8	aug	0.724137931034483	aug	0.0811891755592256	jul	0.705634987384357	global
6.5	jul	0.617906827125964	jun	0.4	jul	0.8	aug	0.724137931034483	aug	0.0811891755592256	aug	0.663582842724979	global
6.5	jul	0.617906827125964	jun	0.4	aug	0.8	jun	0.862068965517241	jun	0.586632693709316	jun	0.83179142136249	global
6.5	jul	0.617906827125964	jun	0.4	aug	0.8	jun	0.862068965517241	jun	0.586632693709316	jul	0.705634987384357	global
6.5	jul	0.617906827125964	jun	0.4	aug	0.8	jun	0.862068965517241	jun	0.586632693709316	aug	0.663582842724979	global
6.5	jul	0.617906827125964	jun	0.4	aug	0.8	jun	0.862068965517241	jul	0.429241556051304	jun	0.83179142136249	global
6.5	jul	0.617906827125964	jun	0.4	aug	0.8	jun	0.862068965517241	jul	0.429241556051304	jul	0.705634987384357	global
6.5	jul	0.617906827125964	jun	0.4	aug	0.8	jun	0.862068965517241	jul	0.429241556051304	aug	0.663582842724979	global
6.5	jul	0.617906827125964	jun	0.4	aug	0.8	jun	0.862068965517241	aug	0.0811891755592256	jun	0.83179142136249	global
6.5	jul	0.617906827125964	jun	0.4	aug	0.8	jun	0.862068965517241	aug	0.0811891755592256	jul	0.705634987384357	global
6.5	jul	0.617906827125964	jun	0.4	aug	0.8	jun	0.862068965517241	aug	0.0811891755592256	aug	0.663582842724979	global
6.5	jul	0.617906827125964	jun	0.4	aug	0.8	jul	0.758620689655172	jun	0.586632693709316	jun	0.83179142136249	global
6.5	jul	0.617906827125964	jun	0.4	aug	0.8	jul	0.758620689655172	jun	0.586632693709316	jul	0.705634987384357	global
6.5	jul	0.617906827125964	jun	0.4	aug	0.8	jul	0.758620689655172	jun	0.586632693709316	aug	0.663582842724979	global
6.5	jul	0.617906827125964	jun	0.4	aug	0.8	jul	0.758620689655172	jul	0.429241556051304	jun	0.83179142136249	global
6.5	jul	0.617906827125964	jun	0.4	aug	0.8	jul	0.758620689655172	jul	0.429241556051304	jul	0.705634987384357	global
6.5	jul	0.617906827125964	jun	0.4	aug	0.8	jul	0.758620689655172	jul	0.429241556051304	aug	0.663582842724979	global
6.5	jul	0.617906827125964	jun	0.4	aug	0.8	jul	0.758620689655172	aug	0.0811891755592256	jun	0.83179142136249	global
6.5	jul	0.617906827125964	jun	0.4	aug	0.8	jul	0.758620689655172	aug	0.0811891755592256	jul	0.705634987384357	global
6.5	jul	0.617906827125964	jun	0.4	aug	0.8	jul	0.758620689655172	aug	0.0811891755592256	aug	0.663582842724979	global
6.5	jul	0.617906827125964	jun	0.4	aug	0.8	aug	0.724137931034483	jun	0.586632693709316	jun	0.83179142136249	global
6.5	jul	0.617906827125964	jun	0.4	aug	0.8	aug	0.724137931034483	jun	0.586632693709316	jul	0.705634987384357	global
6.5	jul	0.617906827125964	jun	0.4	aug	0.8	aug	0.724137931034483	jun	0.586632693709316	aug	0.663582842724979	global
6.5	jul	0.617906827125964	jun	0.4	aug	0.8	aug	0.724137931034483	jul	0.429241556051304	jun	0.83179142136249	global
6.5	jul	0.617906827125964	jun	0.4	aug	0.8	aug	0.724137931034483	jul	0.429241556051304	jul	0.705634987384357	global
6.5	jul	0.617906827125964	jun	0.4	aug	0.8	aug	0.724137931034483	jul	0.429241556051304	aug	0.663582842724979	global
6.5	jul	0.617906827125964	jun	0.4	aug	0.8	aug	0.724137931034483	aug	0.0811891755592256	jun	0.83179142136249	global
6.5	jul	0.617906827125964	jun	0.4	aug	0.8	aug	0.724137931034483	aug	0.0811891755592256	jul	0.705634987384357	global
6.5	jul	0.617906827125964	jun	0.4	aug	0.8	aug	0.724137931034483	aug	0.0811891755592256	aug	0.663582842724979	global
6.5	jul	0.617906827125964	jul	0.5	jun	0.958333333333333	jun	0.862068965517241	jun	0.586632693709316	jun	0.83179142136249	global
6.5	jul	0.617906827125964	jul	0.5	jun	0.958333333333333	jun	0.862068965517241	jun	0.586632693709316	jul	0.705634987384357	global
6.5	jul	0.617906827125964	jul	0.5	jun	0.958333333333333	jun	0.862068965517241	jun	0.586632693709316	aug	0.663582842724979	global
6.5	jul	0.617906827125964	jul	0.5	jun	0.958333333333333	jun	0.862068965517241	jul	0.429241556051304	jun	0.83179142136249	global
6.5	jul	0.617906827125964	jul	0.5	jun	0.958333333333333	jun	0.862068965517241	jul	0.429241556051304	jul	0.705634987384357	global
6.5	jul	0.617906827125964	jul	0.5	jun	0.958333333333333	jun	0.862068965517241	jul	0.429241556051304	aug	0.663582842724979	global
6.5	jul	0.617906827125964	jul	0.5	jun	0.958333333333333	jun	0.862068965517241	aug	0.0811891755592256	jun	0.83179142136249	global
6.5	jul	0.617906827125964	jul	0.5	jun	0.958333333333333	jun	0.862068965517241	aug	0.0811891755592256	jul	0.705634987384357	global
6.5	jul	0.617906827125964	jul	0.5	jun	0.958333333333333	jun	0.862068965517241	aug	0.0811891755592256	aug	0.663582842724979	global
6.5	jul	0.617906827125964	jul	0.5	jun	0.958333333333333	jul	0.758620689655172	jun	0.586632693709316	jun	0.83179142136249	global
6.5	jul	0.617906827125964	jul	0.5	jun	0.958333333333333	jul	0.758620689655172	jun	0.586632693709316	jul	0.705634987384357	global
6.5	jul	0.617906827125964	jul	0.5	jun	0.958333333333333	jul	0.758620689655172	jun	0.586632693709316	aug	0.663582842724979	global
6.5	jul	0.617906827125964	jul	0.5	jun	0.958333333333333	jul	0.758620689655172	jul	0.429241556051304	jun	0.83179142136249	global
6.5	jul	0.617906827125964	jul	0.5	jun	0.958333333333333	jul	0.758620689655172	jul	0.429241556051304	jul	0.705634987384357	global
6.5	jul	0.617906827125964	jul	0.5	jun	0.958333333333333	jul	0.758620689655172	jul	0.429241556051304	aug	0.663582842724979	global
6.5	jul	0.617906827125964	jul	0.5	jun	0.958333333333333	jul	0.758620689655172	aug	0.0811891755592256	jun	0.83179142136249	global
6.5	jul	0.617906827125964	jul	0.5	jun	0.958333333333333	jul	0.758620689655172	aug	0.0811891755592256	jul	0.705634987384357	global
6.5	jul	0.617906827125964	jul	0.5	jun	0.958333333333333	jul	0.758620689655172	aug	0.0811891755592256	aug	0.663582842724979	global
6.5	jul	0.617906827125964	jul	0.5	jun	0.958333333333333	aug	0.724137931034483	jun	0.586632693709316	jun	0.83179142136249	global
6.5	jul	0.617906827125964	jul	0.5	jun	0.958333333333333	aug	0.724137931034483	jun	0.586632693709316	jul	0.705634987384357	global
6.5	jul	0.617906827125964	jul	0.5	jun	0.958333333333333	aug	0.724137931034483	jun	0.586632693709316	aug	0.663582842724979	global
6.5	jul	0.617906827125964	jul	0.5	jun	0.958333333333333	aug	0.724137931034483	jul	0.429241556051304	jun	0.83179142136249	global
6.5	jul	0.617906827125964	jul	0.5	jun	0.958333333333333	aug	0.724137931034483	jul	0.429241556051304	jul	0.705634987384357	global
6.5	jul	0.617906827125964	jul	0.5	jun	0.958333333333333	aug	0.724137931034483	jul	0.429241556051304	aug	0.663582842724979	global
6.5	jul	0.617906827125964	jul	0.5	jun	0.958333333333333	aug	0.724137931034483	aug	0.0811891755592256	jun	0.83179142136249	global
6.5	jul	0.617906827125964	jul	0.5	jun	0.958333333333333	aug	0.724137931034483	aug	0.0811891755592256	jul	0.705634987384357	global
6.5	jul	0.617906827125964	jul	0.5	jun	0.958333333333333	aug	0.724137931034483	aug	0.0811891755592256	aug	0.663582842724979	global
6.5	jul	0.617906827125964	jul	0.5	jul	0.8	jun	0.862068965517241	jun	0.586632693709316	jun	0.83179142136249	global
6.5	jul	0.617906827125964	jul	0.5	jul	0.8	jun	0.862068965517241	jun	0.586632693709316	jul	0.705634987384357	global
6.5	jul	0.617906827125964	jul	0.5	jul	0.8	jun	0.862068965517241	jun	0.586632693709316	aug	0.663582842724979	global
6.5	jul	0.617906827125964	jul	0.5	jul	0.8	jun	0.862068965517241	jul	0.429241556051304	jun	0.83179142136249	global
6.5	jul	0.617906827125964	jul	0.5	jul	0.8	jun	0.862068965517241	jul	0.429241556051304	jul	0.705634987384357	global
6.5	jul	0.617906827125964	jul	0.5	jul	0.8	jun	0.862068965517241	jul	0.429241556051304	aug	0.663582842724979	global
6.5	jul	0.617906827125964	jul	0.5	jul	0.8	jun	0.862068965517241	aug	0.0811891755592256	jun	0.83179142136249	global
6.5	jul	0.617906827125964	jul	0.5	jul	0.8	jun	0.862068965517241	aug	0.0811891755592256	jul	0.705634987384357	global
6.5	jul	0.617906827125964	jul	0.5	jul	0.8	jun	0.862068965517241	aug	0.0811891755592256	aug	0.663582842724979	global
6.5	jul	0.617906827125964	jul	0.5	jul	0.8	jul	0.758620689655172	jun	0.586632693709316	jun	0.83179142136249	global
6.5	jul	0.617906827125964	jul	0.5	jul	0.8	jul	0.758620689655172	jun	0.586632693709316	jul	0.705634987384357	global
6.5	jul	0.617906827125964	jul	0.5	jul	0.8	jul	0.758620689655172	jun	0.586632693709316	aug	0.663582842724979	global
6.5	jul	0.617906827125964	jul	0.5	jul	0.8	jul	0.758620689655172	jul	0.429241556051304	jun	0.83179142136249	global
6.5	jul	0.617906827125964	jul	0.5	jul	0.8	jul	0.758620689655172	jul	0.429241556051304	jul	0.705634987384357	global
6.5	jul	0.617906827125964	jul	0.5	jul	0.8	jul	0.758620689655172	jul	0.429241556051304	aug	0.663582842724979	global
6.5	jul	0.617906827125964	jul	0.5	jul	0.8	jul	0.758620689655172	aug	0.0811891755592256	jun	0.83179142136249	global
6.5	jul	0.617906827125964	jul	0.5	jul	0.8	jul	0.758620689655172	aug	0.0811891755592256	jul	0.705634987384357	global
6.5	jul	0.617906827125964	jul	0.5	jul	0.8	jul	0.758620689655172	aug	0.0811891755592256	aug	0.663582842724979	global
6.5	jul	0.617906827125964	jul	0.5	jul	0.8	aug	0.724137931034483	jun	0.586632693709316	jun	0.83179142136249	global
6.5	jul	0.617906827125964	jul	0.5	jul	0.8	aug	0.724137931034483	jun	0.586632693709316	jul	0.705634987384357	global
6.5	jul	0.617906827125964	jul	0.5	jul	0.8	aug	0.724137931034483	jun	0.586632693709316	aug	0.663582842724979	global
6.5	jul	0.617906827125964	jul	0.5	jul	0.8	aug	0.724137931034483	jul	0.429241556051304	jun	0.83179142136249	global
6.5	jul	0.617906827125964	jul	0.5	jul	0.8	aug	0.724137931034483	jul	0.429241556051304	jul	0.705634987384357	global
6.5	jul	0.617906827125964	jul	0.5	jul	0.8	aug	0.724137931034483	jul	0.429241556051304	aug	0.663582842724979	global
6.5	jul	0.617906827125964	jul	0.5	jul	0.8	aug	0.724137931034483	aug	0.0811891755592256	jun	0.83179142136249	global
6.5	jul	0.617906827125964	jul	0.5	jul	0.8	aug	0.724137931034483	aug	0.0811891755592256	jul	0.705634987384357	global
6.5	jul	0.617906827125964	jul	0.5	jul	0.8	aug	0.724137931034483	aug	0.0811891755592256	aug	0.663582842724979	global
6.5	jul	0.617906827125964	jul	0.5	aug	0.8	jun	0.862068965517241	jun	0.586632693709316	jun	0.83179142136249	global
6.5	jul	0.617906827125964	jul	0.5	aug	0.8	jun	0.862068965517241	jun	0.586632693709316	jul	0.705634987384357	global
6.5	jul	0.617906827125964	jul	0.5	aug	0.8	jun	0.862068965517241	jun	0.586632693709316	aug	0.663582842724979	global
6.5	jul	0.617906827125964	jul	0.5	aug	0.8	jun	0.862068965517241	jul	0.429241556051304	jun	0.83179142136249	global
6.5	jul	0.617906827125964	jul	0.5	aug	0.8	jun	0.862068965517241	jul	0.429241556051304	jul	0.705634987384357	global
6.5	jul	0.617906827125964	jul	0.5	aug	0.8	jun	0.862068965517241	jul	0.429241556051304	aug	0.663582842724979	global
6.5	jul	0.617906827125964	jul	0.5	aug	0.8	jun	0.862068965517241	aug	0.0811891755592256	jun	0.83179142136249	global
6.5	jul	0.617906827125964	jul	0.5	aug	0.8	jun	0.862068965517241	aug	0.0811891755592256	jul	0.705634987384357	global
6.5	jul	0.617906827125964	jul	0.5	aug	0.8	jun	0.862068965517241	aug	0.0811891755592256	aug	0.663582842724979	global
6.5	jul	0.617906827125964	jul	0.5	aug	0.8	jul	0.758620689655172	jun	0.586632693709316	jun	0.83179142136249	global
6.5	jul	0.617906827125964	jul	0.5	aug	0.8	jul	0.758620689655172	jun	0.586632693709316	jul	0.705634987384357	global
6.5	jul	0.617906827125964	jul	0.5	aug	0.8	jul	0.758620689655172	jun	0.586632693709316	aug	0.663582842724979	global
6.5	jul	0.617906827125964	jul	0.5	aug	0.8	jul	0.758620689655172	jul	0.429241556051304	jun	0.83179142136249	global
6.5	jul	0.617906827125964	jul	0.5	aug	0.8	jul	0.758620689655172	jul	0.429241556051304	jul	0.705634987384357	global
6.5	jul	0.617906827125964	jul	0.5	aug	0.8	jul	0.758620689655172	jul	0.429241556051304	aug	0.663582842724979	global
6.5	jul	0.617906827125964	jul	0.5	aug	0.8	jul	0.758620689655172	aug	0.0811891755592256	jun	0.83179142136249	global
6.5	jul	0.617906827125964	jul	0.5	aug	0.8	jul	0.758620689655172	aug	0.0811891755592256	jul	0.705634987384357	global
6.5	jul	0.617906827125964	jul	0.5	aug	0.8	jul	0.758620689655172	aug	0.0811891755592256	aug	0.663582842724979	global
6.5	jul	0.617906827125964	jul	0.5	aug	0.8	aug	0.724137931034483	jun	0.586632693709316	jun	0.83179142136249	global
6.5	jul	0.617906827125964	jul	0.5	aug	0.8	aug	0.724137931034483	jun	0.586632693709316	jul	0.705634987384357	global
6.5	jul	0.617906827125964	jul	0.5	aug	0.8	aug	0.724137931034483	jun	0.586632693709316	aug	0.663582842724979	global
6.5	jul	0.617906827125964	jul	0.5	aug	0.8	aug	0.724137931034483	jul	0.429241556051304	jun	0.83179142136249	global
6.5	jul	0.617906827125964	jul	0.5	aug	0.8	aug	0.724137931034483	jul	0.429241556051304	jul	0.705634987384357	global
6.5	jul	0.617906827125964	jul	0.5	aug	0.8	aug	0.724137931034483	jul	0.429241556051304	aug	0.663582842724979	global
6.5	jul	0.617906827125964	jul	0.5	aug	0.8	aug	0.724137931034483	aug	0.0811891755592256	jun	0.83179142136249	global
6.5	jul	0.617906827125964	jul	0.5	aug	0.8	aug	0.724137931034483	aug	0.0811891755592256	jul	0.705634987384357	global
6.5	jul	0.617906827125964	jul	0.5	aug	0.8	aug	0.724137931034483	aug	0.0811891755592256	aug	0.663582842724979	global
6.5	jul	0.617906827125964	aug	0.25	jun	0.958333333333333	jun	0.862068965517241	jun	0.586632693709316	jun	0.83179142136249	global
6.5	jul	0.617906827125964	aug	0.25	jun	0.958333333333333	jun	0.862068965517241	jun	0.586632693709316	jul	0.705634987384357	global
6.5	jul	0.617906827125964	aug	0.25	jun	0.958333333333333	jun	0.862068965517241	jun	0.586632693709316	aug	0.663582842724979	global
6.5	jul	0.617906827125964	aug	0.25	jun	0.958333333333333	jun	0.862068965517241	jul	0.429241556051304	jun	0.83179142136249	global
6.5	jul	0.617906827125964	aug	0.25	jun	0.958333333333333	jun	0.862068965517241	jul	0.429241556051304	jul	0.705634987384357	global
6.5	jul	0.617906827125964	aug	0.25	jun	0.958333333333333	jun	0.862068965517241	jul	0.429241556051304	aug	0.663582842724979	global
6.5	jul	0.617906827125964	aug	0.25	jun	0.958333333333333	jun	0.862068965517241	aug	0.0811891755592256	jun	0.83179142136249	global
6.5	jul	0.617906827125964	aug	0.25	jun	0.958333333333333	jun	0.862068965517241	aug	0.0811891755592256	jul	0.705634987384357	global
6.5	jul	0.617906827125964	aug	0.25	jun	0.958333333333333	jun	0.862068965517241	aug	0.0811891755592256	aug	0.663582842724979	global
6.5	jul	0.617906827125964	aug	0.25	jun	0.958333333333333	jul	0.758620689655172	jun	0.586632693709316	jun	0.83179142136249	global
6.5	jul	0.617906827125964	aug	0.25	jun	0.958333333333333	jul	0.758620689655172	jun	0.586632693709316	jul	0.705634987384357	global
6.5	jul	0.617906827125964	aug	0.25	jun	0.958333333333333	jul	0.758620689655172	jun	0.586632693709316	aug	0.663582842724979	global
6.5	jul	0.617906827125964	aug	0.25	jun	0.958333333333333	jul	0.758620689655172	jul	0.429241556051304	jun	0.83179142136249	global
6.5	jul	0.617906827125964	aug	0.25	jun	0.958333333333333	jul	0.758620689655172	jul	0.429241556051304	jul	0.705634987384357	global
6.5	jul	0.617906827125964	aug	0.25	jun	0.958333333333333	jul	0.758620689655172	jul	0.429241556051304	aug	0.663582842724979	global
6.5	jul	0.617906827125964	aug	0.25	jun	0.958333333333333	jul	0.758620689655172	aug	0.0811891755592256	jun	0.83179142136249	global
6.5	jul	0.617906827125964	aug	0.25	jun	0.958333333333333	jul	0.758620689655172	aug	0.0811891755592256	jul	0.705634987384357	global
6.5	jul	0.617906827125964	aug	0.25	jun	0.958333333333333	jul	0.758620689655172	aug	0.0811891755592256	aug	0.663582842724979	global
6.5	jul	0.617906827125964	aug	0.25	jun	0.958333333333333	aug	0.724137931034483	jun	0.586632693709316	jun	0.83179142136249	global
6.5	jul	0.617906827125964	aug	0.25	jun	0.958333333333333	aug	0.724137931034483	jun	0.586632693709316	jul	0.705634987384357	global
6.5	jul	0.617906827125964	aug	0.25	jun	0.958333333333333	aug	0.724137931034483	jun	0.586632693709316	aug	0.663582842724979	global
6.5	jul	0.617906827125964	aug	0.25	jun	0.958333333333333	aug	0.724137931034483	jul	0.429241556051304	jun	0.83179142136249	global
6.5	jul	0.617906827125964	aug	0.25	jun	0.958333333333333	aug	0.724137931034483	jul	0.429241556051304	jul	0.705634987384357	global
6.5	jul	0.617906827125964	aug	0.25	jun	0.958333333333333	aug	0.724137931034483	jul	0.429241556051304	aug	0.663582842724979	global
6.5	jul	0.617906827125964	aug	0.25	jun	0.958333333333333	aug	0.724137931034483	aug	0.0811891755592256	jun	0.83179142136249	global
6.5	jul	0.617906827125964	aug	0.25	jun	0.958333333333333	aug	0.724137931034483	aug	0.0811891755592256	jul	0.705634987384357	global
6.5	jul	0.617906827125964	aug	0.25	jun	0.958333333333333	aug	0.724137931034483	aug	0.0811891755592256	aug	0.663582842724979	global
6.5	jul	0.617906827125964	aug	0.25	jul	0.8	jun	0.862068965517241	jun	0.586632693709316	jun	0.83179142136249	global
6.5	jul	0.617906827125964	aug	0.25	jul	0.8	jun	0.862068965517241	jun	0.586632693709316	jul	0.705634987384357	global
6.5	jul	0.617906827125964	aug	0.25	jul	0.8	jun	0.862068965517241	jun	0.586632693709316	aug	0.663582842724979	global
6.5	jul	0.617906827125964	aug	0.25	jul	0.8	jun	0.862068965517241	jul	0.429241556051304	jun	0.83179142136249	global
6.5	jul	0.617906827125964	aug	0.25	jul	0.8	jun	0.862068965517241	jul	0.429241556051304	jul	0.705634987384357	global
6.5	jul	0.617906827125964	aug	0.25	jul	0.8	jun	0.862068965517241	jul	0.429241556051304	aug	0.663582842724979	global
6.5	jul	0.617906827125964	aug	0.25	jul	0.8	jun	0.862068965517241	aug	0.0811891755592256	jun	0.83179142136249	global
6.5	jul	0.617906827125964	aug	0.25	jul	0.8	jun	0.862068965517241	aug	0.0811891755592256	jul	0.705634987384357	global
6.5	jul	0.617906827125964	aug	0.25	jul	0.8	jun	0.862068965517241	aug	0.0811891755592256	aug	0.663582842724979	global
6.5	jul	0.617906827125964	aug	0.25	jul	0.8	jul	0.758620689655172	jun	0.586632693709316	jun	0.83179142136249	global
6.5	jul	0.617906827125964	aug	0.25	jul	0.8	jul	0.758620689655172	jun	0.586632693709316	jul	0.705634987384357	global
6.5	jul	0.617906827125964	aug	0.25	jul	0.8	jul	0.758620689655172	jun	0.586632693709316	aug	0.663582842724979	global
6.5	jul	0.617906827125964	aug	0.25	jul	0.8	jul	0.758620689655172	jul	0.429241556051304	jun	0.83179142136249	global
6.5	jul	0.617906827125964	aug	0.25	jul	0.8	jul	0.758620689655172	jul	0.429241556051304	jul	0.705634987384357	global
6.5	jul	0.617906827125964	aug	0.25	jul	0.8	jul	0.758620689655172	jul	0.429241556051304	aug	0.663582842724979	global
6.5	jul	0.617906827125964	aug	0.25	jul	0.8	jul	0.758620689655172	aug	0.0811891755592256	jun	0.83179142136249	global
6.5	jul	0.617906827125964	aug	0.25	jul	0.8	jul	0.758620689655172	aug	0.0811891755592256	jul	0.705634987384357	global
6.5	jul	0.617906827125964	aug	0.25	jul	0.8	jul	0.758620689655172	aug	0.0811891755592256	aug	0.663582842724979	global
6.5	jul	0.617906827125964	aug	0.25	jul	0.8	aug	0.724137931034483	jun	0.586632693709316	jun	0.83179142136249	global
6.5	jul	0.617906827125964	aug	0.25	jul	0.8	aug	0.724137931034483	jun	0.586632693709316	jul	0.705634987384357	global
6.5	jul	0.617906827125964	aug	0.25	jul	0.8	aug	0.724137931034483	jun	0.586632693709316	aug	0.663582842724979	global
6.5	jul	0.617906827125964	aug	0.25	jul	0.8	aug	0.724137931034483	jul	0.429241556051304	jun	0.83179142136249	global
6.5	jul	0.617906827125964	aug	0.25	jul	0.8	aug	0.724137931034483	jul	0.429241556051304	jul	0.705634987384357	global
6.5	jul	0.617906827125964	aug	0.25	jul	0.8	aug	0.724137931034483	jul	0.429241556051304	aug	0.663582842724979	global
6.5	jul	0.617906827125964	aug	0.25	jul	0.8	aug	0.724137931034483	aug	0.0811891755592256	jun	0.83179142136249	global
6.5	jul	0.617906827125964	aug	0.25	jul	0.8	aug	0.724137931034483	aug	0.0811891755592256	jul	0.705634987384357	global
6.5	jul	0.617906827125964	aug	0.25	jul	0.8	aug	0.724137931034483	aug	0.0811891755592256	aug	0.663582842724979	global
6.5	jul	0.617906827125964	aug	0.25	aug	0.8	jun	0.862068965517241	jun	0.586632693709316	jun	0.83179142136249	global
6.5	jul	0.617906827125964	aug	0.25	aug	0.8	jun	0.862068965517241	jun	0.586632693709316	jul	0.705634987384357	global
6.5	jul	0.617906827125964	aug	0.25	aug	0.8	jun	0.862068965517241	jun	0.586632693709316	aug	0.663582842724979	global
6.5	jul	0.617906827125964	aug	0.25	aug	0.8	jun	0.862068965517241	jul	0.429241556051304	jun	0.83179142136249	global
6.5	jul	0.617906827125964	aug	0.25	aug	0.8	jun	0.862068965517241	jul	0.429241556051304	jul	0.705634987384357	global
6.5	jul	0.617906827125964	aug	0.25	aug	0.8	jun	0.862068965517241	jul	0.429241556051304	aug	0.663582842724979	global
6.5	jul	0.617906827125964	aug	0.25	aug	0.8	jun	0.862068965517241	aug	0.0811891755592256	jun	0.83179142136249	global
6.5	jul	0.617906827125964	aug	0.25	aug	0.8	jun	0.862068965517241	aug	0.0811891755592256	jul	0.705634987384357	global
6.5	jul	0.617906827125964	aug	0.25	aug	0.8	jun	0.862068965517241	aug	0.0811891755592256	aug	0.663582842724979	global
6.5	jul	0.617906827125964	aug	0.25	aug	0.8	jul	0.758620689655172	jun	0.586632693709316	jun	0.83179142136249	global
6.5	jul	0.617906827125964	aug	0.25	aug	0.8	jul	0.758620689655172	jun	0.586632693709316	jul	0.705634987384357	global
6.5	jul	0.617906827125964	aug	0.25	aug	0.8	jul	0.758620689655172	jun	0.586632693709316	aug	0.663582842724979	global
6.5	jul	0.617906827125964	aug	0.25	aug	0.8	jul	0.758620689655172	jul	0.429241556051304	jun	0.83179142136249	global
6.5	jul	0.617906827125964	aug	0.25	aug	0.8	jul	0.758620689655172	jul	0.429241556051304	jul	0.705634987384357	global
6.5	jul	0.617906827125964	aug	0.25	aug	0.8	jul	0.758620689655172	jul	0.429241556051304	aug	0.663582842724979	global
6.5	jul	0.617906827125964	aug	0.25	aug	0.8	jul	0.758620689655172	aug	0.0811891755592256	jun	0.83179142136249	global
6.5	jul	0.617906827125964	aug	0.25	aug	0.8	jul	0.758620689655172	aug	0.0811891755592256	jul	0.705634987384357	global
6.5	jul	0.617906827125964	aug	0.25	aug	0.8	jul	0.758620689655172	aug	0.0811891755592256	aug	0.663582842724979	global
6.5	jul	0.617906827125964	aug	0.25	aug	0.8	aug	0.724137931034483	jun	0.586632693709316	jun	0.83179142136249	global
6.5	jul	0.617906827125964	aug	0.25	aug	0.8	aug	0.724137931034483	jun	0.586632693709316	jul	0.705634987384357	global
6.5	jul	0.617906827125964	aug	0.25	aug	0.8	aug	0.724137931034483	jun	0.586632693709316	aug	0.663582842724979	global
6.5	jul	0.617906827125964	aug	0.25	aug	0.8	aug	0.724137931034483	jul	0.429241556051304	jun	0.83179142136249	global
6.5	jul	0.617906827125964	aug	0.25	aug	0.8	aug	0.724137931034483	jul	0.429241556051304	jul	0.705634987384357	global
6.5	jul	0.617906827125964	aug	0.25	aug	0.8	aug	0.724137931034483	jul	0.429241556051304	aug	0.663582842724979	global
6.5	jul	0.617906827125964	aug	0.25	aug	0.8	aug	0.724137931034483	aug	0.0811891755592256	jun	0.83179142136249	global
6.5	jul	0.617906827125964	aug	0.25	aug	0.8	aug	0.724137931034483	aug	0.0811891755592256	jul	0.705634987384357	global
6.5	jul	0.617906827125964	aug	0.25	aug	0.8	aug	0.724137931034483	aug	0.0811891755592256	aug	0.663582842724979	global
6.5	aug	0.47578887853185	jun	0.4	jun	0.958333333333333	jun	0.862068965517241	jun	0.586632693709316	jun	0.83179142136249	global
6.5	aug	0.47578887853185	jun	0.4	jun	0.958333333333333	jun	0.862068965517241	jun	0.586632693709316	jul	0.705634987384357	global
6.5	aug	0.47578887853185	jun	0.4	jun	0.958333333333333	jun	0.862068965517241	jun	0.586632693709316	aug	0.663582842724979	global
6.5	aug	0.47578887853185	jun	0.4	jun	0.958333333333333	jun	0.862068965517241	jul	0.429241556051304	jun	0.83179142136249	global
6.5	aug	0.47578887853185	jun	0.4	jun	0.958333333333333	jun	0.862068965517241	jul	0.429241556051304	jul	0.705634987384357	global
6.5	aug	0.47578887853185	jun	0.4	jun	0.958333333333333	jun	0.862068965517241	jul	0.429241556051304	aug	0.663582842724979	global
6.5	aug	0.47578887853185	jun	0.4	jun	0.958333333333333	jun	0.862068965517241	aug	0.0811891755592256	jun	0.83179142136249	global
6.5	aug	0.47578887853185	jun	0.4	jun	0.958333333333333	jun	0.862068965517241	aug	0.0811891755592256	jul	0.705634987384357	global
6.5	aug	0.47578887853185	jun	0.4	jun	0.958333333333333	jun	0.862068965517241	aug	0.0811891755592256	aug	0.663582842724979	global
6.5	aug	0.47578887853185	jun	0.4	jun	0.958333333333333	jul	0.758620689655172	jun	0.586632693709316	jun	0.83179142136249	global
6.5	aug	0.47578887853185	jun	0.4	jun	0.958333333333333	jul	0.758620689655172	jun	0.586632693709316	jul	0.705634987384357	global
6.5	aug	0.47578887853185	jun	0.4	jun	0.958333333333333	jul	0.758620689655172	jun	0.586632693709316	aug	0.663582842724979	global
6.5	aug	0.47578887853185	jun	0.4	jun	0.958333333333333	jul	0.758620689655172	jul	0.429241556051304	jun	0.83179142136249	global
6.5	aug	0.47578887853185	jun	0.4	jun	0.958333333333333	jul	0.758620689655172	jul	0.429241556051304	jul	0.705634987384357	global
6.5	aug	0.47578887853185	jun	0.4	jun	0.958333333333333	jul	0.758620689655172	jul	0.429241556051304	aug	0.663582842724979	global
6.5	aug	0.47578887853185	jun	0.4	jun	0.958333333333333	jul	0.758620689655172	aug	0.0811891755592256	jun	0.83179142136249	global
6.5	aug	0.47578887853185	jun	0.4	jun	0.958333333333333	jul	0.758620689655172	aug	0.0811891755592256	jul	0.705634987384357	global
6.5	aug	0.47578887853185	jun	0.4	jun	0.958333333333333	jul	0.758620689655172	aug	0.0811891755592256	aug	0.663582842724979	global
6.5	aug	0.47578887853185	jun	0.4	jun	0.958333333333333	aug	0.724137931034483	jun	0.586632693709316	jun	0.83179142136249	global
6.5	aug	0.47578887853185	jun	0.4	jun	0.958333333333333	aug	0.724137931034483	jun	0.586632693709316	jul	0.705634987384357	global
6.5	aug	0.47578887853185	jun	0.4	jun	0.958333333333333	aug	0.724137931034483	jun	0.586632693709316	aug	0.663582842724979	global
6.5	aug	0.47578887853185	jun	0.4	jun	0.958333333333333	aug	0.724137931034483	jul	0.429241556051304	jun	0.83179142136249	global
6.5	aug	0.47578887853185	jun	0.4	jun	0.958333333333333	aug	0.724137931034483	jul	0.429241556051304	jul	0.705634987384357	global
6.5	aug	0.47578887853185	jun	0.4	jun	0.958333333333333	aug	0.724137931034483	jul	0.429241556051304	aug	0.663582842724979	global
6.5	aug	0.47578887853185	jun	0.4	jun	0.958333333333333	aug	0.724137931034483	aug	0.0811891755592256	jun	0.83179142136249	global
6.5	aug	0.47578887853185	jun	0.4	jun	0.958333333333333	aug	0.724137931034483	aug	0.0811891755592256	jul	0.705634987384357	global
6.5	aug	0.47578887853185	jun	0.4	jun	0.958333333333333	aug	0.724137931034483	aug	0.0811891755592256	aug	0.663582842724979	global
6.5	aug	0.47578887853185	jun	0.4	jul	0.8	jun	0.862068965517241	jun	0.586632693709316	jun	0.83179142136249	global
6.5	aug	0.47578887853185	jun	0.4	jul	0.8	jun	0.862068965517241	jun	0.586632693709316	jul	0.705634987384357	global
6.5	aug	0.47578887853185	jun	0.4	jul	0.8	jun	0.862068965517241	jun	0.586632693709316	aug	0.663582842724979	global
6.5	aug	0.47578887853185	jun	0.4	jul	0.8	jun	0.862068965517241	jul	0.429241556051304	jun	0.83179142136249	global
6.5	aug	0.47578887853185	jun	0.4	jul	0.8	jun	0.862068965517241	jul	0.429241556051304	jul	0.705634987384357	global
6.5	aug	0.47578887853185	jun	0.4	jul	0.8	jun	0.862068965517241	jul	0.429241556051304	aug	0.663582842724979	global
6.5	aug	0.47578887853185	jun	0.4	jul	0.8	jun	0.862068965517241	aug	0.0811891755592256	jun	0.83179142136249	global
6.5	aug	0.47578887853185	jun	0.4	jul	0.8	jun	0.862068965517241	aug	0.0811891755592256	jul	0.705634987384357	global
6.5	aug	0.47578887853185	jun	0.4	jul	0.8	jun	0.862068965517241	aug	0.0811891755592256	aug	0.663582842724979	global
6.5	aug	0.47578887853185	jun	0.4	jul	0.8	jul	0.758620689655172	jun	0.586632693709316	jun	0.83179142136249	global
6.5	aug	0.47578887853185	jun	0.4	jul	0.8	jul	0.758620689655172	jun	0.586632693709316	jul	0.705634987384357	global
6.5	aug	0.47578887853185	jun	0.4	jul	0.8	jul	0.758620689655172	jun	0.586632693709316	aug	0.663582842724979	global
6.5	aug	0.47578887853185	jun	0.4	jul	0.8	jul	0.758620689655172	jul	0.429241556051304	jun	0.83179142136249	global
6.5	aug	0.47578887853185	jun	0.4	jul	0.8	jul	0.758620689655172	jul	0.429241556051304	jul	0.705634987384357	global
6.5	aug	0.47578887853185	jun	0.4	jul	0.8	jul	0.758620689655172	jul	0.429241556051304	aug	0.663582842724979	global
6.5	aug	0.47578887853185	jun	0.4	jul	0.8	jul	0.758620689655172	aug	0.0811891755592256	jun	0.83179142136249	global
6.5	aug	0.47578887853185	jun	0.4	jul	0.8	jul	0.758620689655172	aug	0.0811891755592256	jul	0.705634987384357	global
6.5	aug	0.47578887853185	jun	0.4	jul	0.8	jul	0.758620689655172	aug	0.0811891755592256	aug	0.663582842724979	global
6.5	aug	0.47578887853185	jun	0.4	jul	0.8	aug	0.724137931034483	jun	0.586632693709316	jun	0.83179142136249	global
6.5	aug	0.47578887853185	jun	0.4	jul	0.8	aug	0.724137931034483	jun	0.586632693709316	jul	0.705634987384357	global
6.5	aug	0.47578887853185	jun	0.4	jul	0.8	aug	0.724137931034483	jun	0.586632693709316	aug	0.663582842724979	global
6.5	aug	0.47578887853185	jun	0.4	jul	0.8	aug	0.724137931034483	jul	0.429241556051304	jun	0.83179142136249	global
6.5	aug	0.47578887853185	jun	0.4	jul	0.8	aug	0.724137931034483	jul	0.429241556051304	jul	0.705634987384357	global
6.5	aug	0.47578887853185	jun	0.4	jul	0.8	aug	0.724137931034483	jul	0.429241556051304	aug	0.663582842724979	global
6.5	aug	0.47578887853185	jun	0.4	jul	0.8	aug	0.724137931034483	aug	0.0811891755592256	jun	0.83179142136249	global
6.5	aug	0.47578887853185	jun	0.4	jul	0.8	aug	0.724137931034483	aug	0.0811891755592256	jul	0.705634987384357	global
6.5	aug	0.47578887853185	jun	0.4	jul	0.8	aug	0.724137931034483	aug	0.0811891755592256	aug	0.663582842724979	global
6.5	aug	0.47578887853185	jun	0.4	aug	0.8	jun	0.862068965517241	jun	0.586632693709316	jun	0.83179142136249	global
6.5	aug	0.47578887853185	jun	0.4	aug	0.8	jun	0.862068965517241	jun	0.586632693709316	jul	0.705634987384357	global
6.5	aug	0.47578887853185	jun	0.4	aug	0.8	jun	0.862068965517241	jun	0.586632693709316	aug	0.663582842724979	global
6.5	aug	0.47578887853185	jun	0.4	aug	0.8	jun	0.862068965517241	jul	0.429241556051304	jun	0.83179142136249	global
6.5	aug	0.47578887853185	jun	0.4	aug	0.8	jun	0.862068965517241	jul	0.429241556051304	jul	0.705634987384357	global
6.5	aug	0.47578887853185	jun	0.4	aug	0.8	jun	0.862068965517241	jul	0.429241556051304	aug	0.663582842724979	global
6.5	aug	0.47578887853185	jun	0.4	aug	0.8	jun	0.862068965517241	aug	0.0811891755592256	jun	0.83179142136249	global
6.5	aug	0.47578887853185	jun	0.4	aug	0.8	jun	0.862068965517241	aug	0.0811891755592256	jul	0.705634987384357	global
6.5	aug	0.47578887853185	jun	0.4	aug	0.8	jun	0.862068965517241	aug	0.0811891755592256	aug	0.663582842724979	global
6.5	aug	0.47578887853185	jun	0.4	aug	0.8	jul	0.758620689655172	jun	0.586632693709316	jun	0.83179142136249	global
6.5	aug	0.47578887853185	jun	0.4	aug	0.8	jul	0.758620689655172	jun	0.586632693709316	jul	0.705634987384357	global
6.5	aug	0.47578887853185	jun	0.4	aug	0.8	jul	0.758620689655172	jun	0.586632693709316	aug	0.663582842724979	global
6.5	aug	0.47578887853185	jun	0.4	aug	0.8	jul	0.758620689655172	jul	0.429241556051304	jun	0.83179142136249	global
6.5	aug	0.47578887853185	jun	0.4	aug	0.8	jul	0.758620689655172	jul	0.429241556051304	jul	0.705634987384357	global
6.5	aug	0.47578887853185	jun	0.4	aug	0.8	jul	0.758620689655172	jul	0.429241556051304	aug	0.663582842724979	global
6.5	aug	0.47578887853185	jun	0.4	aug	0.8	jul	0.758620689655172	aug	0.0811891755592256	jun	0.83179142136249	global
6.5	aug	0.47578887853185	jun	0.4	aug	0.8	jul	0.758620689655172	aug	0.0811891755592256	jul	0.705634987384357	global
6.5	aug	0.47578887853185	jun	0.4	aug	0.8	jul	0.758620689655172	aug	0.0811891755592256	aug	0.663582842724979	global
6.5	aug	0.47578887853185	jun	0.4	aug	0.8	aug	0.724137931034483	jun	0.586632693709316	jun	0.83179142136249	global
6.5	aug	0.47578887853185	jun	0.4	aug	0.8	aug	0.724137931034483	jun	0.586632693709316	jul	0.705634987384357	global
6.5	aug	0.47578887853185	jun	0.4	aug	0.8	aug	0.724137931034483	jun	0.586632693709316	aug	0.663582842724979	global
6.5	aug	0.47578887853185	jun	0.4	aug	0.8	aug	0.724137931034483	jul	0.429241556051304	jun	0.83179142136249	global
6.5	aug	0.47578887853185	jun	0.4	aug	0.8	aug	0.724137931034483	jul	0.429241556051304	jul	0.705634987384357	global
6.5	aug	0.47578887853185	jun	0.4	aug	0.8	aug	0.724137931034483	jul	0.429241556051304	aug	0.663582842724979	global
6.5	aug	0.47578887853185	jun	0.4	aug	0.8	aug	0.724137931034483	aug	0.0811891755592256	jun	0.83179142136249	global
6.5	aug	0.47578887853185	jun	0.4	aug	0.8	aug	0.724137931034483	aug	0.0811891755592256	jul	0.705634987384357	global
6.5	aug	0.47578887853185	jun	0.4	aug	0.8	aug	0.724137931034483	aug	0.0811891755592256	aug	0.663582842724979	global
6.5	aug	0.47578887853185	jul	0.5	jun	0.958333333333333	jun	0.862068965517241	jun	0.586632693709316	jun	0.83179142136249	global
6.5	aug	0.47578887853185	jul	0.5	jun	0.958333333333333	jun	0.862068965517241	jun	0.586632693709316	jul	0.705634987384357	global
6.5	aug	0.47578887853185	jul	0.5	jun	0.958333333333333	jun	0.862068965517241	jun	0.586632693709316	aug	0.663582842724979	global
6.5	aug	0.47578887853185	jul	0.5	jun	0.958333333333333	jun	0.862068965517241	jul	0.429241556051304	jun	0.83179142136249	global
6.5	aug	0.47578887853185	jul	0.5	jun	0.958333333333333	jun	0.862068965517241	jul	0.429241556051304	jul	0.705634987384357	global
6.5	aug	0.47578887853185	jul	0.5	jun	0.958333333333333	jun	0.862068965517241	jul	0.429241556051304	aug	0.663582842724979	global
6.5	aug	0.47578887853185	jul	0.5	jun	0.958333333333333	jun	0.862068965517241	aug	0.0811891755592256	jun	0.83179142136249	global
6.5	aug	0.47578887853185	jul	0.5	jun	0.958333333333333	jun	0.862068965517241	aug	0.0811891755592256	jul	0.705634987384357	global
6.5	aug	0.47578887853185	jul	0.5	jun	0.958333333333333	jun	0.862068965517241	aug	0.0811891755592256	aug	0.663582842724979	global
6.5	aug	0.47578887853185	jul	0.5	jun	0.958333333333333	jul	0.758620689655172	jun	0.586632693709316	jun	0.83179142136249	global
6.5	aug	0.47578887853185	jul	0.5	jun	0.958333333333333	jul	0.758620689655172	jun	0.586632693709316	jul	0.705634987384357	global
6.5	aug	0.47578887853185	jul	0.5	jun	0.958333333333333	jul	0.758620689655172	jun	0.586632693709316	aug	0.663582842724979	global
6.5	aug	0.47578887853185	jul	0.5	jun	0.958333333333333	jul	0.758620689655172	jul	0.429241556051304	jun	0.83179142136249	global
6.5	aug	0.47578887853185	jul	0.5	jun	0.958333333333333	jul	0.758620689655172	jul	0.429241556051304	jul	0.705634987384357	global
6.5	aug	0.47578887853185	jul	0.5	jun	0.958333333333333	jul	0.758620689655172	jul	0.429241556051304	aug	0.663582842724979	global
6.5	aug	0.47578887853185	jul	0.5	jun	0.958333333333333	jul	0.758620689655172	aug	0.0811891755592256	jun	0.83179142136249	global
6.5	aug	0.47578887853185	jul	0.5	jun	0.958333333333333	jul	0.758620689655172	aug	0.0811891755592256	jul	0.705634987384357	global
6.5	aug	0.47578887853185	jul	0.5	jun	0.958333333333333	jul	0.758620689655172	aug	0.0811891755592256	aug	0.663582842724979	global
6.5	aug	0.47578887853185	jul	0.5	jun	0.958333333333333	aug	0.724137931034483	jun	0.586632693709316	jun	0.83179142136249	global
6.5	aug	0.47578887853185	jul	0.5	jun	0.958333333333333	aug	0.724137931034483	jun	0.586632693709316	jul	0.705634987384357	global
6.5	aug	0.47578887853185	jul	0.5	jun	0.958333333333333	aug	0.724137931034483	jun	0.586632693709316	aug	0.663582842724979	global
6.5	aug	0.47578887853185	jul	0.5	jun	0.958333333333333	aug	0.724137931034483	jul	0.429241556051304	jun	0.83179142136249	global
6.5	aug	0.47578887853185	jul	0.5	jun	0.958333333333333	aug	0.724137931034483	jul	0.429241556051304	jul	0.705634987384357	global
6.5	aug	0.47578887853185	jul	0.5	jun	0.958333333333333	aug	0.724137931034483	jul	0.429241556051304	aug	0.663582842724979	global
6.5	aug	0.47578887853185	jul	0.5	jun	0.958333333333333	aug	0.724137931034483	aug	0.0811891755592256	jun	0.83179142136249	global
6.5	aug	0.47578887853185	jul	0.5	jun	0.958333333333333	aug	0.724137931034483	aug	0.0811891755592256	jul	0.705634987384357	global
6.5	aug	0.47578887853185	jul	0.5	jun	0.958333333333333	aug	0.724137931034483	aug	0.0811891755592256	aug	0.663582842724979	global
6.5	aug	0.47578887853185	jul	0.5	jul	0.8	jun	0.862068965517241	jun	0.586632693709316	jun	0.83179142136249	global
6.5	aug	0.47578887853185	jul	0.5	jul	0.8	jun	0.862068965517241	jun	0.586632693709316	jul	0.705634987384357	global
6.5	aug	0.47578887853185	jul	0.5	jul	0.8	jun	0.862068965517241	jun	0.586632693709316	aug	0.663582842724979	global
6.5	aug	0.47578887853185	jul	0.5	jul	0.8	jun	0.862068965517241	jul	0.429241556051304	jun	0.83179142136249	global
6.5	aug	0.47578887853185	jul	0.5	jul	0.8	jun	0.862068965517241	jul	0.429241556051304	jul	0.705634987384357	global
6.5	aug	0.47578887853185	jul	0.5	jul	0.8	jun	0.862068965517241	jul	0.429241556051304	aug	0.663582842724979	global
6.5	aug	0.47578887853185	jul	0.5	jul	0.8	jun	0.862068965517241	aug	0.0811891755592256	jun	0.83179142136249	global
6.5	aug	0.47578887853185	jul	0.5	jul	0.8	jun	0.862068965517241	aug	0.0811891755592256	jul	0.705634987384357	global
6.5	aug	0.47578887853185	jul	0.5	jul	0.8	jun	0.862068965517241	aug	0.0811891755592256	aug	0.663582842724979	global
6.5	aug	0.47578887853185	jul	0.5	jul	0.8	jul	0.758620689655172	jun	0.586632693709316	jun	0.83179142136249	global
6.5	aug	0.47578887853185	jul	0.5	jul	0.8	jul	0.758620689655172	jun	0.586632693709316	jul	0.705634987384357	global
6.5	aug	0.47578887853185	jul	0.5	jul	0.8	jul	0.758620689655172	jun	0.586632693709316	aug	0.663582842724979	global
6.5	aug	0.47578887853185	jul	0.5	jul	0.8	jul	0.758620689655172	jul	0.429241556051304	jun	0.83179142136249	global
6.5	aug	0.47578887853185	jul	0.5	jul	0.8	jul	0.758620689655172	jul	0.429241556051304	jul	0.705634987384357	global
6.5	aug	0.47578887853185	jul	0.5	jul	0.8	jul	0.758620689655172	jul	0.429241556051304	aug	0.663582842724979	global
6.5	aug	0.47578887853185	jul	0.5	jul	0.8	jul	0.758620689655172	aug	0.0811891755592256	jun	0.83179142136249	global
6.5	aug	0.47578887853185	jul	0.5	jul	0.8	jul	0.758620689655172	aug	0.0811891755592256	jul	0.705634987384357	global
6.5	aug	0.47578887853185	jul	0.5	jul	0.8	jul	0.758620689655172	aug	0.0811891755592256	aug	0.663582842724979	global
6.5	aug	0.47578887853185	jul	0.5	jul	0.8	aug	0.724137931034483	jun	0.586632693709316	jun	0.83179142136249	global
6.5	aug	0.47578887853185	jul	0.5	jul	0.8	aug	0.724137931034483	jun	0.586632693709316	jul	0.705634987384357	global
6.5	aug	0.47578887853185	jul	0.5	jul	0.8	aug	0.724137931034483	jun	0.586632693709316	aug	0.663582842724979	global
6.5	aug	0.47578887853185	jul	0.5	jul	0.8	aug	0.724137931034483	jul	0.429241556051304	jun	0.83179142136249	global
6.5	aug	0.47578887853185	jul	0.5	jul	0.8	aug	0.724137931034483	jul	0.429241556051304	jul	0.705634987384357	global
6.5	aug	0.47578887853185	jul	0.5	jul	0.8	aug	0.724137931034483	jul	0.429241556051304	aug	0.663582842724979	global
6.5	aug	0.47578887853185	jul	0.5	jul	0.8	aug	0.724137931034483	aug	0.0811891755592256	jun	0.83179142136249	global
6.5	aug	0.47578887853185	jul	0.5	jul	0.8	aug	0.724137931034483	aug	0.0811891755592256	jul	0.705634987384357	global
6.5	aug	0.47578887853185	jul	0.5	jul	0.8	aug	0.724137931034483	aug	0.0811891755592256	aug	0.663582842724979	global
6.5	aug	0.47578887853185	jul	0.5	aug	0.8	jun	0.862068965517241	jun	0.586632693709316	jun	0.83179142136249	global
6.5	aug	0.47578887853185	jul	0.5	aug	0.8	jun	0.862068965517241	jun	0.586632693709316	jul	0.705634987384357	global
6.5	aug	0.47578887853185	jul	0.5	aug	0.8	jun	0.862068965517241	jun	0.586632693709316	aug	0.663582842724979	global
6.5	aug	0.47578887853185	jul	0.5	aug	0.8	jun	0.862068965517241	jul	0.429241556051304	jun	0.83179142136249	global
6.5	aug	0.47578887853185	jul	0.5	aug	0.8	jun	0.862068965517241	jul	0.429241556051304	jul	0.705634987384357	global
6.5	aug	0.47578887853185	jul	0.5	aug	0.8	jun	0.862068965517241	jul	0.429241556051304	aug	0.663582842724979	global
6.5	aug	0.47578887853185	jul	0.5	aug	0.8	jun	0.862068965517241	aug	0.0811891755592256	jun	0.83179142136249	global
6.5	aug	0.47578887853185	jul	0.5	aug	0.8	jun	0.862068965517241	aug	0.0811891755592256	jul	0.705634987384357	global
6.5	aug	0.47578887853185	jul	0.5	aug	0.8	jun	0.862068965517241	aug	0.0811891755592256	aug	0.663582842724979	global
6.5	aug	0.47578887853185	jul	0.5	aug	0.8	jul	0.758620689655172	jun	0.586632693709316	jun	0.83179142136249	global
6.5	aug	0.47578887853185	jul	0.5	aug	0.8	jul	0.758620689655172	jun	0.586632693709316	jul	0.705634987384357	global
6.5	aug	0.47578887853185	jul	0.5	aug	0.8	jul	0.758620689655172	jun	0.586632693709316	aug	0.663582842724979	global
6.5	aug	0.47578887853185	jul	0.5	aug	0.8	jul	0.758620689655172	jul	0.429241556051304	jun	0.83179142136249	global
6.5	aug	0.47578887853185	jul	0.5	aug	0.8	jul	0.758620689655172	jul	0.429241556051304	jul	0.705634987384357	global
6.5	aug	0.47578887853185	jul	0.5	aug	0.8	jul	0.758620689655172	jul	0.429241556051304	aug	0.663582842724979	global
6.5	aug	0.47578887853185	jul	0.5	aug	0.8	jul	0.758620689655172	aug	0.0811891755592256	jun	0.83179142136249	global
6.5	aug	0.47578887853185	jul	0.5	aug	0.8	jul	0.758620689655172	aug	0.0811891755592256	jul	0.705634987384357	global
6.5	aug	0.47578887853185	jul	0.5	aug	0.8	jul	0.758620689655172	aug	0.0811891755592256	aug	0.663582842724979	global
6.5	aug	0.47578887853185	jul	0.5	aug	0.8	aug	0.724137931034483	jun	0.586632693709316	jun	0.83179142136249	global
6.5	aug	0.47578887853185	jul	0.5	aug	0.8	aug	0.724137931034483	jun	0.586632693709316	jul	0.705634987384357	global
6.5	aug	0.47578887853185	jul	0.5	aug	0.8	aug	0.724137931034483	jun	0.586632693709316	aug	0.663582842724979	global
6.5	aug	0.47578887853185	jul	0.5	aug	0.8	aug	0.724137931034483	jul	0.429241556051304	jun	0.83179142136249	global
6.5	aug	0.47578887853185	jul	0.5	aug	0.8	aug	0.724137931034483	jul	0.429241556051304	jul	0.705634987384357	global
6.5	aug	0.47578887853185	jul	0.5	aug	0.8	aug	0.724137931034483	jul	0.429241556051304	aug	0.663582842724979	global
6.5	aug	0.47578887853185	jul	0.5	aug	0.8	aug	0.724137931034483	aug	0.0811891755592256	jun	0.83179142136249	global
6.5	aug	0.47578887853185	jul	0.5	aug	0.8	aug	0.724137931034483	aug	0.0811891755592256	jul	0.705634987384357	global
6.5	aug	0.47578887853185	jul	0.5	aug	0.8	aug	0.724137931034483	aug	0.0811891755592256	aug	0.663582842724979	global
6.5	aug	0.47578887853185	aug	0.25	jun	0.958333333333333	jun	0.862068965517241	jun	0.586632693709316	jun	0.83179142136249	global
6.5	aug	0.47578887853185	aug	0.25	jun	0.958333333333333	jun	0.862068965517241	jun	0.586632693709316	jul	0.705634987384357	global
6.5	aug	0.47578887853185	aug	0.25	jun	0.958333333333333	jun	0.862068965517241	jun	0.586632693709316	aug	0.663582842724979	global
6.5	aug	0.47578887853185	aug	0.25	jun	0.958333333333333	jun	0.862068965517241	jul	0.429241556051304	jun	0.83179142136249	global
6.5	aug	0.47578887853185	aug	0.25	jun	0.958333333333333	jun	0.862068965517241	jul	0.429241556051304	jul	0.705634987384357	global
6.5	aug	0.47578887853185	aug	0.25	jun	0.958333333333333	jun	0.862068965517241	jul	0.429241556051304	aug	0.663582842724979	global
6.5	aug	0.47578887853185	aug	0.25	jun	0.958333333333333	jun	0.862068965517241	aug	0.0811891755592256	jun	0.83179142136249	global
6.5	aug	0.47578887853185	aug	0.25	jun	0.958333333333333	jun	0.862068965517241	aug	0.0811891755592256	jul	0.705634987384357	global
6.5	aug	0.47578887853185	aug	0.25	jun	0.958333333333333	jun	0.862068965517241	aug	0.0811891755592256	aug	0.663582842724979	global
6.5	aug	0.47578887853185	aug	0.25	jun	0.958333333333333	jul	0.758620689655172	jun	0.586632693709316	jun	0.83179142136249	global
6.5	aug	0.47578887853185	aug	0.25	jun	0.958333333333333	jul	0.758620689655172	jun	0.586632693709316	jul	0.705634987384357	global
6.5	aug	0.47578887853185	aug	0.25	jun	0.958333333333333	jul	0.758620689655172	jun	0.586632693709316	aug	0.663582842724979	global
6.5	aug	0.47578887853185	aug	0.25	jun	0.958333333333333	jul	0.758620689655172	jul	0.429241556051304	jun	0.83179142136249	global
6.5	aug	0.47578887853185	aug	0.25	jun	0.958333333333333	jul	0.758620689655172	jul	0.429241556051304	jul	0.705634987384357	global
6.5	aug	0.47578887853185	aug	0.25	jun	0.958333333333333	jul	0.758620689655172	jul	0.429241556051304	aug	0.663582842724979	global
6.5	aug	0.47578887853185	aug	0.25	jun	0.958333333333333	jul	0.758620689655172	aug	0.0811891755592256	jun	0.83179142136249	global
6.5	aug	0.47578887853185	aug	0.25	jun	0.958333333333333	jul	0.758620689655172	aug	0.0811891755592256	jul	0.705634987384357	global
6.5	aug	0.47578887853185	aug	0.25	jun	0.958333333333333	jul	0.758620689655172	aug	0.0811891755592256	aug	0.663582842724979	global
6.5	aug	0.47578887853185	aug	0.25	jun	0.958333333333333	aug	0.724137931034483	jun	0.586632693709316	jun	0.83179142136249	global
6.5	aug	0.47578887853185	aug	0.25	jun	0.958333333333333	aug	0.724137931034483	jun	0.586632693709316	jul	0.705634987384357	global
6.5	aug	0.47578887853185	aug	0.25	jun	0.958333333333333	aug	0.724137931034483	jun	0.586632693709316	aug	0.663582842724979	global
6.5	aug	0.47578887853185	aug	0.25	jun	0.958333333333333	aug	0.724137931034483	jul	0.429241556051304	jun	0.83179142136249	global
6.5	aug	0.47578887853185	aug	0.25	jun	0.958333333333333	aug	0.724137931034483	jul	0.429241556051304	jul	0.705634987384357	global
6.5	aug	0.47578887853185	aug	0.25	jun	0.958333333333333	aug	0.724137931034483	jul	0.429241556051304	aug	0.663582842724979	global
6.5	aug	0.47578887853185	aug	0.25	jun	0.958333333333333	aug	0.724137931034483	aug	0.0811891755592256	jun	0.83179142136249	global
6.5	aug	0.47578887853185	aug	0.25	jun	0.958333333333333	aug	0.724137931034483	aug	0.0811891755592256	jul	0.705634987384357	global
6.5	aug	0.47578887853185	aug	0.25	jun	0.958333333333333	aug	0.724137931034483	aug	0.0811891755592256	aug	0.663582842724979	global
6.5	aug	0.47578887853185	aug	0.25	jul	0.8	jun	0.862068965517241	jun	0.586632693709316	jun	0.83179142136249	global
6.5	aug	0.47578887853185	aug	0.25	jul	0.8	jun	0.862068965517241	jun	0.586632693709316	jul	0.705634987384357	global
6.5	aug	0.47578887853185	aug	0.25	jul	0.8	jun	0.862068965517241	jun	0.586632693709316	aug	0.663582842724979	global
6.5	aug	0.47578887853185	aug	0.25	jul	0.8	jun	0.862068965517241	jul	0.429241556051304	jun	0.83179142136249	global
6.5	aug	0.47578887853185	aug	0.25	jul	0.8	jun	0.862068965517241	jul	0.429241556051304	jul	0.705634987384357	global
6.5	aug	0.47578887853185	aug	0.25	jul	0.8	jun	0.862068965517241	jul	0.429241556051304	aug	0.663582842724979	global
6.5	aug	0.47578887853185	aug	0.25	jul	0.8	jun	0.862068965517241	aug	0.0811891755592256	jun	0.83179142136249	global
6.5	aug	0.47578887853185	aug	0.25	jul	0.8	jun	0.862068965517241	aug	0.0811891755592256	jul	0.705634987384357	global
6.5	aug	0.47578887853185	aug	0.25	jul	0.8	jun	0.862068965517241	aug	0.0811891755592256	aug	0.663582842724979	global
6.5	aug	0.47578887853185	aug	0.25	jul	0.8	jul	0.758620689655172	jun	0.586632693709316	jun	0.83179142136249	global
6.5	aug	0.47578887853185	aug	0.25	jul	0.8	jul	0.758620689655172	jun	0.586632693709316	jul	0.705634987384357	global
6.5	aug	0.47578887853185	aug	0.25	jul	0.8	jul	0.758620689655172	jun	0.586632693709316	aug	0.663582842724979	global
6.5	aug	0.47578887853185	aug	0.25	jul	0.8	jul	0.758620689655172	jul	0.429241556051304	jun	0.83179142136249	global
6.5	aug	0.47578887853185	aug	0.25	jul	0.8	jul	0.758620689655172	jul	0.429241556051304	jul	0.705634987384357	global
6.5	aug	0.47578887853185	aug	0.25	jul	0.8	jul	0.758620689655172	jul	0.429241556051304	aug	0.663582842724979	global
6.5	aug	0.47578887853185	aug	0.25	jul	0.8	jul	0.758620689655172	aug	0.0811891755592256	jun	0.83179142136249	global
6.5	aug	0.47578887853185	aug	0.25	jul	0.8	jul	0.758620689655172	aug	0.0811891755592256	jul	0.705634987384357	global
6.5	aug	0.47578887853185	aug	0.25	jul	0.8	jul	0.758620689655172	aug	0.0811891755592256	aug	0.663582842724979	global
6.5	aug	0.47578887853185	aug	0.25	jul	0.8	aug	0.724137931034483	jun	0.586632693709316	jun	0.83179142136249	global
6.5	aug	0.47578887853185	aug	0.25	jul	0.8	aug	0.724137931034483	jun	0.586632693709316	jul	0.705634987384357	global
6.5	aug	0.47578887853185	aug	0.25	jul	0.8	aug	0.724137931034483	jun	0.586632693709316	aug	0.663582842724979	global
6.5	aug	0.47578887853185	aug	0.25	jul	0.8	aug	0.724137931034483	jul	0.429241556051304	jun	0.83179142136249	global
6.5	aug	0.47578887853185	aug	0.25	jul	0.8	aug	0.724137931034483	jul	0.429241556051304	jul	0.705634987384357	global
6.5	aug	0.47578887853185	aug	0.25	jul	0.8	aug	0.724137931034483	jul	0.429241556051304	aug	0.663582842724979	global
6.5	aug	0.47578887853185	aug	0.25	jul	0.8	aug	0.724137931034483	aug	0.0811891755592256	jun	0.83179142136249	global
6.5	aug	0.47578887853185	aug	0.25	jul	0.8	aug	0.724137931034483	aug	0.0811891755592256	jul	0.705634987384357	global
6.5	aug	0.47578887853185	aug	0.25	jul	0.8	aug	0.724137931034483	aug	0.0811891755592256	aug	0.663582842724979	global
6.5	aug	0.47578887853185	aug	0.25	aug	0.8	jun	0.862068965517241	jun	0.586632693709316	jun	0.83179142136249	global
6.5	aug	0.47578887853185	aug	0.25	aug	0.8	jun	0.862068965517241	jun	0.586632693709316	jul	0.705634987384357	global
6.5	aug	0.47578887853185	aug	0.25	aug	0.8	jun	0.862068965517241	jun	0.586632693709316	aug	0.663582842724979	global
6.5	aug	0.47578887853185	aug	0.25	aug	0.8	jun	0.862068965517241	jul	0.429241556051304	jun	0.83179142136249	global
6.5	aug	0.47578887853185	aug	0.25	aug	0.8	jun	0.862068965517241	jul	0.429241556051304	jul	0.705634987384357	global
6.5	aug	0.47578887853185	aug	0.25	aug	0.8	jun	0.862068965517241	jul	0.429241556051304	aug	0.663582842724979	global
6.5	aug	0.47578887853185	aug	0.25	aug	0.8	jun	0.862068965517241	aug	0.0811891755592256	jun	0.83179142136249	global
6.5	aug	0.47578887853185	aug	0.25	aug	0.8	jun	0.862068965517241	aug	0.0811891755592256	jul	0.705634987384357	global
6.5	aug	0.47578887853185	aug	0.25	aug	0.8	jun	0.862068965517241	aug	0.0811891755592256	aug	0.663582842724979	global
6.5	aug	0.47578887853185	aug	0.25	aug	0.8	jul	0.758620689655172	jun	0.586632693709316	jun	0.83179142136249	global
6.5	aug	0.47578887853185	aug	0.25	aug	0.8	jul	0.758620689655172	jun	0.586632693709316	jul	0.705634987384357	global
6.5	aug	0.47578887853185	aug	0.25	aug	0.8	jul	0.758620689655172	jun	0.586632693709316	aug	0.663582842724979	global
6.5	aug	0.47578887853185	aug	0.25	aug	0.8	jul	0.758620689655172	jul	0.429241556051304	jun	0.83179142136249	global
6.5	aug	0.47578887853185	aug	0.25	aug	0.8	jul	0.758620689655172	jul	0.429241556051304	jul	0.705634987384357	global
6.5	aug	0.47578887853185	aug	0.25	aug	0.8	jul	0.758620689655172	jul	0.429241556051304	aug	0.663582842724979	global
6.5	aug	0.47578887853185	aug	0.25	aug	0.8	jul	0.758620689655172	aug	0.0811891755592256	jun	0.83179142136249	global
6.5	aug	0.47578887853185	aug	0.25	aug	0.8	jul	0.758620689655172	aug	0.0811891755592256	jul	0.705634987384357	global
6.5	aug	0.47578887853185	aug	0.25	aug	0.8	jul	0.758620689655172	aug	0.0811891755592256	aug	0.663582842724979	global
6.5	aug	0.47578887853185	aug	0.25	aug	0.8	aug	0.724137931034483	jun	0.586632693709316	jun	0.83179142136249	global
6.5	aug	0.47578887853185	aug	0.25	aug	0.8	aug	0.724137931034483	jun	0.586632693709316	jul	0.705634987384357	global
6.5	aug	0.47578887853185	aug	0.25	aug	0.8	aug	0.724137931034483	jun	0.586632693709316	aug	0.663582842724979	global
6.5	aug	0.47578887853185	aug	0.25	aug	0.8	aug	0.724137931034483	jul	0.429241556051304	jun	0.83179142136249	global
6.5	aug	0.47578887853185	aug	0.25	aug	0.8	aug	0.724137931034483	jul	0.429241556051304	jul	0.705634987384357	global
6.5	aug	0.47578887853185	aug	0.25	aug	0.8	aug	0.724137931034483	jul	0.429241556051304	aug	0.663582842724979	global
6.5	aug	0.47578887853185	aug	0.25	aug	0.8	aug	0.724137931034483	aug	0.0811891755592256	jun	0.83179142136249	global
6.5	aug	0.47578887853185	aug	0.25	aug	0.8	aug	0.724137931034483	aug	0.0811891755592256	jul	0.705634987384357	global
6.5	aug	0.47578887853185	aug	0.25	aug	0.8	aug	0.724137931034483	aug	0.0811891755592256	aug	0.663582842724979	global
7.5	jun	0.589681558264512	jun	0.6	jun	0.791666666666667	jun	0.758620689655172	jun	0.537685426239207	jun	0.705634987384357	global
7.5	jun	0.589681558264512	jun	0.6	jun	0.791666666666667	jun	0.758620689655172	jun	0.537685426239207	jul	0.747687132043734	global
7.5	jun	0.589681558264512	jun	0.6	jun	0.791666666666667	jun	0.758620689655172	jun	0.537685426239207	aug	0.621530698065601	global
7.5	jun	0.589681558264512	jun	0.6	jun	0.791666666666667	jun	0.758620689655172	jul	0.227045182272489	jun	0.705634987384357	global
7.5	jun	0.589681558264512	jun	0.6	jun	0.791666666666667	jun	0.758620689655172	jul	0.227045182272489	jul	0.747687132043734	global
7.5	jun	0.589681558264512	jun	0.6	jun	0.791666666666667	jun	0.758620689655172	jul	0.227045182272489	aug	0.621530698065601	global
7.5	jun	0.589681558264512	jun	0.6	jun	0.791666666666667	jun	0.758620689655172	aug	0.314600008246422	jun	0.705634987384357	global
7.5	jun	0.589681558264512	jun	0.6	jun	0.791666666666667	jun	0.758620689655172	aug	0.314600008246422	jul	0.747687132043734	global
7.5	jun	0.589681558264512	jun	0.6	jun	0.791666666666667	jun	0.758620689655172	aug	0.314600008246422	aug	0.621530698065601	global
7.5	jun	0.589681558264512	jun	0.6	jun	0.791666666666667	jul	0.793103448275862	jun	0.537685426239207	jun	0.705634987384357	global
7.5	jun	0.589681558264512	jun	0.6	jun	0.791666666666667	jul	0.793103448275862	jun	0.537685426239207	jul	0.747687132043734	global
7.5	jun	0.589681558264512	jun	0.6	jun	0.791666666666667	jul	0.793103448275862	jun	0.537685426239207	aug	0.621530698065601	global
7.5	jun	0.589681558264512	jun	0.6	jun	0.791666666666667	jul	0.793103448275862	jul	0.227045182272489	jun	0.705634987384357	global
7.5	jun	0.589681558264512	jun	0.6	jun	0.791666666666667	jul	0.793103448275862	jul	0.227045182272489	jul	0.747687132043734	global
7.5	jun	0.589681558264512	jun	0.6	jun	0.791666666666667	jul	0.793103448275862	jul	0.227045182272489	aug	0.621530698065601	global
7.5	jun	0.589681558264512	jun	0.6	jun	0.791666666666667	jul	0.793103448275862	aug	0.314600008246422	jun	0.705634987384357	global
7.5	jun	0.589681558264512	jun	0.6	jun	0.791666666666667	jul	0.793103448275862	aug	0.314600008246422	jul	0.747687132043734	global
7.5	jun	0.589681558264512	jun	0.6	jun	0.791666666666667	jul	0.793103448275862	aug	0.314600008246422	aug	0.621530698065601	global
7.5	jun	0.589681558264512	jun	0.6	jun	0.791666666666667	aug	0.689655172413793	jun	0.537685426239207	jun	0.705634987384357	global
7.5	jun	0.589681558264512	jun	0.6	jun	0.791666666666667	aug	0.689655172413793	jun	0.537685426239207	jul	0.747687132043734	global
7.5	jun	0.589681558264512	jun	0.6	jun	0.791666666666667	aug	0.689655172413793	jun	0.537685426239207	aug	0.621530698065601	global
7.5	jun	0.589681558264512	jun	0.6	jun	0.791666666666667	aug	0.689655172413793	jul	0.227045182272489	jun	0.705634987384357	global
7.5	jun	0.589681558264512	jun	0.6	jun	0.791666666666667	aug	0.689655172413793	jul	0.227045182272489	jul	0.747687132043734	global
7.5	jun	0.589681558264512	jun	0.6	jun	0.791666666666667	aug	0.689655172413793	jul	0.227045182272489	aug	0.621530698065601	global
7.5	jun	0.589681558264512	jun	0.6	jun	0.791666666666667	aug	0.689655172413793	aug	0.314600008246422	jun	0.705634987384357	global
7.5	jun	0.589681558264512	jun	0.6	jun	0.791666666666667	aug	0.689655172413793	aug	0.314600008246422	jul	0.747687132043734	global
7.5	jun	0.589681558264512	jun	0.6	jun	0.791666666666667	aug	0.689655172413793	aug	0.314600008246422	aug	0.621530698065601	global
7.5	jun	0.589681558264512	jun	0.6	jul	0.88	jun	0.758620689655172	jun	0.537685426239207	jun	0.705634987384357	global
7.5	jun	0.589681558264512	jun	0.6	jul	0.88	jun	0.758620689655172	jun	0.537685426239207	jul	0.747687132043734	global
7.5	jun	0.589681558264512	jun	0.6	jul	0.88	jun	0.758620689655172	jun	0.537685426239207	aug	0.621530698065601	global
7.5	jun	0.589681558264512	jun	0.6	jul	0.88	jun	0.758620689655172	jul	0.227045182272489	jun	0.705634987384357	global
7.5	jun	0.589681558264512	jun	0.6	jul	0.88	jun	0.758620689655172	jul	0.227045182272489	jul	0.747687132043734	global
7.5	jun	0.589681558264512	jun	0.6	jul	0.88	jun	0.758620689655172	jul	0.227045182272489	aug	0.621530698065601	global
7.5	jun	0.589681558264512	jun	0.6	jul	0.88	jun	0.758620689655172	aug	0.314600008246422	jun	0.705634987384357	global
7.5	jun	0.589681558264512	jun	0.6	jul	0.88	jun	0.758620689655172	aug	0.314600008246422	jul	0.747687132043734	global
7.5	jun	0.589681558264512	jun	0.6	jul	0.88	jun	0.758620689655172	aug	0.314600008246422	aug	0.621530698065601	global
7.5	jun	0.589681558264512	jun	0.6	jul	0.88	jul	0.793103448275862	jun	0.537685426239207	jun	0.705634987384357	global
7.5	jun	0.589681558264512	jun	0.6	jul	0.88	jul	0.793103448275862	jun	0.537685426239207	jul	0.747687132043734	global
7.5	jun	0.589681558264512	jun	0.6	jul	0.88	jul	0.793103448275862	jun	0.537685426239207	aug	0.621530698065601	global
7.5	jun	0.589681558264512	jun	0.6	jul	0.88	jul	0.793103448275862	jul	0.227045182272489	jun	0.705634987384357	global
7.5	jun	0.589681558264512	jun	0.6	jul	0.88	jul	0.793103448275862	jul	0.227045182272489	jul	0.747687132043734	global
7.5	jun	0.589681558264512	jun	0.6	jul	0.88	jul	0.793103448275862	jul	0.227045182272489	aug	0.621530698065601	global
7.5	jun	0.589681558264512	jun	0.6	jul	0.88	jul	0.793103448275862	aug	0.314600008246422	jun	0.705634987384357	global
7.5	jun	0.589681558264512	jun	0.6	jul	0.88	jul	0.793103448275862	aug	0.314600008246422	jul	0.747687132043734	global
7.5	jun	0.589681558264512	jun	0.6	jul	0.88	jul	0.793103448275862	aug	0.314600008246422	aug	0.621530698065601	global
7.5	jun	0.589681558264512	jun	0.6	jul	0.88	aug	0.689655172413793	jun	0.537685426239207	jun	0.705634987384357	global
7.5	jun	0.589681558264512	jun	0.6	jul	0.88	aug	0.689655172413793	jun	0.537685426239207	jul	0.747687132043734	global
7.5	jun	0.589681558264512	jun	0.6	jul	0.88	aug	0.689655172413793	jun	0.537685426239207	aug	0.621530698065601	global
7.5	jun	0.589681558264512	jun	0.6	jul	0.88	aug	0.689655172413793	jul	0.227045182272489	jun	0.705634987384357	global
7.5	jun	0.589681558264512	jun	0.6	jul	0.88	aug	0.689655172413793	jul	0.227045182272489	jul	0.747687132043734	global
7.5	jun	0.589681558264512	jun	0.6	jul	0.88	aug	0.689655172413793	jul	0.227045182272489	aug	0.621530698065601	global
7.5	jun	0.589681558264512	jun	0.6	jul	0.88	aug	0.689655172413793	aug	0.314600008246422	jun	0.705634987384357	global
7.5	jun	0.589681558264512	jun	0.6	jul	0.88	aug	0.689655172413793	aug	0.314600008246422	jul	0.747687132043734	global
7.5	jun	0.589681558264512	jun	0.6	jul	0.88	aug	0.689655172413793	aug	0.314600008246422	aug	0.621530698065601	global
7.5	jun	0.589681558264512	jun	0.6	aug	0.72	jun	0.758620689655172	jun	0.537685426239207	jun	0.705634987384357	global
7.5	jun	0.589681558264512	jun	0.6	aug	0.72	jun	0.758620689655172	jun	0.537685426239207	jul	0.747687132043734	global
7.5	jun	0.589681558264512	jun	0.6	aug	0.72	jun	0.758620689655172	jun	0.537685426239207	aug	0.621530698065601	global
7.5	jun	0.589681558264512	jun	0.6	aug	0.72	jun	0.758620689655172	jul	0.227045182272489	jun	0.705634987384357	global
7.5	jun	0.589681558264512	jun	0.6	aug	0.72	jun	0.758620689655172	jul	0.227045182272489	jul	0.747687132043734	global
7.5	jun	0.589681558264512	jun	0.6	aug	0.72	jun	0.758620689655172	jul	0.227045182272489	aug	0.621530698065601	global
7.5	jun	0.589681558264512	jun	0.6	aug	0.72	jun	0.758620689655172	aug	0.314600008246422	jun	0.705634987384357	global
7.5	jun	0.589681558264512	jun	0.6	aug	0.72	jun	0.758620689655172	aug	0.314600008246422	jul	0.747687132043734	global
7.5	jun	0.589681558264512	jun	0.6	aug	0.72	jun	0.758620689655172	aug	0.314600008246422	aug	0.621530698065601	global
7.5	jun	0.589681558264512	jun	0.6	aug	0.72	jul	0.793103448275862	jun	0.537685426239207	jun	0.705634987384357	global
7.5	jun	0.589681558264512	jun	0.6	aug	0.72	jul	0.793103448275862	jun	0.537685426239207	jul	0.747687132043734	global
7.5	jun	0.589681558264512	jun	0.6	aug	0.72	jul	0.793103448275862	jun	0.537685426239207	aug	0.621530698065601	global
7.5	jun	0.589681558264512	jun	0.6	aug	0.72	jul	0.793103448275862	jul	0.227045182272489	jun	0.705634987384357	global
7.5	jun	0.589681558264512	jun	0.6	aug	0.72	jul	0.793103448275862	jul	0.227045182272489	jul	0.747687132043734	global
7.5	jun	0.589681558264512	jun	0.6	aug	0.72	jul	0.793103448275862	jul	0.227045182272489	aug	0.621530698065601	global
7.5	jun	0.589681558264512	jun	0.6	aug	0.72	jul	0.793103448275862	aug	0.314600008246422	jun	0.705634987384357	global
7.5	jun	0.589681558264512	jun	0.6	aug	0.72	jul	0.793103448275862	aug	0.314600008246422	jul	0.747687132043734	global
7.5	jun	0.589681558264512	jun	0.6	aug	0.72	jul	0.793103448275862	aug	0.314600008246422	aug	0.621530698065601	global
7.5	jun	0.589681558264512	jun	0.6	aug	0.72	aug	0.689655172413793	jun	0.537685426239207	jun	0.705634987384357	global
7.5	jun	0.589681558264512	jun	0.6	aug	0.72	aug	0.689655172413793	jun	0.537685426239207	jul	0.747687132043734	global
7.5	jun	0.589681558264512	jun	0.6	aug	0.72	aug	0.689655172413793	jun	0.537685426239207	aug	0.621530698065601	global
7.5	jun	0.589681558264512	jun	0.6	aug	0.72	aug	0.689655172413793	jul	0.227045182272489	jun	0.705634987384357	global
7.5	jun	0.589681558264512	jun	0.6	aug	0.72	aug	0.689655172413793	jul	0.227045182272489	jul	0.747687132043734	global
7.5	jun	0.589681558264512	jun	0.6	aug	0.72	aug	0.689655172413793	jul	0.227045182272489	aug	0.621530698065601	global
7.5	jun	0.589681558264512	jun	0.6	aug	0.72	aug	0.689655172413793	aug	0.314600008246422	jun	0.705634987384357	global
7.5	jun	0.589681558264512	jun	0.6	aug	0.72	aug	0.689655172413793	aug	0.314600008246422	jul	0.747687132043734	global
7.5	jun	0.589681558264512	jun	0.6	aug	0.72	aug	0.689655172413793	aug	0.314600008246422	aug	0.621530698065601	global
7.5	jun	0.589681558264512	jul	0.25	jun	0.791666666666667	jun	0.758620689655172	jun	0.537685426239207	jun	0.705634987384357	global
7.5	jun	0.589681558264512	jul	0.25	jun	0.791666666666667	jun	0.758620689655172	jun	0.537685426239207	jul	0.747687132043734	global
7.5	jun	0.589681558264512	jul	0.25	jun	0.791666666666667	jun	0.758620689655172	jun	0.537685426239207	aug	0.621530698065601	global
7.5	jun	0.589681558264512	jul	0.25	jun	0.791666666666667	jun	0.758620689655172	jul	0.227045182272489	jun	0.705634987384357	global
7.5	jun	0.589681558264512	jul	0.25	jun	0.791666666666667	jun	0.758620689655172	jul	0.227045182272489	jul	0.747687132043734	global
7.5	jun	0.589681558264512	jul	0.25	jun	0.791666666666667	jun	0.758620689655172	jul	0.227045182272489	aug	0.621530698065601	global
7.5	jun	0.589681558264512	jul	0.25	jun	0.791666666666667	jun	0.758620689655172	aug	0.314600008246422	jun	0.705634987384357	global
7.5	jun	0.589681558264512	jul	0.25	jun	0.791666666666667	jun	0.758620689655172	aug	0.314600008246422	jul	0.747687132043734	global
7.5	jun	0.589681558264512	jul	0.25	jun	0.791666666666667	jun	0.758620689655172	aug	0.314600008246422	aug	0.621530698065601	global
7.5	jun	0.589681558264512	jul	0.25	jun	0.791666666666667	jul	0.793103448275862	jun	0.537685426239207	jun	0.705634987384357	global
7.5	jun	0.589681558264512	jul	0.25	jun	0.791666666666667	jul	0.793103448275862	jun	0.537685426239207	jul	0.747687132043734	global
7.5	jun	0.589681558264512	jul	0.25	jun	0.791666666666667	jul	0.793103448275862	jun	0.537685426239207	aug	0.621530698065601	global
7.5	jun	0.589681558264512	jul	0.25	jun	0.791666666666667	jul	0.793103448275862	jul	0.227045182272489	jun	0.705634987384357	global
7.5	jun	0.589681558264512	jul	0.25	jun	0.791666666666667	jul	0.793103448275862	jul	0.227045182272489	jul	0.747687132043734	global
7.5	jun	0.589681558264512	jul	0.25	jun	0.791666666666667	jul	0.793103448275862	jul	0.227045182272489	aug	0.621530698065601	global
7.5	jun	0.589681558264512	jul	0.25	jun	0.791666666666667	jul	0.793103448275862	aug	0.314600008246422	jun	0.705634987384357	global
7.5	jun	0.589681558264512	jul	0.25	jun	0.791666666666667	jul	0.793103448275862	aug	0.314600008246422	jul	0.747687132043734	global
7.5	jun	0.589681558264512	jul	0.25	jun	0.791666666666667	jul	0.793103448275862	aug	0.314600008246422	aug	0.621530698065601	global
7.5	jun	0.589681558264512	jul	0.25	jun	0.791666666666667	aug	0.689655172413793	jun	0.537685426239207	jun	0.705634987384357	global
7.5	jun	0.589681558264512	jul	0.25	jun	0.791666666666667	aug	0.689655172413793	jun	0.537685426239207	jul	0.747687132043734	global
7.5	jun	0.589681558264512	jul	0.25	jun	0.791666666666667	aug	0.689655172413793	jun	0.537685426239207	aug	0.621530698065601	global
7.5	jun	0.589681558264512	jul	0.25	jun	0.791666666666667	aug	0.689655172413793	jul	0.227045182272489	jun	0.705634987384357	global
7.5	jun	0.589681558264512	jul	0.25	jun	0.791666666666667	aug	0.689655172413793	jul	0.227045182272489	jul	0.747687132043734	global
7.5	jun	0.589681558264512	jul	0.25	jun	0.791666666666667	aug	0.689655172413793	jul	0.227045182272489	aug	0.621530698065601	global
7.5	jun	0.589681558264512	jul	0.25	jun	0.791666666666667	aug	0.689655172413793	aug	0.314600008246422	jun	0.705634987384357	global
7.5	jun	0.589681558264512	jul	0.25	jun	0.791666666666667	aug	0.689655172413793	aug	0.314600008246422	jul	0.747687132043734	global
7.5	jun	0.589681558264512	jul	0.25	jun	0.791666666666667	aug	0.689655172413793	aug	0.314600008246422	aug	0.621530698065601	global
7.5	jun	0.589681558264512	jul	0.25	jul	0.88	jun	0.758620689655172	jun	0.537685426239207	jun	0.705634987384357	global
7.5	jun	0.589681558264512	jul	0.25	jul	0.88	jun	0.758620689655172	jun	0.537685426239207	jul	0.747687132043734	global
7.5	jun	0.589681558264512	jul	0.25	jul	0.88	jun	0.758620689655172	jun	0.537685426239207	aug	0.621530698065601	global
7.5	jun	0.589681558264512	jul	0.25	jul	0.88	jun	0.758620689655172	jul	0.227045182272489	jun	0.705634987384357	global
7.5	jun	0.589681558264512	jul	0.25	jul	0.88	jun	0.758620689655172	jul	0.227045182272489	jul	0.747687132043734	global
7.5	jun	0.589681558264512	jul	0.25	jul	0.88	jun	0.758620689655172	jul	0.227045182272489	aug	0.621530698065601	global
7.5	jun	0.589681558264512	jul	0.25	jul	0.88	jun	0.758620689655172	aug	0.314600008246422	jun	0.705634987384357	global
7.5	jun	0.589681558264512	jul	0.25	jul	0.88	jun	0.758620689655172	aug	0.314600008246422	jul	0.747687132043734	global
7.5	jun	0.589681558264512	jul	0.25	jul	0.88	jun	0.758620689655172	aug	0.314600008246422	aug	0.621530698065601	global
7.5	jun	0.589681558264512	jul	0.25	jul	0.88	jul	0.793103448275862	jun	0.537685426239207	jun	0.705634987384357	global
7.5	jun	0.589681558264512	jul	0.25	jul	0.88	jul	0.793103448275862	jun	0.537685426239207	jul	0.747687132043734	global
7.5	jun	0.589681558264512	jul	0.25	jul	0.88	jul	0.793103448275862	jun	0.537685426239207	aug	0.621530698065601	global
7.5	jun	0.589681558264512	jul	0.25	jul	0.88	jul	0.793103448275862	jul	0.227045182272489	jun	0.705634987384357	global
7.5	jun	0.589681558264512	jul	0.25	jul	0.88	jul	0.793103448275862	jul	0.227045182272489	jul	0.747687132043734	global
7.5	jun	0.589681558264512	jul	0.25	jul	0.88	jul	0.793103448275862	jul	0.227045182272489	aug	0.621530698065601	global
7.5	jun	0.589681558264512	jul	0.25	jul	0.88	jul	0.793103448275862	aug	0.314600008246422	jun	0.705634987384357	global
7.5	jun	0.589681558264512	jul	0.25	jul	0.88	jul	0.793103448275862	aug	0.314600008246422	jul	0.747687132043734	global
7.5	jun	0.589681558264512	jul	0.25	jul	0.88	jul	0.793103448275862	aug	0.314600008246422	aug	0.621530698065601	global
7.5	jun	0.589681558264512	jul	0.25	jul	0.88	aug	0.689655172413793	jun	0.537685426239207	jun	0.705634987384357	global
7.5	jun	0.589681558264512	jul	0.25	jul	0.88	aug	0.689655172413793	jun	0.537685426239207	jul	0.747687132043734	global
7.5	jun	0.589681558264512	jul	0.25	jul	0.88	aug	0.689655172413793	jun	0.537685426239207	aug	0.621530698065601	global
7.5	jun	0.589681558264512	jul	0.25	jul	0.88	aug	0.689655172413793	jul	0.227045182272489	jun	0.705634987384357	global
7.5	jun	0.589681558264512	jul	0.25	jul	0.88	aug	0.689655172413793	jul	0.227045182272489	jul	0.747687132043734	global
7.5	jun	0.589681558264512	jul	0.25	jul	0.88	aug	0.689655172413793	jul	0.227045182272489	aug	0.621530698065601	global
7.5	jun	0.589681558264512	jul	0.25	jul	0.88	aug	0.689655172413793	aug	0.314600008246422	jun	0.705634987384357	global
7.5	jun	0.589681558264512	jul	0.25	jul	0.88	aug	0.689655172413793	aug	0.314600008246422	jul	0.747687132043734	global
7.5	jun	0.589681558264512	jul	0.25	jul	0.88	aug	0.689655172413793	aug	0.314600008246422	aug	0.621530698065601	global
7.5	jun	0.589681558264512	jul	0.25	aug	0.72	jun	0.758620689655172	jun	0.537685426239207	jun	0.705634987384357	global
7.5	jun	0.589681558264512	jul	0.25	aug	0.72	jun	0.758620689655172	jun	0.537685426239207	jul	0.747687132043734	global
7.5	jun	0.589681558264512	jul	0.25	aug	0.72	jun	0.758620689655172	jun	0.537685426239207	aug	0.621530698065601	global
7.5	jun	0.589681558264512	jul	0.25	aug	0.72	jun	0.758620689655172	jul	0.227045182272489	jun	0.705634987384357	global
7.5	jun	0.589681558264512	jul	0.25	aug	0.72	jun	0.758620689655172	jul	0.227045182272489	jul	0.747687132043734	global
7.5	jun	0.589681558264512	jul	0.25	aug	0.72	jun	0.758620689655172	jul	0.227045182272489	aug	0.621530698065601	global
7.5	jun	0.589681558264512	jul	0.25	aug	0.72	jun	0.758620689655172	aug	0.314600008246422	jun	0.705634987384357	global
7.5	jun	0.589681558264512	jul	0.25	aug	0.72	jun	0.758620689655172	aug	0.314600008246422	jul	0.747687132043734	global
7.5	jun	0.589681558264512	jul	0.25	aug	0.72	jun	0.758620689655172	aug	0.314600008246422	aug	0.621530698065601	global
7.5	jun	0.589681558264512	jul	0.25	aug	0.72	jul	0.793103448275862	jun	0.537685426239207	jun	0.705634987384357	global
7.5	jun	0.589681558264512	jul	0.25	aug	0.72	jul	0.793103448275862	jun	0.537685426239207	jul	0.747687132043734	global
7.5	jun	0.589681558264512	jul	0.25	aug	0.72	jul	0.793103448275862	jun	0.537685426239207	aug	0.621530698065601	global
7.5	jun	0.589681558264512	jul	0.25	aug	0.72	jul	0.793103448275862	jul	0.227045182272489	jun	0.705634987384357	global
7.5	jun	0.589681558264512	jul	0.25	aug	0.72	jul	0.793103448275862	jul	0.227045182272489	jul	0.747687132043734	global
7.5	jun	0.589681558264512	jul	0.25	aug	0.72	jul	0.793103448275862	jul	0.227045182272489	aug	0.621530698065601	global
7.5	jun	0.589681558264512	jul	0.25	aug	0.72	jul	0.793103448275862	aug	0.314600008246422	jun	0.705634987384357	global
7.5	jun	0.589681558264512	jul	0.25	aug	0.72	jul	0.793103448275862	aug	0.314600008246422	jul	0.747687132043734	global
7.5	jun	0.589681558264512	jul	0.25	aug	0.72	jul	0.793103448275862	aug	0.314600008246422	aug	0.621530698065601	global
7.5	jun	0.589681558264512	jul	0.25	aug	0.72	aug	0.689655172413793	jun	0.537685426239207	jun	0.705634987384357	global
7.5	jun	0.589681558264512	jul	0.25	aug	0.72	aug	0.689655172413793	jun	0.537685426239207	jul	0.747687132043734	global
7.5	jun	0.589681558264512	jul	0.25	aug	0.72	aug	0.689655172413793	jun	0.537685426239207	aug	0.621530698065601	global
7.5	jun	0.589681558264512	jul	0.25	aug	0.72	aug	0.689655172413793	jul	0.227045182272489	jun	0.705634987384357	global
7.5	jun	0.589681558264512	jul	0.25	aug	0.72	aug	0.689655172413793	jul	0.227045182272489	jul	0.747687132043734	global
7.5	jun	0.589681558264512	jul	0.25	aug	0.72	aug	0.689655172413793	jul	0.227045182272489	aug	0.621530698065601	global
7.5	jun	0.589681558264512	jul	0.25	aug	0.72	aug	0.689655172413793	aug	0.314600008246422	jun	0.705634987384357	global
7.5	jun	0.589681558264512	jul	0.25	aug	0.72	aug	0.689655172413793	aug	0.314600008246422	jul	0.747687132043734	global
7.5	jun	0.589681558264512	jul	0.25	aug	0.72	aug	0.689655172413793	aug	0.314600008246422	aug	0.621530698065601	global
7.5	jun	0.589681558264512	aug	0.5	jun	0.791666666666667	jun	0.758620689655172	jun	0.537685426239207	jun	0.705634987384357	global
7.5	jun	0.589681558264512	aug	0.5	jun	0.791666666666667	jun	0.758620689655172	jun	0.537685426239207	jul	0.747687132043734	global
7.5	jun	0.589681558264512	aug	0.5	jun	0.791666666666667	jun	0.758620689655172	jun	0.537685426239207	aug	0.621530698065601	global
7.5	jun	0.589681558264512	aug	0.5	jun	0.791666666666667	jun	0.758620689655172	jul	0.227045182272489	jun	0.705634987384357	global
7.5	jun	0.589681558264512	aug	0.5	jun	0.791666666666667	jun	0.758620689655172	jul	0.227045182272489	jul	0.747687132043734	global
7.5	jun	0.589681558264512	aug	0.5	jun	0.791666666666667	jun	0.758620689655172	jul	0.227045182272489	aug	0.621530698065601	global
7.5	jun	0.589681558264512	aug	0.5	jun	0.791666666666667	jun	0.758620689655172	aug	0.314600008246422	jun	0.705634987384357	global
7.5	jun	0.589681558264512	aug	0.5	jun	0.791666666666667	jun	0.758620689655172	aug	0.314600008246422	jul	0.747687132043734	global
7.5	jun	0.589681558264512	aug	0.5	jun	0.791666666666667	jun	0.758620689655172	aug	0.314600008246422	aug	0.621530698065601	global
7.5	jun	0.589681558264512	aug	0.5	jun	0.791666666666667	jul	0.793103448275862	jun	0.537685426239207	jun	0.705634987384357	global
7.5	jun	0.589681558264512	aug	0.5	jun	0.791666666666667	jul	0.793103448275862	jun	0.537685426239207	jul	0.747687132043734	global
7.5	jun	0.589681558264512	aug	0.5	jun	0.791666666666667	jul	0.793103448275862	jun	0.537685426239207	aug	0.621530698065601	global
7.5	jun	0.589681558264512	aug	0.5	jun	0.791666666666667	jul	0.793103448275862	jul	0.227045182272489	jun	0.705634987384357	global
7.5	jun	0.589681558264512	aug	0.5	jun	0.791666666666667	jul	0.793103448275862	jul	0.227045182272489	jul	0.747687132043734	global
7.5	jun	0.589681558264512	aug	0.5	jun	0.791666666666667	jul	0.793103448275862	jul	0.227045182272489	aug	0.621530698065601	global
7.5	jun	0.589681558264512	aug	0.5	jun	0.791666666666667	jul	0.793103448275862	aug	0.314600008246422	jun	0.705634987384357	global
7.5	jun	0.589681558264512	aug	0.5	jun	0.791666666666667	jul	0.793103448275862	aug	0.314600008246422	jul	0.747687132043734	global
7.5	jun	0.589681558264512	aug	0.5	jun	0.791666666666667	jul	0.793103448275862	aug	0.314600008246422	aug	0.621530698065601	global
7.5	jun	0.589681558264512	aug	0.5	jun	0.791666666666667	aug	0.689655172413793	jun	0.537685426239207	jun	0.705634987384357	global
7.5	jun	0.589681558264512	aug	0.5	jun	0.791666666666667	aug	0.689655172413793	jun	0.537685426239207	jul	0.747687132043734	global
7.5	jun	0.589681558264512	aug	0.5	jun	0.791666666666667	aug	0.689655172413793	jun	0.537685426239207	aug	0.621530698065601	global
7.5	jun	0.589681558264512	aug	0.5	jun	0.791666666666667	aug	0.689655172413793	jul	0.227045182272489	jun	0.705634987384357	global
7.5	jun	0.589681558264512	aug	0.5	jun	0.791666666666667	aug	0.689655172413793	jul	0.227045182272489	jul	0.747687132043734	global
7.5	jun	0.589681558264512	aug	0.5	jun	0.791666666666667	aug	0.689655172413793	jul	0.227045182272489	aug	0.621530698065601	global
7.5	jun	0.589681558264512	aug	0.5	jun	0.791666666666667	aug	0.689655172413793	aug	0.314600008246422	jun	0.705634987384357	global
7.5	jun	0.589681558264512	aug	0.5	jun	0.791666666666667	aug	0.689655172413793	aug	0.314600008246422	jul	0.747687132043734	global
7.5	jun	0.589681558264512	aug	0.5	jun	0.791666666666667	aug	0.689655172413793	aug	0.314600008246422	aug	0.621530698065601	global
7.5	jun	0.589681558264512	aug	0.5	jul	0.88	jun	0.758620689655172	jun	0.537685426239207	jun	0.705634987384357	global
7.5	jun	0.589681558264512	aug	0.5	jul	0.88	jun	0.758620689655172	jun	0.537685426239207	jul	0.747687132043734	global
7.5	jun	0.589681558264512	aug	0.5	jul	0.88	jun	0.758620689655172	jun	0.537685426239207	aug	0.621530698065601	global
7.5	jun	0.589681558264512	aug	0.5	jul	0.88	jun	0.758620689655172	jul	0.227045182272489	jun	0.705634987384357	global
7.5	jun	0.589681558264512	aug	0.5	jul	0.88	jun	0.758620689655172	jul	0.227045182272489	jul	0.747687132043734	global
7.5	jun	0.589681558264512	aug	0.5	jul	0.88	jun	0.758620689655172	jul	0.227045182272489	aug	0.621530698065601	global
7.5	jun	0.589681558264512	aug	0.5	jul	0.88	jun	0.758620689655172	aug	0.314600008246422	jun	0.705634987384357	global
7.5	jun	0.589681558264512	aug	0.5	jul	0.88	jun	0.758620689655172	aug	0.314600008246422	jul	0.747687132043734	global
7.5	jun	0.589681558264512	aug	0.5	jul	0.88	jun	0.758620689655172	aug	0.314600008246422	aug	0.621530698065601	global
7.5	jun	0.589681558264512	aug	0.5	jul	0.88	jul	0.793103448275862	jun	0.537685426239207	jun	0.705634987384357	global
7.5	jun	0.589681558264512	aug	0.5	jul	0.88	jul	0.793103448275862	jun	0.537685426239207	jul	0.747687132043734	global
7.5	jun	0.589681558264512	aug	0.5	jul	0.88	jul	0.793103448275862	jun	0.537685426239207	aug	0.621530698065601	global
7.5	jun	0.589681558264512	aug	0.5	jul	0.88	jul	0.793103448275862	jul	0.227045182272489	jun	0.705634987384357	global
7.5	jun	0.589681558264512	aug	0.5	jul	0.88	jul	0.793103448275862	jul	0.227045182272489	jul	0.747687132043734	global
7.5	jun	0.589681558264512	aug	0.5	jul	0.88	jul	0.793103448275862	jul	0.227045182272489	aug	0.621530698065601	global
7.5	jun	0.589681558264512	aug	0.5	jul	0.88	jul	0.793103448275862	aug	0.314600008246422	jun	0.705634987384357	global
7.5	jun	0.589681558264512	aug	0.5	jul	0.88	jul	0.793103448275862	aug	0.314600008246422	jul	0.747687132043734	global
7.5	jun	0.589681558264512	aug	0.5	jul	0.88	jul	0.793103448275862	aug	0.314600008246422	aug	0.621530698065601	global
7.5	jun	0.589681558264512	aug	0.5	jul	0.88	aug	0.689655172413793	jun	0.537685426239207	jun	0.705634987384357	global
7.5	jun	0.589681558264512	aug	0.5	jul	0.88	aug	0.689655172413793	jun	0.537685426239207	jul	0.747687132043734	global
7.5	jun	0.589681558264512	aug	0.5	jul	0.88	aug	0.689655172413793	jun	0.537685426239207	aug	0.621530698065601	global
7.5	jun	0.589681558264512	aug	0.5	jul	0.88	aug	0.689655172413793	jul	0.227045182272489	jun	0.705634987384357	global
7.5	jun	0.589681558264512	aug	0.5	jul	0.88	aug	0.689655172413793	jul	0.227045182272489	jul	0.747687132043734	global
7.5	jun	0.589681558264512	aug	0.5	jul	0.88	aug	0.689655172413793	jul	0.227045182272489	aug	0.621530698065601	global
7.5	jun	0.589681558264512	aug	0.5	jul	0.88	aug	0.689655172413793	aug	0.314600008246422	jun	0.705634987384357	global
7.5	jun	0.589681558264512	aug	0.5	jul	0.88	aug	0.689655172413793	aug	0.314600008246422	jul	0.747687132043734	global
7.5	jun	0.589681558264512	aug	0.5	jul	0.88	aug	0.689655172413793	aug	0.314600008246422	aug	0.621530698065601	global
7.5	jun	0.589681558264512	aug	0.5	aug	0.72	jun	0.758620689655172	jun	0.537685426239207	jun	0.705634987384357	global
7.5	jun	0.589681558264512	aug	0.5	aug	0.72	jun	0.758620689655172	jun	0.537685426239207	jul	0.747687132043734	global
7.5	jun	0.589681558264512	aug	0.5	aug	0.72	jun	0.758620689655172	jun	0.537685426239207	aug	0.621530698065601	global
7.5	jun	0.589681558264512	aug	0.5	aug	0.72	jun	0.758620689655172	jul	0.227045182272489	jun	0.705634987384357	global
7.5	jun	0.589681558264512	aug	0.5	aug	0.72	jun	0.758620689655172	jul	0.227045182272489	jul	0.747687132043734	global
7.5	jun	0.589681558264512	aug	0.5	aug	0.72	jun	0.758620689655172	jul	0.227045182272489	aug	0.621530698065601	global
7.5	jun	0.589681558264512	aug	0.5	aug	0.72	jun	0.758620689655172	aug	0.314600008246422	jun	0.705634987384357	global
7.5	jun	0.589681558264512	aug	0.5	aug	0.72	jun	0.758620689655172	aug	0.314600008246422	jul	0.747687132043734	global
7.5	jun	0.589681558264512	aug	0.5	aug	0.72	jun	0.758620689655172	aug	0.314600008246422	aug	0.621530698065601	global
7.5	jun	0.589681558264512	aug	0.5	aug	0.72	jul	0.793103448275862	jun	0.537685426239207	jun	0.705634987384357	global
7.5	jun	0.589681558264512	aug	0.5	aug	0.72	jul	0.793103448275862	jun	0.537685426239207	jul	0.747687132043734	global
7.5	jun	0.589681558264512	aug	0.5	aug	0.72	jul	0.793103448275862	jun	0.537685426239207	aug	0.621530698065601	global
7.5	jun	0.589681558264512	aug	0.5	aug	0.72	jul	0.793103448275862	jul	0.227045182272489	jun	0.705634987384357	global
7.5	jun	0.589681558264512	aug	0.5	aug	0.72	jul	0.793103448275862	jul	0.227045182272489	jul	0.747687132043734	global
7.5	jun	0.589681558264512	aug	0.5	aug	0.72	jul	0.793103448275862	jul	0.227045182272489	aug	0.621530698065601	global
7.5	jun	0.589681558264512	aug	0.5	aug	0.72	jul	0.793103448275862	aug	0.314600008246422	jun	0.705634987384357	global
7.5	jun	0.589681558264512	aug	0.5	aug	0.72	jul	0.793103448275862	aug	0.314600008246422	jul	0.747687132043734	global
7.5	jun	0.589681558264512	aug	0.5	aug	0.72	jul	0.793103448275862	aug	0.314600008246422	aug	0.621530698065601	global
7.5	jun	0.589681558264512	aug	0.5	aug	0.72	aug	0.689655172413793	jun	0.537685426239207	jun	0.705634987384357	global
7.5	jun	0.589681558264512	aug	0.5	aug	0.72	aug	0.689655172413793	jun	0.537685426239207	jul	0.747687132043734	global
7.5	jun	0.589681558264512	aug	0.5	aug	0.72	aug	0.689655172413793	jun	0.537685426239207	aug	0.621530698065601	global
7.5	jun	0.589681558264512	aug	0.5	aug	0.72	aug	0.689655172413793	jul	0.227045182272489	jun	0.705634987384357	global
7.5	jun	0.589681558264512	aug	0.5	aug	0.72	aug	0.689655172413793	jul	0.227045182272489	jul	0.747687132043734	global
7.5	jun	0.589681558264512	aug	0.5	aug	0.72	aug	0.689655172413793	jul	0.227045182272489	aug	0.621530698065601	global
7.5	jun	0.589681558264512	aug	0.5	aug	0.72	aug	0.689655172413793	aug	0.314600008246422	jun	0.705634987384357	global
7.5	jun	0.589681558264512	aug	0.5	aug	0.72	aug	0.689655172413793	aug	0.314600008246422	jul	0.747687132043734	global
7.5	jun	0.589681558264512	aug	0.5	aug	0.72	aug	0.689655172413793	aug	0.314600008246422	aug	0.621530698065601	global
7.5	jul	0.311563173696316	jun	0.6	jun	0.791666666666667	jun	0.758620689655172	jun	0.537685426239207	jun	0.705634987384357	global
7.5	jul	0.311563173696316	jun	0.6	jun	0.791666666666667	jun	0.758620689655172	jun	0.537685426239207	jul	0.747687132043734	global
7.5	jul	0.311563173696316	jun	0.6	jun	0.791666666666667	jun	0.758620689655172	jun	0.537685426239207	aug	0.621530698065601	global
7.5	jul	0.311563173696316	jun	0.6	jun	0.791666666666667	jun	0.758620689655172	jul	0.227045182272489	jun	0.705634987384357	global
7.5	jul	0.311563173696316	jun	0.6	jun	0.791666666666667	jun	0.758620689655172	jul	0.227045182272489	jul	0.747687132043734	global
7.5	jul	0.311563173696316	jun	0.6	jun	0.791666666666667	jun	0.758620689655172	jul	0.227045182272489	aug	0.621530698065601	global
7.5	jul	0.311563173696316	jun	0.6	jun	0.791666666666667	jun	0.758620689655172	aug	0.314600008246422	jun	0.705634987384357	global
7.5	jul	0.311563173696316	jun	0.6	jun	0.791666666666667	jun	0.758620689655172	aug	0.314600008246422	jul	0.747687132043734	global
7.5	jul	0.311563173696316	jun	0.6	jun	0.791666666666667	jun	0.758620689655172	aug	0.314600008246422	aug	0.621530698065601	global
7.5	jul	0.311563173696316	jun	0.6	jun	0.791666666666667	jul	0.793103448275862	jun	0.537685426239207	jun	0.705634987384357	global
7.5	jul	0.311563173696316	jun	0.6	jun	0.791666666666667	jul	0.793103448275862	jun	0.537685426239207	jul	0.747687132043734	global
7.5	jul	0.311563173696316	jun	0.6	jun	0.791666666666667	jul	0.793103448275862	jun	0.537685426239207	aug	0.621530698065601	global
7.5	jul	0.311563173696316	jun	0.6	jun	0.791666666666667	jul	0.793103448275862	jul	0.227045182272489	jun	0.705634987384357	global
7.5	jul	0.311563173696316	jun	0.6	jun	0.791666666666667	jul	0.793103448275862	jul	0.227045182272489	jul	0.747687132043734	global
7.5	jul	0.311563173696316	jun	0.6	jun	0.791666666666667	jul	0.793103448275862	jul	0.227045182272489	aug	0.621530698065601	global
7.5	jul	0.311563173696316	jun	0.6	jun	0.791666666666667	jul	0.793103448275862	aug	0.314600008246422	jun	0.705634987384357	global
7.5	jul	0.311563173696316	jun	0.6	jun	0.791666666666667	jul	0.793103448275862	aug	0.314600008246422	jul	0.747687132043734	global
7.5	jul	0.311563173696316	jun	0.6	jun	0.791666666666667	jul	0.793103448275862	aug	0.314600008246422	aug	0.621530698065601	global
7.5	jul	0.311563173696316	jun	0.6	jun	0.791666666666667	aug	0.689655172413793	jun	0.537685426239207	jun	0.705634987384357	global
7.5	jul	0.311563173696316	jun	0.6	jun	0.791666666666667	aug	0.689655172413793	jun	0.537685426239207	jul	0.747687132043734	global
7.5	jul	0.311563173696316	jun	0.6	jun	0.791666666666667	aug	0.689655172413793	jun	0.537685426239207	aug	0.621530698065601	global
7.5	jul	0.311563173696316	jun	0.6	jun	0.791666666666667	aug	0.689655172413793	jul	0.227045182272489	jun	0.705634987384357	global
7.5	jul	0.311563173696316	jun	0.6	jun	0.791666666666667	aug	0.689655172413793	jul	0.227045182272489	jul	0.747687132043734	global
7.5	jul	0.311563173696316	jun	0.6	jun	0.791666666666667	aug	0.689655172413793	jul	0.227045182272489	aug	0.621530698065601	global
7.5	jul	0.311563173696316	jun	0.6	jun	0.791666666666667	aug	0.689655172413793	aug	0.314600008246422	jun	0.705634987384357	global
7.5	jul	0.311563173696316	jun	0.6	jun	0.791666666666667	aug	0.689655172413793	aug	0.314600008246422	jul	0.747687132043734	global
7.5	jul	0.311563173696316	jun	0.6	jun	0.791666666666667	aug	0.689655172413793	aug	0.314600008246422	aug	0.621530698065601	global
7.5	jul	0.311563173696316	jun	0.6	jul	0.88	jun	0.758620689655172	jun	0.537685426239207	jun	0.705634987384357	global
7.5	jul	0.311563173696316	jun	0.6	jul	0.88	jun	0.758620689655172	jun	0.537685426239207	jul	0.747687132043734	global
7.5	jul	0.311563173696316	jun	0.6	jul	0.88	jun	0.758620689655172	jun	0.537685426239207	aug	0.621530698065601	global
7.5	jul	0.311563173696316	jun	0.6	jul	0.88	jun	0.758620689655172	jul	0.227045182272489	jun	0.705634987384357	global
7.5	jul	0.311563173696316	jun	0.6	jul	0.88	jun	0.758620689655172	jul	0.227045182272489	jul	0.747687132043734	global
7.5	jul	0.311563173696316	jun	0.6	jul	0.88	jun	0.758620689655172	jul	0.227045182272489	aug	0.621530698065601	global
7.5	jul	0.311563173696316	jun	0.6	jul	0.88	jun	0.758620689655172	aug	0.314600008246422	jun	0.705634987384357	global
7.5	jul	0.311563173696316	jun	0.6	jul	0.88	jun	0.758620689655172	aug	0.314600008246422	jul	0.747687132043734	global
7.5	jul	0.311563173696316	jun	0.6	jul	0.88	jun	0.758620689655172	aug	0.314600008246422	aug	0.621530698065601	global
7.5	jul	0.311563173696316	jun	0.6	jul	0.88	jul	0.793103448275862	jun	0.537685426239207	jun	0.705634987384357	global
7.5	jul	0.311563173696316	jun	0.6	jul	0.88	jul	0.793103448275862	jun	0.537685426239207	jul	0.747687132043734	global
7.5	jul	0.311563173696316	jun	0.6	jul	0.88	jul	0.793103448275862	jun	0.537685426239207	aug	0.621530698065601	global
7.5	jul	0.311563173696316	jun	0.6	jul	0.88	jul	0.793103448275862	jul	0.227045182272489	jun	0.705634987384357	global
7.5	jul	0.311563173696316	jun	0.6	jul	0.88	jul	0.793103448275862	jul	0.227045182272489	jul	0.747687132043734	global
7.5	jul	0.311563173696316	jun	0.6	jul	0.88	jul	0.793103448275862	jul	0.227045182272489	aug	0.621530698065601	global
7.5	jul	0.311563173696316	jun	0.6	jul	0.88	jul	0.793103448275862	aug	0.314600008246422	jun	0.705634987384357	global
7.5	jul	0.311563173696316	jun	0.6	jul	0.88	jul	0.793103448275862	aug	0.314600008246422	jul	0.747687132043734	global
7.5	jul	0.311563173696316	jun	0.6	jul	0.88	jul	0.793103448275862	aug	0.314600008246422	aug	0.621530698065601	global
7.5	jul	0.311563173696316	jun	0.6	jul	0.88	aug	0.689655172413793	jun	0.537685426239207	jun	0.705634987384357	global
7.5	jul	0.311563173696316	jun	0.6	jul	0.88	aug	0.689655172413793	jun	0.537685426239207	jul	0.747687132043734	global
7.5	jul	0.311563173696316	jun	0.6	jul	0.88	aug	0.689655172413793	jun	0.537685426239207	aug	0.621530698065601	global
7.5	jul	0.311563173696316	jun	0.6	jul	0.88	aug	0.689655172413793	jul	0.227045182272489	jun	0.705634987384357	global
7.5	jul	0.311563173696316	jun	0.6	jul	0.88	aug	0.689655172413793	jul	0.227045182272489	jul	0.747687132043734	global
7.5	jul	0.311563173696316	jun	0.6	jul	0.88	aug	0.689655172413793	jul	0.227045182272489	aug	0.621530698065601	global
7.5	jul	0.311563173696316	jun	0.6	jul	0.88	aug	0.689655172413793	aug	0.314600008246422	jun	0.705634987384357	global
7.5	jul	0.311563173696316	jun	0.6	jul	0.88	aug	0.689655172413793	aug	0.314600008246422	jul	0.747687132043734	global
7.5	jul	0.311563173696316	jun	0.6	jul	0.88	aug	0.689655172413793	aug	0.314600008246422	aug	0.621530698065601	global
7.5	jul	0.311563173696316	jun	0.6	aug	0.72	jun	0.758620689655172	jun	0.537685426239207	jun	0.705634987384357	global
7.5	jul	0.311563173696316	jun	0.6	aug	0.72	jun	0.758620689655172	jun	0.537685426239207	jul	0.747687132043734	global
7.5	jul	0.311563173696316	jun	0.6	aug	0.72	jun	0.758620689655172	jun	0.537685426239207	aug	0.621530698065601	global
7.5	jul	0.311563173696316	jun	0.6	aug	0.72	jun	0.758620689655172	jul	0.227045182272489	jun	0.705634987384357	global
7.5	jul	0.311563173696316	jun	0.6	aug	0.72	jun	0.758620689655172	jul	0.227045182272489	jul	0.747687132043734	global
7.5	jul	0.311563173696316	jun	0.6	aug	0.72	jun	0.758620689655172	jul	0.227045182272489	aug	0.621530698065601	global
7.5	jul	0.311563173696316	jun	0.6	aug	0.72	jun	0.758620689655172	aug	0.314600008246422	jun	0.705634987384357	global
7.5	jul	0.311563173696316	jun	0.6	aug	0.72	jun	0.758620689655172	aug	0.314600008246422	jul	0.747687132043734	global
7.5	jul	0.311563173696316	jun	0.6	aug	0.72	jun	0.758620689655172	aug	0.314600008246422	aug	0.621530698065601	global
7.5	jul	0.311563173696316	jun	0.6	aug	0.72	jul	0.793103448275862	jun	0.537685426239207	jun	0.705634987384357	global
7.5	jul	0.311563173696316	jun	0.6	aug	0.72	jul	0.793103448275862	jun	0.537685426239207	jul	0.747687132043734	global
7.5	jul	0.311563173696316	jun	0.6	aug	0.72	jul	0.793103448275862	jun	0.537685426239207	aug	0.621530698065601	global
7.5	jul	0.311563173696316	jun	0.6	aug	0.72	jul	0.793103448275862	jul	0.227045182272489	jun	0.705634987384357	global
7.5	jul	0.311563173696316	jun	0.6	aug	0.72	jul	0.793103448275862	jul	0.227045182272489	jul	0.747687132043734	global
7.5	jul	0.311563173696316	jun	0.6	aug	0.72	jul	0.793103448275862	jul	0.227045182272489	aug	0.621530698065601	global
7.5	jul	0.311563173696316	jun	0.6	aug	0.72	jul	0.793103448275862	aug	0.314600008246422	jun	0.705634987384357	global
7.5	jul	0.311563173696316	jun	0.6	aug	0.72	jul	0.793103448275862	aug	0.314600008246422	jul	0.747687132043734	global
7.5	jul	0.311563173696316	jun	0.6	aug	0.72	jul	0.793103448275862	aug	0.314600008246422	aug	0.621530698065601	global
7.5	jul	0.311563173696316	jun	0.6	aug	0.72	aug	0.689655172413793	jun	0.537685426239207	jun	0.705634987384357	global
7.5	jul	0.311563173696316	jun	0.6	aug	0.72	aug	0.689655172413793	jun	0.537685426239207	jul	0.747687132043734	global
7.5	jul	0.311563173696316	jun	0.6	aug	0.72	aug	0.689655172413793	jun	0.537685426239207	aug	0.621530698065601	global
7.5	jul	0.311563173696316	jun	0.6	aug	0.72	aug	0.689655172413793	jul	0.227045182272489	jun	0.705634987384357	global
7.5	jul	0.311563173696316	jun	0.6	aug	0.72	aug	0.689655172413793	jul	0.227045182272489	jul	0.747687132043734	global
7.5	jul	0.311563173696316	jun	0.6	aug	0.72	aug	0.689655172413793	jul	0.227045182272489	aug	0.621530698065601	global
7.5	jul	0.311563173696316	jun	0.6	aug	0.72	aug	0.689655172413793	aug	0.314600008246422	jun	0.705634987384357	global
7.5	jul	0.311563173696316	jun	0.6	aug	0.72	aug	0.689655172413793	aug	0.314600008246422	jul	0.747687132043734	global
7.5	jul	0.311563173696316	jun	0.6	aug	0.72	aug	0.689655172413793	aug	0.314600008246422	aug	0.621530698065601	global
7.5	jul	0.311563173696316	jul	0.25	jun	0.791666666666667	jun	0.758620689655172	jun	0.537685426239207	jun	0.705634987384357	global
7.5	jul	0.311563173696316	jul	0.25	jun	0.791666666666667	jun	0.758620689655172	jun	0.537685426239207	jul	0.747687132043734	global
7.5	jul	0.311563173696316	jul	0.25	jun	0.791666666666667	jun	0.758620689655172	jun	0.537685426239207	aug	0.621530698065601	global
7.5	jul	0.311563173696316	jul	0.25	jun	0.791666666666667	jun	0.758620689655172	jul	0.227045182272489	jun	0.705634987384357	global
7.5	jul	0.311563173696316	jul	0.25	jun	0.791666666666667	jun	0.758620689655172	jul	0.227045182272489	jul	0.747687132043734	global
7.5	jul	0.311563173696316	jul	0.25	jun	0.791666666666667	jun	0.758620689655172	jul	0.227045182272489	aug	0.621530698065601	global
7.5	jul	0.311563173696316	jul	0.25	jun	0.791666666666667	jun	0.758620689655172	aug	0.314600008246422	jun	0.705634987384357	global
7.5	jul	0.311563173696316	jul	0.25	jun	0.791666666666667	jun	0.758620689655172	aug	0.314600008246422	jul	0.747687132043734	global
7.5	jul	0.311563173696316	jul	0.25	jun	0.791666666666667	jun	0.758620689655172	aug	0.314600008246422	aug	0.621530698065601	global
7.5	jul	0.311563173696316	jul	0.25	jun	0.791666666666667	jul	0.793103448275862	jun	0.537685426239207	jun	0.705634987384357	global
7.5	jul	0.311563173696316	jul	0.25	jun	0.791666666666667	jul	0.793103448275862	jun	0.537685426239207	jul	0.747687132043734	global
7.5	jul	0.311563173696316	jul	0.25	jun	0.791666666666667	jul	0.793103448275862	jun	0.537685426239207	aug	0.621530698065601	global
7.5	jul	0.311563173696316	jul	0.25	jun	0.791666666666667	jul	0.793103448275862	jul	0.227045182272489	jun	0.705634987384357	global
7.5	jul	0.311563173696316	jul	0.25	jun	0.791666666666667	jul	0.793103448275862	jul	0.227045182272489	jul	0.747687132043734	global
7.5	jul	0.311563173696316	jul	0.25	jun	0.791666666666667	jul	0.793103448275862	jul	0.227045182272489	aug	0.621530698065601	global
7.5	jul	0.311563173696316	jul	0.25	jun	0.791666666666667	jul	0.793103448275862	aug	0.314600008246422	jun	0.705634987384357	global
7.5	jul	0.311563173696316	jul	0.25	jun	0.791666666666667	jul	0.793103448275862	aug	0.314600008246422	jul	0.747687132043734	global
7.5	jul	0.311563173696316	jul	0.25	jun	0.791666666666667	jul	0.793103448275862	aug	0.314600008246422	aug	0.621530698065601	global
7.5	jul	0.311563173696316	jul	0.25	jun	0.791666666666667	aug	0.689655172413793	jun	0.537685426239207	jun	0.705634987384357	global
7.5	jul	0.311563173696316	jul	0.25	jun	0.791666666666667	aug	0.689655172413793	jun	0.537685426239207	jul	0.747687132043734	global
7.5	jul	0.311563173696316	jul	0.25	jun	0.791666666666667	aug	0.689655172413793	jun	0.537685426239207	aug	0.621530698065601	global
7.5	jul	0.311563173696316	jul	0.25	jun	0.791666666666667	aug	0.689655172413793	jul	0.227045182272489	jun	0.705634987384357	global
7.5	jul	0.311563173696316	jul	0.25	jun	0.791666666666667	aug	0.689655172413793	jul	0.227045182272489	jul	0.747687132043734	global
7.5	jul	0.311563173696316	jul	0.25	jun	0.791666666666667	aug	0.689655172413793	jul	0.227045182272489	aug	0.621530698065601	global
7.5	jul	0.311563173696316	jul	0.25	jun	0.791666666666667	aug	0.689655172413793	aug	0.314600008246422	jun	0.705634987384357	global
7.5	jul	0.311563173696316	jul	0.25	jun	0.791666666666667	aug	0.689655172413793	aug	0.314600008246422	jul	0.747687132043734	global
7.5	jul	0.311563173696316	jul	0.25	jun	0.791666666666667	aug	0.689655172413793	aug	0.314600008246422	aug	0.621530698065601	global
7.5	jul	0.311563173696316	jul	0.25	jul	0.88	jun	0.758620689655172	jun	0.537685426239207	jun	0.705634987384357	global
7.5	jul	0.311563173696316	jul	0.25	jul	0.88	jun	0.758620689655172	jun	0.537685426239207	jul	0.747687132043734	global
7.5	jul	0.311563173696316	jul	0.25	jul	0.88	jun	0.758620689655172	jun	0.537685426239207	aug	0.621530698065601	global
7.5	jul	0.311563173696316	jul	0.25	jul	0.88	jun	0.758620689655172	jul	0.227045182272489	jun	0.705634987384357	global
7.5	jul	0.311563173696316	jul	0.25	jul	0.88	jun	0.758620689655172	jul	0.227045182272489	jul	0.747687132043734	global
7.5	jul	0.311563173696316	jul	0.25	jul	0.88	jun	0.758620689655172	jul	0.227045182272489	aug	0.621530698065601	global
7.5	jul	0.311563173696316	jul	0.25	jul	0.88	jun	0.758620689655172	aug	0.314600008246422	jun	0.705634987384357	global
7.5	jul	0.311563173696316	jul	0.25	jul	0.88	jun	0.758620689655172	aug	0.314600008246422	jul	0.747687132043734	global
7.5	jul	0.311563173696316	jul	0.25	jul	0.88	jun	0.758620689655172	aug	0.314600008246422	aug	0.621530698065601	global
7.5	jul	0.311563173696316	jul	0.25	jul	0.88	jul	0.793103448275862	jun	0.537685426239207	jun	0.705634987384357	global
7.5	jul	0.311563173696316	jul	0.25	jul	0.88	jul	0.793103448275862	jun	0.537685426239207	jul	0.747687132043734	global
7.5	jul	0.311563173696316	jul	0.25	jul	0.88	jul	0.793103448275862	jun	0.537685426239207	aug	0.621530698065601	global
7.5	jul	0.311563173696316	jul	0.25	jul	0.88	jul	0.793103448275862	jul	0.227045182272489	jun	0.705634987384357	global
7.5	jul	0.311563173696316	jul	0.25	jul	0.88	jul	0.793103448275862	jul	0.227045182272489	jul	0.747687132043734	global
7.5	jul	0.311563173696316	jul	0.25	jul	0.88	jul	0.793103448275862	jul	0.227045182272489	aug	0.621530698065601	global
7.5	jul	0.311563173696316	jul	0.25	jul	0.88	jul	0.793103448275862	aug	0.314600008246422	jun	0.705634987384357	global
7.5	jul	0.311563173696316	jul	0.25	jul	0.88	jul	0.793103448275862	aug	0.314600008246422	jul	0.747687132043734	global
7.5	jul	0.311563173696316	jul	0.25	jul	0.88	jul	0.793103448275862	aug	0.314600008246422	aug	0.621530698065601	global
7.5	jul	0.311563173696316	jul	0.25	jul	0.88	aug	0.689655172413793	jun	0.537685426239207	jun	0.705634987384357	global
7.5	jul	0.311563173696316	jul	0.25	jul	0.88	aug	0.689655172413793	jun	0.537685426239207	jul	0.747687132043734	global
7.5	jul	0.311563173696316	jul	0.25	jul	0.88	aug	0.689655172413793	jun	0.537685426239207	aug	0.621530698065601	global
7.5	jul	0.311563173696316	jul	0.25	jul	0.88	aug	0.689655172413793	jul	0.227045182272489	jun	0.705634987384357	global
7.5	jul	0.311563173696316	jul	0.25	jul	0.88	aug	0.689655172413793	jul	0.227045182272489	jul	0.747687132043734	global
7.5	jul	0.311563173696316	jul	0.25	jul	0.88	aug	0.689655172413793	jul	0.227045182272489	aug	0.621530698065601	global
7.5	jul	0.311563173696316	jul	0.25	jul	0.88	aug	0.689655172413793	aug	0.314600008246422	jun	0.705634987384357	global
7.5	jul	0.311563173696316	jul	0.25	jul	0.88	aug	0.689655172413793	aug	0.314600008246422	jul	0.747687132043734	global
7.5	jul	0.311563173696316	jul	0.25	jul	0.88	aug	0.689655172413793	aug	0.314600008246422	aug	0.621530698065601	global
7.5	jul	0.311563173696316	jul	0.25	aug	0.72	jun	0.758620689655172	jun	0.537685426239207	jun	0.705634987384357	global
7.5	jul	0.311563173696316	jul	0.25	aug	0.72	jun	0.758620689655172	jun	0.537685426239207	jul	0.747687132043734	global
7.5	jul	0.311563173696316	jul	0.25	aug	0.72	jun	0.758620689655172	jun	0.537685426239207	aug	0.621530698065601	global
7.5	jul	0.311563173696316	jul	0.25	aug	0.72	jun	0.758620689655172	jul	0.227045182272489	jun	0.705634987384357	global
7.5	jul	0.311563173696316	jul	0.25	aug	0.72	jun	0.758620689655172	jul	0.227045182272489	jul	0.747687132043734	global
7.5	jul	0.311563173696316	jul	0.25	aug	0.72	jun	0.758620689655172	jul	0.227045182272489	aug	0.621530698065601	global
7.5	jul	0.311563173696316	jul	0.25	aug	0.72	jun	0.758620689655172	aug	0.314600008246422	jun	0.705634987384357	global
7.5	jul	0.311563173696316	jul	0.25	aug	0.72	jun	0.758620689655172	aug	0.314600008246422	jul	0.747687132043734	global
7.5	jul	0.311563173696316	jul	0.25	aug	0.72	jun	0.758620689655172	aug	0.314600008246422	aug	0.621530698065601	global
7.5	jul	0.311563173696316	jul	0.25	aug	0.72	jul	0.793103448275862	jun	0.537685426239207	jun	0.705634987384357	global
7.5	jul	0.311563173696316	jul	0.25	aug	0.72	jul	0.793103448275862	jun	0.537685426239207	jul	0.747687132043734	global
7.5	jul	0.311563173696316	jul	0.25	aug	0.72	jul	0.793103448275862	jun	0.537685426239207	aug	0.621530698065601	global
7.5	jul	0.311563173696316	jul	0.25	aug	0.72	jul	0.793103448275862	jul	0.227045182272489	jun	0.705634987384357	global
7.5	jul	0.311563173696316	jul	0.25	aug	0.72	jul	0.793103448275862	jul	0.227045182272489	jul	0.747687132043734	global
7.5	jul	0.311563173696316	jul	0.25	aug	0.72	jul	0.793103448275862	jul	0.227045182272489	aug	0.621530698065601	global
7.5	jul	0.311563173696316	jul	0.25	aug	0.72	jul	0.793103448275862	aug	0.314600008246422	jun	0.705634987384357	global
7.5	jul	0.311563173696316	jul	0.25	aug	0.72	jul	0.793103448275862	aug	0.314600008246422	jul	0.747687132043734	global
7.5	jul	0.311563173696316	jul	0.25	aug	0.72	jul	0.793103448275862	aug	0.314600008246422	aug	0.621530698065601	global
7.5	jul	0.311563173696316	jul	0.25	aug	0.72	aug	0.689655172413793	jun	0.537685426239207	jun	0.705634987384357	global
7.5	jul	0.311563173696316	jul	0.25	aug	0.72	aug	0.689655172413793	jun	0.537685426239207	jul	0.747687132043734	global
7.5	jul	0.311563173696316	jul	0.25	aug	0.72	aug	0.689655172413793	jun	0.537685426239207	aug	0.621530698065601	global
7.5	jul	0.311563173696316	jul	0.25	aug	0.72	aug	0.689655172413793	jul	0.227045182272489	jun	0.705634987384357	global
7.5	jul	0.311563173696316	jul	0.25	aug	0.72	aug	0.689655172413793	jul	0.227045182272489	jul	0.747687132043734	global
7.5	jul	0.311563173696316	jul	0.25	aug	0.72	aug	0.689655172413793	jul	0.227045182272489	aug	0.621530698065601	global
7.5	jul	0.311563173696316	jul	0.25	aug	0.72	aug	0.689655172413793	aug	0.314600008246422	jun	0.705634987384357	global
7.5	jul	0.311563173696316	jul	0.25	aug	0.72	aug	0.689655172413793	aug	0.314600008246422	jul	0.747687132043734	global
7.5	jul	0.311563173696316	jul	0.25	aug	0.72	aug	0.689655172413793	aug	0.314600008246422	aug	0.621530698065601	global
7.5	jul	0.311563173696316	aug	0.5	jun	0.791666666666667	jun	0.758620689655172	jun	0.537685426239207	jun	0.705634987384357	global
7.5	jul	0.311563173696316	aug	0.5	jun	0.791666666666667	jun	0.758620689655172	jun	0.537685426239207	jul	0.747687132043734	global
7.5	jul	0.311563173696316	aug	0.5	jun	0.791666666666667	jun	0.758620689655172	jun	0.537685426239207	aug	0.621530698065601	global
7.5	jul	0.311563173696316	aug	0.5	jun	0.791666666666667	jun	0.758620689655172	jul	0.227045182272489	jun	0.705634987384357	global
7.5	jul	0.311563173696316	aug	0.5	jun	0.791666666666667	jun	0.758620689655172	jul	0.227045182272489	jul	0.747687132043734	global
7.5	jul	0.311563173696316	aug	0.5	jun	0.791666666666667	jun	0.758620689655172	jul	0.227045182272489	aug	0.621530698065601	global
7.5	jul	0.311563173696316	aug	0.5	jun	0.791666666666667	jun	0.758620689655172	aug	0.314600008246422	jun	0.705634987384357	global
7.5	jul	0.311563173696316	aug	0.5	jun	0.791666666666667	jun	0.758620689655172	aug	0.314600008246422	jul	0.747687132043734	global
7.5	jul	0.311563173696316	aug	0.5	jun	0.791666666666667	jun	0.758620689655172	aug	0.314600008246422	aug	0.621530698065601	global
7.5	jul	0.311563173696316	aug	0.5	jun	0.791666666666667	jul	0.793103448275862	jun	0.537685426239207	jun	0.705634987384357	global
7.5	jul	0.311563173696316	aug	0.5	jun	0.791666666666667	jul	0.793103448275862	jun	0.537685426239207	jul	0.747687132043734	global
7.5	jul	0.311563173696316	aug	0.5	jun	0.791666666666667	jul	0.793103448275862	jun	0.537685426239207	aug	0.621530698065601	global
7.5	jul	0.311563173696316	aug	0.5	jun	0.791666666666667	jul	0.793103448275862	jul	0.227045182272489	jun	0.705634987384357	global
7.5	jul	0.311563173696316	aug	0.5	jun	0.791666666666667	jul	0.793103448275862	jul	0.227045182272489	jul	0.747687132043734	global
7.5	jul	0.311563173696316	aug	0.5	jun	0.791666666666667	jul	0.793103448275862	jul	0.227045182272489	aug	0.621530698065601	global
7.5	jul	0.311563173696316	aug	0.5	jun	0.791666666666667	jul	0.793103448275862	aug	0.314600008246422	jun	0.705634987384357	global
7.5	jul	0.311563173696316	aug	0.5	jun	0.791666666666667	jul	0.793103448275862	aug	0.314600008246422	jul	0.747687132043734	global
7.5	jul	0.311563173696316	aug	0.5	jun	0.791666666666667	jul	0.793103448275862	aug	0.314600008246422	aug	0.621530698065601	global
7.5	jul	0.311563173696316	aug	0.5	jun	0.791666666666667	aug	0.689655172413793	jun	0.537685426239207	jun	0.705634987384357	global
7.5	jul	0.311563173696316	aug	0.5	jun	0.791666666666667	aug	0.689655172413793	jun	0.537685426239207	jul	0.747687132043734	global
7.5	jul	0.311563173696316	aug	0.5	jun	0.791666666666667	aug	0.689655172413793	jun	0.537685426239207	aug	0.621530698065601	global
7.5	jul	0.311563173696316	aug	0.5	jun	0.791666666666667	aug	0.689655172413793	jul	0.227045182272489	jun	0.705634987384357	global
7.5	jul	0.311563173696316	aug	0.5	jun	0.791666666666667	aug	0.689655172413793	jul	0.227045182272489	jul	0.747687132043734	global
7.5	jul	0.311563173696316	aug	0.5	jun	0.791666666666667	aug	0.689655172413793	jul	0.227045182272489	aug	0.621530698065601	global
7.5	jul	0.311563173696316	aug	0.5	jun	0.791666666666667	aug	0.689655172413793	aug	0.314600008246422	jun	0.705634987384357	global
7.5	jul	0.311563173696316	aug	0.5	jun	0.791666666666667	aug	0.689655172413793	aug	0.314600008246422	jul	0.747687132043734	global
7.5	jul	0.311563173696316	aug	0.5	jun	0.791666666666667	aug	0.689655172413793	aug	0.314600008246422	aug	0.621530698065601	global
7.5	jul	0.311563173696316	aug	0.5	jul	0.88	jun	0.758620689655172	jun	0.537685426239207	jun	0.705634987384357	global
7.5	jul	0.311563173696316	aug	0.5	jul	0.88	jun	0.758620689655172	jun	0.537685426239207	jul	0.747687132043734	global
7.5	jul	0.311563173696316	aug	0.5	jul	0.88	jun	0.758620689655172	jun	0.537685426239207	aug	0.621530698065601	global
7.5	jul	0.311563173696316	aug	0.5	jul	0.88	jun	0.758620689655172	jul	0.227045182272489	jun	0.705634987384357	global
7.5	jul	0.311563173696316	aug	0.5	jul	0.88	jun	0.758620689655172	jul	0.227045182272489	jul	0.747687132043734	global
7.5	jul	0.311563173696316	aug	0.5	jul	0.88	jun	0.758620689655172	jul	0.227045182272489	aug	0.621530698065601	global
7.5	jul	0.311563173696316	aug	0.5	jul	0.88	jun	0.758620689655172	aug	0.314600008246422	jun	0.705634987384357	global
7.5	jul	0.311563173696316	aug	0.5	jul	0.88	jun	0.758620689655172	aug	0.314600008246422	jul	0.747687132043734	global
7.5	jul	0.311563173696316	aug	0.5	jul	0.88	jun	0.758620689655172	aug	0.314600008246422	aug	0.621530698065601	global
7.5	jul	0.311563173696316	aug	0.5	jul	0.88	jul	0.793103448275862	jun	0.537685426239207	jun	0.705634987384357	global
7.5	jul	0.311563173696316	aug	0.5	jul	0.88	jul	0.793103448275862	jun	0.537685426239207	jul	0.747687132043734	global
7.5	jul	0.311563173696316	aug	0.5	jul	0.88	jul	0.793103448275862	jun	0.537685426239207	aug	0.621530698065601	global
7.5	jul	0.311563173696316	aug	0.5	jul	0.88	jul	0.793103448275862	jul	0.227045182272489	jun	0.705634987384357	global
7.5	jul	0.311563173696316	aug	0.5	jul	0.88	jul	0.793103448275862	jul	0.227045182272489	jul	0.747687132043734	global
7.5	jul	0.311563173696316	aug	0.5	jul	0.88	jul	0.793103448275862	jul	0.227045182272489	aug	0.621530698065601	global
7.5	jul	0.311563173696316	aug	0.5	jul	0.88	jul	0.793103448275862	aug	0.314600008246422	jun	0.705634987384357	global
7.5	jul	0.311563173696316	aug	0.5	jul	0.88	jul	0.793103448275862	aug	0.314600008246422	jul	0.747687132043734	global
7.5	jul	0.311563173696316	aug	0.5	jul	0.88	jul	0.793103448275862	aug	0.314600008246422	aug	0.621530698065601	global
7.5	jul	0.311563173696316	aug	0.5	jul	0.88	aug	0.689655172413793	jun	0.537685426239207	jun	0.705634987384357	global
7.5	jul	0.311563173696316	aug	0.5	jul	0.88	aug	0.689655172413793	jun	0.537685426239207	jul	0.747687132043734	global
7.5	jul	0.311563173696316	aug	0.5	jul	0.88	aug	0.689655172413793	jun	0.537685426239207	aug	0.621530698065601	global
7.5	jul	0.311563173696316	aug	0.5	jul	0.88	aug	0.689655172413793	jul	0.227045182272489	jun	0.705634987384357	global
7.5	jul	0.311563173696316	aug	0.5	jul	0.88	aug	0.689655172413793	jul	0.227045182272489	jul	0.747687132043734	global
7.5	jul	0.311563173696316	aug	0.5	jul	0.88	aug	0.689655172413793	jul	0.227045182272489	aug	0.621530698065601	global
7.5	jul	0.311563173696316	aug	0.5	jul	0.88	aug	0.689655172413793	aug	0.314600008246422	jun	0.705634987384357	global
7.5	jul	0.311563173696316	aug	0.5	jul	0.88	aug	0.689655172413793	aug	0.314600008246422	jul	0.747687132043734	global
7.5	jul	0.311563173696316	aug	0.5	jul	0.88	aug	0.689655172413793	aug	0.314600008246422	aug	0.621530698065601	global
7.5	jul	0.311563173696316	aug	0.5	aug	0.72	jun	0.758620689655172	jun	0.537685426239207	jun	0.705634987384357	global
7.5	jul	0.311563173696316	aug	0.5	aug	0.72	jun	0.758620689655172	jun	0.537685426239207	jul	0.747687132043734	global
7.5	jul	0.311563173696316	aug	0.5	aug	0.72	jun	0.758620689655172	jun	0.537685426239207	aug	0.621530698065601	global
7.5	jul	0.311563173696316	aug	0.5	aug	0.72	jun	0.758620689655172	jul	0.227045182272489	jun	0.705634987384357	global
7.5	jul	0.311563173696316	aug	0.5	aug	0.72	jun	0.758620689655172	jul	0.227045182272489	jul	0.747687132043734	global
7.5	jul	0.311563173696316	aug	0.5	aug	0.72	jun	0.758620689655172	jul	0.227045182272489	aug	0.621530698065601	global
7.5	jul	0.311563173696316	aug	0.5	aug	0.72	jun	0.758620689655172	aug	0.314600008246422	jun	0.705634987384357	global
7.5	jul	0.311563173696316	aug	0.5	aug	0.72	jun	0.758620689655172	aug	0.314600008246422	jul	0.747687132043734	global
7.5	jul	0.311563173696316	aug	0.5	aug	0.72	jun	0.758620689655172	aug	0.314600008246422	aug	0.621530698065601	global
7.5	jul	0.311563173696316	aug	0.5	aug	0.72	jul	0.793103448275862	jun	0.537685426239207	jun	0.705634987384357	global
7.5	jul	0.311563173696316	aug	0.5	aug	0.72	jul	0.793103448275862	jun	0.537685426239207	jul	0.747687132043734	global
7.5	jul	0.311563173696316	aug	0.5	aug	0.72	jul	0.793103448275862	jun	0.537685426239207	aug	0.621530698065601	global
7.5	jul	0.311563173696316	aug	0.5	aug	0.72	jul	0.793103448275862	jul	0.227045182272489	jun	0.705634987384357	global
7.5	jul	0.311563173696316	aug	0.5	aug	0.72	jul	0.793103448275862	jul	0.227045182272489	jul	0.747687132043734	global
7.5	jul	0.311563173696316	aug	0.5	aug	0.72	jul	0.793103448275862	jul	0.227045182272489	aug	0.621530698065601	global
7.5	jul	0.311563173696316	aug	0.5	aug	0.72	jul	0.793103448275862	aug	0.314600008246422	jun	0.705634987384357	global
7.5	jul	0.311563173696316	aug	0.5	aug	0.72	jul	0.793103448275862	aug	0.314600008246422	jul	0.747687132043734	global
7.5	jul	0.311563173696316	aug	0.5	aug	0.72	jul	0.793103448275862	aug	0.314600008246422	aug	0.621530698065601	global
7.5	jul	0.311563173696316	aug	0.5	aug	0.72	aug	0.689655172413793	jun	0.537685426239207	jun	0.705634987384357	global
7.5	jul	0.311563173696316	aug	0.5	aug	0.72	aug	0.689655172413793	jun	0.537685426239207	jul	0.747687132043734	global
7.5	jul	0.311563173696316	aug	0.5	aug	0.72	aug	0.689655172413793	jun	0.537685426239207	aug	0.621530698065601	global
7.5	jul	0.311563173696316	aug	0.5	aug	0.72	aug	0.689655172413793	jul	0.227045182272489	jun	0.705634987384357	global
7.5	jul	0.311563173696316	aug	0.5	aug	0.72	aug	0.689655172413793	jul	0.227045182272489	jul	0.747687132043734	global
7.5	jul	0.311563173696316	aug	0.5	aug	0.72	aug	0.689655172413793	jul	0.227045182272489	aug	0.621530698065601	global
7.5	jul	0.311563173696316	aug	0.5	aug	0.72	aug	0.689655172413793	aug	0.314600008246422	jun	0.705634987384357	global
7.5	jul	0.311563173696316	aug	0.5	aug	0.72	aug	0.689655172413793	aug	0.314600008246422	jul	0.747687132043734	global
7.5	jul	0.311563173696316	aug	0.5	aug	0.72	aug	0.689655172413793	aug	0.314600008246422	aug	0.621530698065601	global
7.5	aug	0.430741484583689	jun	0.6	jun	0.791666666666667	jun	0.758620689655172	jun	0.537685426239207	jun	0.705634987384357	global
7.5	aug	0.430741484583689	jun	0.6	jun	0.791666666666667	jun	0.758620689655172	jun	0.537685426239207	jul	0.747687132043734	global
7.5	aug	0.430741484583689	jun	0.6	jun	0.791666666666667	jun	0.758620689655172	jun	0.537685426239207	aug	0.621530698065601	global
7.5	aug	0.430741484583689	jun	0.6	jun	0.791666666666667	jun	0.758620689655172	jul	0.227045182272489	jun	0.705634987384357	global
7.5	aug	0.430741484583689	jun	0.6	jun	0.791666666666667	jun	0.758620689655172	jul	0.227045182272489	jul	0.747687132043734	global
7.5	aug	0.430741484583689	jun	0.6	jun	0.791666666666667	jun	0.758620689655172	jul	0.227045182272489	aug	0.621530698065601	global
7.5	aug	0.430741484583689	jun	0.6	jun	0.791666666666667	jun	0.758620689655172	aug	0.314600008246422	jun	0.705634987384357	global
7.5	aug	0.430741484583689	jun	0.6	jun	0.791666666666667	jun	0.758620689655172	aug	0.314600008246422	jul	0.747687132043734	global
7.5	aug	0.430741484583689	jun	0.6	jun	0.791666666666667	jun	0.758620689655172	aug	0.314600008246422	aug	0.621530698065601	global
7.5	aug	0.430741484583689	jun	0.6	jun	0.791666666666667	jul	0.793103448275862	jun	0.537685426239207	jun	0.705634987384357	global
7.5	aug	0.430741484583689	jun	0.6	jun	0.791666666666667	jul	0.793103448275862	jun	0.537685426239207	jul	0.747687132043734	global
7.5	aug	0.430741484583689	jun	0.6	jun	0.791666666666667	jul	0.793103448275862	jun	0.537685426239207	aug	0.621530698065601	global
7.5	aug	0.430741484583689	jun	0.6	jun	0.791666666666667	jul	0.793103448275862	jul	0.227045182272489	jun	0.705634987384357	global
7.5	aug	0.430741484583689	jun	0.6	jun	0.791666666666667	jul	0.793103448275862	jul	0.227045182272489	jul	0.747687132043734	global
7.5	aug	0.430741484583689	jun	0.6	jun	0.791666666666667	jul	0.793103448275862	jul	0.227045182272489	aug	0.621530698065601	global
7.5	aug	0.430741484583689	jun	0.6	jun	0.791666666666667	jul	0.793103448275862	aug	0.314600008246422	jun	0.705634987384357	global
7.5	aug	0.430741484583689	jun	0.6	jun	0.791666666666667	jul	0.793103448275862	aug	0.314600008246422	jul	0.747687132043734	global
7.5	aug	0.430741484583689	jun	0.6	jun	0.791666666666667	jul	0.793103448275862	aug	0.314600008246422	aug	0.621530698065601	global
7.5	aug	0.430741484583689	jun	0.6	jun	0.791666666666667	aug	0.689655172413793	jun	0.537685426239207	jun	0.705634987384357	global
7.5	aug	0.430741484583689	jun	0.6	jun	0.791666666666667	aug	0.689655172413793	jun	0.537685426239207	jul	0.747687132043734	global
7.5	aug	0.430741484583689	jun	0.6	jun	0.791666666666667	aug	0.689655172413793	jun	0.537685426239207	aug	0.621530698065601	global
7.5	aug	0.430741484583689	jun	0.6	jun	0.791666666666667	aug	0.689655172413793	jul	0.227045182272489	jun	0.705634987384357	global
7.5	aug	0.430741484583689	jun	0.6	jun	0.791666666666667	aug	0.689655172413793	jul	0.227045182272489	jul	0.747687132043734	global
7.5	aug	0.430741484583689	jun	0.6	jun	0.791666666666667	aug	0.689655172413793	jul	0.227045182272489	aug	0.621530698065601	global
7.5	aug	0.430741484583689	jun	0.6	jun	0.791666666666667	aug	0.689655172413793	aug	0.314600008246422	jun	0.705634987384357	global
7.5	aug	0.430741484583689	jun	0.6	jun	0.791666666666667	aug	0.689655172413793	aug	0.314600008246422	jul	0.747687132043734	global
7.5	aug	0.430741484583689	jun	0.6	jun	0.791666666666667	aug	0.689655172413793	aug	0.314600008246422	aug	0.621530698065601	global
7.5	aug	0.430741484583689	jun	0.6	jul	0.88	jun	0.758620689655172	jun	0.537685426239207	jun	0.705634987384357	global
7.5	aug	0.430741484583689	jun	0.6	jul	0.88	jun	0.758620689655172	jun	0.537685426239207	jul	0.747687132043734	global
7.5	aug	0.430741484583689	jun	0.6	jul	0.88	jun	0.758620689655172	jun	0.537685426239207	aug	0.621530698065601	global
7.5	aug	0.430741484583689	jun	0.6	jul	0.88	jun	0.758620689655172	jul	0.227045182272489	jun	0.705634987384357	global
7.5	aug	0.430741484583689	jun	0.6	jul	0.88	jun	0.758620689655172	jul	0.227045182272489	jul	0.747687132043734	global
7.5	aug	0.430741484583689	jun	0.6	jul	0.88	jun	0.758620689655172	jul	0.227045182272489	aug	0.621530698065601	global
7.5	aug	0.430741484583689	jun	0.6	jul	0.88	jun	0.758620689655172	aug	0.314600008246422	jun	0.705634987384357	global
7.5	aug	0.430741484583689	jun	0.6	jul	0.88	jun	0.758620689655172	aug	0.314600008246422	jul	0.747687132043734	global
7.5	aug	0.430741484583689	jun	0.6	jul	0.88	jun	0.758620689655172	aug	0.314600008246422	aug	0.621530698065601	global
7.5	aug	0.430741484583689	jun	0.6	jul	0.88	jul	0.793103448275862	jun	0.537685426239207	jun	0.705634987384357	global
7.5	aug	0.430741484583689	jun	0.6	jul	0.88	jul	0.793103448275862	jun	0.537685426239207	jul	0.747687132043734	global
7.5	aug	0.430741484583689	jun	0.6	jul	0.88	jul	0.793103448275862	jun	0.537685426239207	aug	0.621530698065601	global
7.5	aug	0.430741484583689	jun	0.6	jul	0.88	jul	0.793103448275862	jul	0.227045182272489	jun	0.705634987384357	global
7.5	aug	0.430741484583689	jun	0.6	jul	0.88	jul	0.793103448275862	jul	0.227045182272489	jul	0.747687132043734	global
7.5	aug	0.430741484583689	jun	0.6	jul	0.88	jul	0.793103448275862	jul	0.227045182272489	aug	0.621530698065601	global
7.5	aug	0.430741484583689	jun	0.6	jul	0.88	jul	0.793103448275862	aug	0.314600008246422	jun	0.705634987384357	global
7.5	aug	0.430741484583689	jun	0.6	jul	0.88	jul	0.793103448275862	aug	0.314600008246422	jul	0.747687132043734	global
7.5	aug	0.430741484583689	jun	0.6	jul	0.88	jul	0.793103448275862	aug	0.314600008246422	aug	0.621530698065601	global
7.5	aug	0.430741484583689	jun	0.6	jul	0.88	aug	0.689655172413793	jun	0.537685426239207	jun	0.705634987384357	global
7.5	aug	0.430741484583689	jun	0.6	jul	0.88	aug	0.689655172413793	jun	0.537685426239207	jul	0.747687132043734	global
7.5	aug	0.430741484583689	jun	0.6	jul	0.88	aug	0.689655172413793	jun	0.537685426239207	aug	0.621530698065601	global
7.5	aug	0.430741484583689	jun	0.6	jul	0.88	aug	0.689655172413793	jul	0.227045182272489	jun	0.705634987384357	global
7.5	aug	0.430741484583689	jun	0.6	jul	0.88	aug	0.689655172413793	jul	0.227045182272489	jul	0.747687132043734	global
7.5	aug	0.430741484583689	jun	0.6	jul	0.88	aug	0.689655172413793	jul	0.227045182272489	aug	0.621530698065601	global
7.5	aug	0.430741484583689	jun	0.6	jul	0.88	aug	0.689655172413793	aug	0.314600008246422	jun	0.705634987384357	global
7.5	aug	0.430741484583689	jun	0.6	jul	0.88	aug	0.689655172413793	aug	0.314600008246422	jul	0.747687132043734	global
7.5	aug	0.430741484583689	jun	0.6	jul	0.88	aug	0.689655172413793	aug	0.314600008246422	aug	0.621530698065601	global
7.5	aug	0.430741484583689	jun	0.6	aug	0.72	jun	0.758620689655172	jun	0.537685426239207	jun	0.705634987384357	global
7.5	aug	0.430741484583689	jun	0.6	aug	0.72	jun	0.758620689655172	jun	0.537685426239207	jul	0.747687132043734	global
7.5	aug	0.430741484583689	jun	0.6	aug	0.72	jun	0.758620689655172	jun	0.537685426239207	aug	0.621530698065601	global
7.5	aug	0.430741484583689	jun	0.6	aug	0.72	jun	0.758620689655172	jul	0.227045182272489	jun	0.705634987384357	global
7.5	aug	0.430741484583689	jun	0.6	aug	0.72	jun	0.758620689655172	jul	0.227045182272489	jul	0.747687132043734	global
7.5	aug	0.430741484583689	jun	0.6	aug	0.72	jun	0.758620689655172	jul	0.227045182272489	aug	0.621530698065601	global
7.5	aug	0.430741484583689	jun	0.6	aug	0.72	jun	0.758620689655172	aug	0.314600008246422	jun	0.705634987384357	global
7.5	aug	0.430741484583689	jun	0.6	aug	0.72	jun	0.758620689655172	aug	0.314600008246422	jul	0.747687132043734	global
7.5	aug	0.430741484583689	jun	0.6	aug	0.72	jun	0.758620689655172	aug	0.314600008246422	aug	0.621530698065601	global
7.5	aug	0.430741484583689	jun	0.6	aug	0.72	jul	0.793103448275862	jun	0.537685426239207	jun	0.705634987384357	global
7.5	aug	0.430741484583689	jun	0.6	aug	0.72	jul	0.793103448275862	jun	0.537685426239207	jul	0.747687132043734	global
7.5	aug	0.430741484583689	jun	0.6	aug	0.72	jul	0.793103448275862	jun	0.537685426239207	aug	0.621530698065601	global
7.5	aug	0.430741484583689	jun	0.6	aug	0.72	jul	0.793103448275862	jul	0.227045182272489	jun	0.705634987384357	global
7.5	aug	0.430741484583689	jun	0.6	aug	0.72	jul	0.793103448275862	jul	0.227045182272489	jul	0.747687132043734	global
7.5	aug	0.430741484583689	jun	0.6	aug	0.72	jul	0.793103448275862	jul	0.227045182272489	aug	0.621530698065601	global
7.5	aug	0.430741484583689	jun	0.6	aug	0.72	jul	0.793103448275862	aug	0.314600008246422	jun	0.705634987384357	global
7.5	aug	0.430741484583689	jun	0.6	aug	0.72	jul	0.793103448275862	aug	0.314600008246422	jul	0.747687132043734	global
7.5	aug	0.430741484583689	jun	0.6	aug	0.72	jul	0.793103448275862	aug	0.314600008246422	aug	0.621530698065601	global
7.5	aug	0.430741484583689	jun	0.6	aug	0.72	aug	0.689655172413793	jun	0.537685426239207	jun	0.705634987384357	global
7.5	aug	0.430741484583689	jun	0.6	aug	0.72	aug	0.689655172413793	jun	0.537685426239207	jul	0.747687132043734	global
7.5	aug	0.430741484583689	jun	0.6	aug	0.72	aug	0.689655172413793	jun	0.537685426239207	aug	0.621530698065601	global
7.5	aug	0.430741484583689	jun	0.6	aug	0.72	aug	0.689655172413793	jul	0.227045182272489	jun	0.705634987384357	global
7.5	aug	0.430741484583689	jun	0.6	aug	0.72	aug	0.689655172413793	jul	0.227045182272489	jul	0.747687132043734	global
7.5	aug	0.430741484583689	jun	0.6	aug	0.72	aug	0.689655172413793	jul	0.227045182272489	aug	0.621530698065601	global
7.5	aug	0.430741484583689	jun	0.6	aug	0.72	aug	0.689655172413793	aug	0.314600008246422	jun	0.705634987384357	global
7.5	aug	0.430741484583689	jun	0.6	aug	0.72	aug	0.689655172413793	aug	0.314600008246422	jul	0.747687132043734	global
7.5	aug	0.430741484583689	jun	0.6	aug	0.72	aug	0.689655172413793	aug	0.314600008246422	aug	0.621530698065601	global
7.5	aug	0.430741484583689	jul	0.25	jun	0.791666666666667	jun	0.758620689655172	jun	0.537685426239207	jun	0.705634987384357	global
7.5	aug	0.430741484583689	jul	0.25	jun	0.791666666666667	jun	0.758620689655172	jun	0.537685426239207	jul	0.747687132043734	global
7.5	aug	0.430741484583689	jul	0.25	jun	0.791666666666667	jun	0.758620689655172	jun	0.537685426239207	aug	0.621530698065601	global
7.5	aug	0.430741484583689	jul	0.25	jun	0.791666666666667	jun	0.758620689655172	jul	0.227045182272489	jun	0.705634987384357	global
7.5	aug	0.430741484583689	jul	0.25	jun	0.791666666666667	jun	0.758620689655172	jul	0.227045182272489	jul	0.747687132043734	global
7.5	aug	0.430741484583689	jul	0.25	jun	0.791666666666667	jun	0.758620689655172	jul	0.227045182272489	aug	0.621530698065601	global
7.5	aug	0.430741484583689	jul	0.25	jun	0.791666666666667	jun	0.758620689655172	aug	0.314600008246422	jun	0.705634987384357	global
7.5	aug	0.430741484583689	jul	0.25	jun	0.791666666666667	jun	0.758620689655172	aug	0.314600008246422	jul	0.747687132043734	global
7.5	aug	0.430741484583689	jul	0.25	jun	0.791666666666667	jun	0.758620689655172	aug	0.314600008246422	aug	0.621530698065601	global
7.5	aug	0.430741484583689	jul	0.25	jun	0.791666666666667	jul	0.793103448275862	jun	0.537685426239207	jun	0.705634987384357	global
7.5	aug	0.430741484583689	jul	0.25	jun	0.791666666666667	jul	0.793103448275862	jun	0.537685426239207	jul	0.747687132043734	global
7.5	aug	0.430741484583689	jul	0.25	jun	0.791666666666667	jul	0.793103448275862	jun	0.537685426239207	aug	0.621530698065601	global
7.5	aug	0.430741484583689	jul	0.25	jun	0.791666666666667	jul	0.793103448275862	jul	0.227045182272489	jun	0.705634987384357	global
7.5	aug	0.430741484583689	jul	0.25	jun	0.791666666666667	jul	0.793103448275862	jul	0.227045182272489	jul	0.747687132043734	global
7.5	aug	0.430741484583689	jul	0.25	jun	0.791666666666667	jul	0.793103448275862	jul	0.227045182272489	aug	0.621530698065601	global
7.5	aug	0.430741484583689	jul	0.25	jun	0.791666666666667	jul	0.793103448275862	aug	0.314600008246422	jun	0.705634987384357	global
7.5	aug	0.430741484583689	jul	0.25	jun	0.791666666666667	jul	0.793103448275862	aug	0.314600008246422	jul	0.747687132043734	global
7.5	aug	0.430741484583689	jul	0.25	jun	0.791666666666667	jul	0.793103448275862	aug	0.314600008246422	aug	0.621530698065601	global
7.5	aug	0.430741484583689	jul	0.25	jun	0.791666666666667	aug	0.689655172413793	jun	0.537685426239207	jun	0.705634987384357	global
7.5	aug	0.430741484583689	jul	0.25	jun	0.791666666666667	aug	0.689655172413793	jun	0.537685426239207	jul	0.747687132043734	global
7.5	aug	0.430741484583689	jul	0.25	jun	0.791666666666667	aug	0.689655172413793	jun	0.537685426239207	aug	0.621530698065601	global
7.5	aug	0.430741484583689	jul	0.25	jun	0.791666666666667	aug	0.689655172413793	jul	0.227045182272489	jun	0.705634987384357	global
7.5	aug	0.430741484583689	jul	0.25	jun	0.791666666666667	aug	0.689655172413793	jul	0.227045182272489	jul	0.747687132043734	global
7.5	aug	0.430741484583689	jul	0.25	jun	0.791666666666667	aug	0.689655172413793	jul	0.227045182272489	aug	0.621530698065601	global
7.5	aug	0.430741484583689	jul	0.25	jun	0.791666666666667	aug	0.689655172413793	aug	0.314600008246422	jun	0.705634987384357	global
7.5	aug	0.430741484583689	jul	0.25	jun	0.791666666666667	aug	0.689655172413793	aug	0.314600008246422	jul	0.747687132043734	global
7.5	aug	0.430741484583689	jul	0.25	jun	0.791666666666667	aug	0.689655172413793	aug	0.314600008246422	aug	0.621530698065601	global
7.5	aug	0.430741484583689	jul	0.25	jul	0.88	jun	0.758620689655172	jun	0.537685426239207	jun	0.705634987384357	global
7.5	aug	0.430741484583689	jul	0.25	jul	0.88	jun	0.758620689655172	jun	0.537685426239207	jul	0.747687132043734	global
7.5	aug	0.430741484583689	jul	0.25	jul	0.88	jun	0.758620689655172	jun	0.537685426239207	aug	0.621530698065601	global
7.5	aug	0.430741484583689	jul	0.25	jul	0.88	jun	0.758620689655172	jul	0.227045182272489	jun	0.705634987384357	global
7.5	aug	0.430741484583689	jul	0.25	jul	0.88	jun	0.758620689655172	jul	0.227045182272489	jul	0.747687132043734	global
7.5	aug	0.430741484583689	jul	0.25	jul	0.88	jun	0.758620689655172	jul	0.227045182272489	aug	0.621530698065601	global
7.5	aug	0.430741484583689	jul	0.25	jul	0.88	jun	0.758620689655172	aug	0.314600008246422	jun	0.705634987384357	global
7.5	aug	0.430741484583689	jul	0.25	jul	0.88	jun	0.758620689655172	aug	0.314600008246422	jul	0.747687132043734	global
7.5	aug	0.430741484583689	jul	0.25	jul	0.88	jun	0.758620689655172	aug	0.314600008246422	aug	0.621530698065601	global
7.5	aug	0.430741484583689	jul	0.25	jul	0.88	jul	0.793103448275862	jun	0.537685426239207	jun	0.705634987384357	global
7.5	aug	0.430741484583689	jul	0.25	jul	0.88	jul	0.793103448275862	jun	0.537685426239207	jul	0.747687132043734	global
7.5	aug	0.430741484583689	jul	0.25	jul	0.88	jul	0.793103448275862	jun	0.537685426239207	aug	0.621530698065601	global
7.5	aug	0.430741484583689	jul	0.25	jul	0.88	jul	0.793103448275862	jul	0.227045182272489	jun	0.705634987384357	global
7.5	aug	0.430741484583689	jul	0.25	jul	0.88	jul	0.793103448275862	jul	0.227045182272489	jul	0.747687132043734	global
7.5	aug	0.430741484583689	jul	0.25	jul	0.88	jul	0.793103448275862	jul	0.227045182272489	aug	0.621530698065601	global
7.5	aug	0.430741484583689	jul	0.25	jul	0.88	jul	0.793103448275862	aug	0.314600008246422	jun	0.705634987384357	global
7.5	aug	0.430741484583689	jul	0.25	jul	0.88	jul	0.793103448275862	aug	0.314600008246422	jul	0.747687132043734	global
7.5	aug	0.430741484583689	jul	0.25	jul	0.88	jul	0.793103448275862	aug	0.314600008246422	aug	0.621530698065601	global
7.5	aug	0.430741484583689	jul	0.25	jul	0.88	aug	0.689655172413793	jun	0.537685426239207	jun	0.705634987384357	global
7.5	aug	0.430741484583689	jul	0.25	jul	0.88	aug	0.689655172413793	jun	0.537685426239207	jul	0.747687132043734	global
7.5	aug	0.430741484583689	jul	0.25	jul	0.88	aug	0.689655172413793	jun	0.537685426239207	aug	0.621530698065601	global
7.5	aug	0.430741484583689	jul	0.25	jul	0.88	aug	0.689655172413793	jul	0.227045182272489	jun	0.705634987384357	global
7.5	aug	0.430741484583689	jul	0.25	jul	0.88	aug	0.689655172413793	jul	0.227045182272489	jul	0.747687132043734	global
7.5	aug	0.430741484583689	jul	0.25	jul	0.88	aug	0.689655172413793	jul	0.227045182272489	aug	0.621530698065601	global
7.5	aug	0.430741484583689	jul	0.25	jul	0.88	aug	0.689655172413793	aug	0.314600008246422	jun	0.705634987384357	global
7.5	aug	0.430741484583689	jul	0.25	jul	0.88	aug	0.689655172413793	aug	0.314600008246422	jul	0.747687132043734	global
7.5	aug	0.430741484583689	jul	0.25	jul	0.88	aug	0.689655172413793	aug	0.314600008246422	aug	0.621530698065601	global
7.5	aug	0.430741484583689	jul	0.25	aug	0.72	jun	0.758620689655172	jun	0.537685426239207	jun	0.705634987384357	global
7.5	aug	0.430741484583689	jul	0.25	aug	0.72	jun	0.758620689655172	jun	0.537685426239207	jul	0.747687132043734	global
7.5	aug	0.430741484583689	jul	0.25	aug	0.72	jun	0.758620689655172	jun	0.537685426239207	aug	0.621530698065601	global
7.5	aug	0.430741484583689	jul	0.25	aug	0.72	jun	0.758620689655172	jul	0.227045182272489	jun	0.705634987384357	global
7.5	aug	0.430741484583689	jul	0.25	aug	0.72	jun	0.758620689655172	jul	0.227045182272489	jul	0.747687132043734	global
7.5	aug	0.430741484583689	jul	0.25	aug	0.72	jun	0.758620689655172	jul	0.227045182272489	aug	0.621530698065601	global
7.5	aug	0.430741484583689	jul	0.25	aug	0.72	jun	0.758620689655172	aug	0.314600008246422	jun	0.705634987384357	global
7.5	aug	0.430741484583689	jul	0.25	aug	0.72	jun	0.758620689655172	aug	0.314600008246422	jul	0.747687132043734	global
7.5	aug	0.430741484583689	jul	0.25	aug	0.72	jun	0.758620689655172	aug	0.314600008246422	aug	0.621530698065601	global
7.5	aug	0.430741484583689	jul	0.25	aug	0.72	jul	0.793103448275862	jun	0.537685426239207	jun	0.705634987384357	global
7.5	aug	0.430741484583689	jul	0.25	aug	0.72	jul	0.793103448275862	jun	0.537685426239207	jul	0.747687132043734	global
7.5	aug	0.430741484583689	jul	0.25	aug	0.72	jul	0.793103448275862	jun	0.537685426239207	aug	0.621530698065601	global
7.5	aug	0.430741484583689	jul	0.25	aug	0.72	jul	0.793103448275862	jul	0.227045182272489	jun	0.705634987384357	global
7.5	aug	0.430741484583689	jul	0.25	aug	0.72	jul	0.793103448275862	jul	0.227045182272489	jul	0.747687132043734	global
7.5	aug	0.430741484583689	jul	0.25	aug	0.72	jul	0.793103448275862	jul	0.227045182272489	aug	0.621530698065601	global
7.5	aug	0.430741484583689	jul	0.25	aug	0.72	jul	0.793103448275862	aug	0.314600008246422	jun	0.705634987384357	global
7.5	aug	0.430741484583689	jul	0.25	aug	0.72	jul	0.793103448275862	aug	0.314600008246422	jul	0.747687132043734	global
7.5	aug	0.430741484583689	jul	0.25	aug	0.72	jul	0.793103448275862	aug	0.314600008246422	aug	0.621530698065601	global
7.5	aug	0.430741484583689	jul	0.25	aug	0.72	aug	0.689655172413793	jun	0.537685426239207	jun	0.705634987384357	global
7.5	aug	0.430741484583689	jul	0.25	aug	0.72	aug	0.689655172413793	jun	0.537685426239207	jul	0.747687132043734	global
7.5	aug	0.430741484583689	jul	0.25	aug	0.72	aug	0.689655172413793	jun	0.537685426239207	aug	0.621530698065601	global
7.5	aug	0.430741484583689	jul	0.25	aug	0.72	aug	0.689655172413793	jul	0.227045182272489	jun	0.705634987384357	global
7.5	aug	0.430741484583689	jul	0.25	aug	0.72	aug	0.689655172413793	jul	0.227045182272489	jul	0.747687132043734	global
7.5	aug	0.430741484583689	jul	0.25	aug	0.72	aug	0.689655172413793	jul	0.227045182272489	aug	0.621530698065601	global
7.5	aug	0.430741484583689	jul	0.25	aug	0.72	aug	0.689655172413793	aug	0.314600008246422	jun	0.705634987384357	global
7.5	aug	0.430741484583689	jul	0.25	aug	0.72	aug	0.689655172413793	aug	0.314600008246422	jul	0.747687132043734	global
7.5	aug	0.430741484583689	jul	0.25	aug	0.72	aug	0.689655172413793	aug	0.314600008246422	aug	0.621530698065601	global
7.5	aug	0.430741484583689	aug	0.5	jun	0.791666666666667	jun	0.758620689655172	jun	0.537685426239207	jun	0.705634987384357	global
7.5	aug	0.430741484583689	aug	0.5	jun	0.791666666666667	jun	0.758620689655172	jun	0.537685426239207	jul	0.747687132043734	global
7.5	aug	0.430741484583689	aug	0.5	jun	0.791666666666667	jun	0.758620689655172	jun	0.537685426239207	aug	0.621530698065601	global
7.5	aug	0.430741484583689	aug	0.5	jun	0.791666666666667	jun	0.758620689655172	jul	0.227045182272489	jun	0.705634987384357	global
7.5	aug	0.430741484583689	aug	0.5	jun	0.791666666666667	jun	0.758620689655172	jul	0.227045182272489	jul	0.747687132043734	global
7.5	aug	0.430741484583689	aug	0.5	jun	0.791666666666667	jun	0.758620689655172	jul	0.227045182272489	aug	0.621530698065601	global
7.5	aug	0.430741484583689	aug	0.5	jun	0.791666666666667	jun	0.758620689655172	aug	0.314600008246422	jun	0.705634987384357	global
7.5	aug	0.430741484583689	aug	0.5	jun	0.791666666666667	jun	0.758620689655172	aug	0.314600008246422	jul	0.747687132043734	global
7.5	aug	0.430741484583689	aug	0.5	jun	0.791666666666667	jun	0.758620689655172	aug	0.314600008246422	aug	0.621530698065601	global
7.5	aug	0.430741484583689	aug	0.5	jun	0.791666666666667	jul	0.793103448275862	jun	0.537685426239207	jun	0.705634987384357	global
7.5	aug	0.430741484583689	aug	0.5	jun	0.791666666666667	jul	0.793103448275862	jun	0.537685426239207	jul	0.747687132043734	global
7.5	aug	0.430741484583689	aug	0.5	jun	0.791666666666667	jul	0.793103448275862	jun	0.537685426239207	aug	0.621530698065601	global
7.5	aug	0.430741484583689	aug	0.5	jun	0.791666666666667	jul	0.793103448275862	jul	0.227045182272489	jun	0.705634987384357	global
7.5	aug	0.430741484583689	aug	0.5	jun	0.791666666666667	jul	0.793103448275862	jul	0.227045182272489	jul	0.747687132043734	global
7.5	aug	0.430741484583689	aug	0.5	jun	0.791666666666667	jul	0.793103448275862	jul	0.227045182272489	aug	0.621530698065601	global
7.5	aug	0.430741484583689	aug	0.5	jun	0.791666666666667	jul	0.793103448275862	aug	0.314600008246422	jun	0.705634987384357	global
7.5	aug	0.430741484583689	aug	0.5	jun	0.791666666666667	jul	0.793103448275862	aug	0.314600008246422	jul	0.747687132043734	global
7.5	aug	0.430741484583689	aug	0.5	jun	0.791666666666667	jul	0.793103448275862	aug	0.314600008246422	aug	0.621530698065601	global
7.5	aug	0.430741484583689	aug	0.5	jun	0.791666666666667	aug	0.689655172413793	jun	0.537685426239207	jun	0.705634987384357	global
7.5	aug	0.430741484583689	aug	0.5	jun	0.791666666666667	aug	0.689655172413793	jun	0.537685426239207	jul	0.747687132043734	global
7.5	aug	0.430741484583689	aug	0.5	jun	0.791666666666667	aug	0.689655172413793	jun	0.537685426239207	aug	0.621530698065601	global
7.5	aug	0.430741484583689	aug	0.5	jun	0.791666666666667	aug	0.689655172413793	jul	0.227045182272489	jun	0.705634987384357	global
7.5	aug	0.430741484583689	aug	0.5	jun	0.791666666666667	aug	0.689655172413793	jul	0.227045182272489	jul	0.747687132043734	global
7.5	aug	0.430741484583689	aug	0.5	jun	0.791666666666667	aug	0.689655172413793	jul	0.227045182272489	aug	0.621530698065601	global
7.5	aug	0.430741484583689	aug	0.5	jun	0.791666666666667	aug	0.689655172413793	aug	0.314600008246422	jun	0.705634987384357	global
7.5	aug	0.430741484583689	aug	0.5	jun	0.791666666666667	aug	0.689655172413793	aug	0.314600008246422	jul	0.747687132043734	global
7.5	aug	0.430741484583689	aug	0.5	jun	0.791666666666667	aug	0.689655172413793	aug	0.314600008246422	aug	0.621530698065601	global
7.5	aug	0.430741484583689	aug	0.5	jul	0.88	jun	0.758620689655172	jun	0.537685426239207	jun	0.705634987384357	global
7.5	aug	0.430741484583689	aug	0.5	jul	0.88	jun	0.758620689655172	jun	0.537685426239207	jul	0.747687132043734	global
7.5	aug	0.430741484583689	aug	0.5	jul	0.88	jun	0.758620689655172	jun	0.537685426239207	aug	0.621530698065601	global
7.5	aug	0.430741484583689	aug	0.5	jul	0.88	jun	0.758620689655172	jul	0.227045182272489	jun	0.705634987384357	global
7.5	aug	0.430741484583689	aug	0.5	jul	0.88	jun	0.758620689655172	jul	0.227045182272489	jul	0.747687132043734	global
7.5	aug	0.430741484583689	aug	0.5	jul	0.88	jun	0.758620689655172	jul	0.227045182272489	aug	0.621530698065601	global
7.5	aug	0.430741484583689	aug	0.5	jul	0.88	jun	0.758620689655172	aug	0.314600008246422	jun	0.705634987384357	global
7.5	aug	0.430741484583689	aug	0.5	jul	0.88	jun	0.758620689655172	aug	0.314600008246422	jul	0.747687132043734	global
7.5	aug	0.430741484583689	aug	0.5	jul	0.88	jun	0.758620689655172	aug	0.314600008246422	aug	0.621530698065601	global
7.5	aug	0.430741484583689	aug	0.5	jul	0.88	jul	0.793103448275862	jun	0.537685426239207	jun	0.705634987384357	global
7.5	aug	0.430741484583689	aug	0.5	jul	0.88	jul	0.793103448275862	jun	0.537685426239207	jul	0.747687132043734	global
7.5	aug	0.430741484583689	aug	0.5	jul	0.88	jul	0.793103448275862	jun	0.537685426239207	aug	0.621530698065601	global
7.5	aug	0.430741484583689	aug	0.5	jul	0.88	jul	0.793103448275862	jul	0.227045182272489	jun	0.705634987384357	global
7.5	aug	0.430741484583689	aug	0.5	jul	0.88	jul	0.793103448275862	jul	0.227045182272489	jul	0.747687132043734	global
7.5	aug	0.430741484583689	aug	0.5	jul	0.88	jul	0.793103448275862	jul	0.227045182272489	aug	0.621530698065601	global
7.5	aug	0.430741484583689	aug	0.5	jul	0.88	jul	0.793103448275862	aug	0.314600008246422	jun	0.705634987384357	global
7.5	aug	0.430741484583689	aug	0.5	jul	0.88	jul	0.793103448275862	aug	0.314600008246422	jul	0.747687132043734	global
7.5	aug	0.430741484583689	aug	0.5	jul	0.88	jul	0.793103448275862	aug	0.314600008246422	aug	0.621530698065601	global
7.5	aug	0.430741484583689	aug	0.5	jul	0.88	aug	0.689655172413793	jun	0.537685426239207	jun	0.705634987384357	global
7.5	aug	0.430741484583689	aug	0.5	jul	0.88	aug	0.689655172413793	jun	0.537685426239207	jul	0.747687132043734	global
7.5	aug	0.430741484583689	aug	0.5	jul	0.88	aug	0.689655172413793	jun	0.537685426239207	aug	0.621530698065601	global
7.5	aug	0.430741484583689	aug	0.5	jul	0.88	aug	0.689655172413793	jul	0.227045182272489	jun	0.705634987384357	global
7.5	aug	0.430741484583689	aug	0.5	jul	0.88	aug	0.689655172413793	jul	0.227045182272489	jul	0.747687132043734	global
7.5	aug	0.430741484583689	aug	0.5	jul	0.88	aug	0.689655172413793	jul	0.227045182272489	aug	0.621530698065601	global
7.5	aug	0.430741484583689	aug	0.5	jul	0.88	aug	0.689655172413793	aug	0.314600008246422	jun	0.705634987384357	global
7.5	aug	0.430741484583689	aug	0.5	jul	0.88	aug	0.689655172413793	aug	0.314600008246422	jul	0.747687132043734	global
7.5	aug	0.430741484583689	aug	0.5	jul	0.88	aug	0.689655172413793	aug	0.314600008246422	aug	0.621530698065601	global
7.5	aug	0.430741484583689	aug	0.5	aug	0.72	jun	0.758620689655172	jun	0.537685426239207	jun	0.705634987384357	global
7.5	aug	0.430741484583689	aug	0.5	aug	0.72	jun	0.758620689655172	jun	0.537685426239207	jul	0.747687132043734	global
7.5	aug	0.430741484583689	aug	0.5	aug	0.72	jun	0.758620689655172	jun	0.537685426239207	aug	0.621530698065601	global
7.5	aug	0.430741484583689	aug	0.5	aug	0.72	jun	0.758620689655172	jul	0.227045182272489	jun	0.705634987384357	global
7.5	aug	0.430741484583689	aug	0.5	aug	0.72	jun	0.758620689655172	jul	0.227045182272489	jul	0.747687132043734	global
7.5	aug	0.430741484583689	aug	0.5	aug	0.72	jun	0.758620689655172	jul	0.227045182272489	aug	0.621530698065601	global
7.5	aug	0.430741484583689	aug	0.5	aug	0.72	jun	0.758620689655172	aug	0.314600008246422	jun	0.705634987384357	global
7.5	aug	0.430741484583689	aug	0.5	aug	0.72	jun	0.758620689655172	aug	0.314600008246422	jul	0.747687132043734	global
7.5	aug	0.430741484583689	aug	0.5	aug	0.72	jun	0.758620689655172	aug	0.314600008246422	aug	0.621530698065601	global
7.5	aug	0.430741484583689	aug	0.5	aug	0.72	jul	0.793103448275862	jun	0.537685426239207	jun	0.705634987384357	global
7.5	aug	0.430741484583689	aug	0.5	aug	0.72	jul	0.793103448275862	jun	0.537685426239207	jul	0.747687132043734	global
7.5	aug	0.430741484583689	aug	0.5	aug	0.72	jul	0.793103448275862	jun	0.537685426239207	aug	0.621530698065601	global
7.5	aug	0.430741484583689	aug	0.5	aug	0.72	jul	0.793103448275862	jul	0.227045182272489	jun	0.705634987384357	global
7.5	aug	0.430741484583689	aug	0.5	aug	0.72	jul	0.793103448275862	jul	0.227045182272489	jul	0.747687132043734	global
7.5	aug	0.430741484583689	aug	0.5	aug	0.72	jul	0.793103448275862	jul	0.227045182272489	aug	0.621530698065601	global
7.5	aug	0.430741484583689	aug	0.5	aug	0.72	jul	0.793103448275862	aug	0.314600008246422	jun	0.705634987384357	global
7.5	aug	0.430741484583689	aug	0.5	aug	0.72	jul	0.793103448275862	aug	0.314600008246422	jul	0.747687132043734	global
7.5	aug	0.430741484583689	aug	0.5	aug	0.72	jul	0.793103448275862	aug	0.314600008246422	aug	0.621530698065601	global
7.5	aug	0.430741484583689	aug	0.5	aug	0.72	aug	0.689655172413793	jun	0.537685426239207	jun	0.705634987384357	global
7.5	aug	0.430741484583689	aug	0.5	aug	0.72	aug	0.689655172413793	jun	0.537685426239207	jul	0.747687132043734	global
7.5	aug	0.430741484583689	aug	0.5	aug	0.72	aug	0.689655172413793	jun	0.537685426239207	aug	0.621530698065601	global
7.5	aug	0.430741484583689	aug	0.5	aug	0.72	aug	0.689655172413793	jul	0.227045182272489	jun	0.705634987384357	global
7.5	aug	0.430741484583689	aug	0.5	aug	0.72	aug	0.689655172413793	jul	0.227045182272489	jul	0.747687132043734	global
7.5	aug	0.430741484583689	aug	0.5	aug	0.72	aug	0.689655172413793	jul	0.227045182272489	aug	0.621530698065601	global
7.5	aug	0.430741484583689	aug	0.5	aug	0.72	aug	0.689655172413793	aug	0.314600008246422	jun	0.705634987384357	global
7.5	aug	0.430741484583689	aug	0.5	aug	0.72	aug	0.689655172413793	aug	0.314600008246422	jul	0.747687132043734	global
7.5	aug	0.430741484583689	aug	0.5	aug	0.72	aug	0.689655172413793	aug	0.314600008246422	aug	0.621530698065601	global
8.5	jun	0.202200758375292	jun	0.2	jun	0.791666666666667	jun	0.689655172413793	jun	-0.0146465733454668	jun	0.621530698065601	global
8.5	jun	0.202200758375292	jun	0.2	jun	0.791666666666667	jun	0.689655172413793	jun	-0.0146465733454668	jul	0.747687132043734	global
8.5	jun	0.202200758375292	jun	0.2	jun	0.791666666666667	jun	0.689655172413793	jun	-0.0146465733454668	aug	0.705634987384357	global
8.5	jun	0.202200758375292	jun	0.2	jun	0.791666666666667	jun	0.689655172413793	jul	0.706889197513086	jun	0.621530698065601	global
8.5	jun	0.202200758375292	jun	0.2	jun	0.791666666666667	jun	0.689655172413793	jul	0.706889197513086	jul	0.747687132043734	global
8.5	jun	0.202200758375292	jun	0.2	jun	0.791666666666667	jun	0.689655172413793	jul	0.706889197513086	aug	0.705634987384357	global
8.5	jun	0.202200758375292	jun	0.2	jun	0.791666666666667	jun	0.689655172413793	aug	NA	jun	0.621530698065601	global
8.5	jun	0.202200758375292	jun	0.2	jun	0.791666666666667	jun	0.689655172413793	aug	NA	jul	0.747687132043734	global
8.5	jun	0.202200758375292	jun	0.2	jun	0.791666666666667	jun	0.689655172413793	aug	NA	aug	0.705634987384357	global
8.5	jun	0.202200758375292	jun	0.2	jun	0.791666666666667	jul	0.793103448275862	jun	-0.0146465733454668	jun	0.621530698065601	global
8.5	jun	0.202200758375292	jun	0.2	jun	0.791666666666667	jul	0.793103448275862	jun	-0.0146465733454668	jul	0.747687132043734	global
8.5	jun	0.202200758375292	jun	0.2	jun	0.791666666666667	jul	0.793103448275862	jun	-0.0146465733454668	aug	0.705634987384357	global
8.5	jun	0.202200758375292	jun	0.2	jun	0.791666666666667	jul	0.793103448275862	jul	0.706889197513086	jun	0.621530698065601	global
8.5	jun	0.202200758375292	jun	0.2	jun	0.791666666666667	jul	0.793103448275862	jul	0.706889197513086	jul	0.747687132043734	global
8.5	jun	0.202200758375292	jun	0.2	jun	0.791666666666667	jul	0.793103448275862	jul	0.706889197513086	aug	0.705634987384357	global
8.5	jun	0.202200758375292	jun	0.2	jun	0.791666666666667	jul	0.793103448275862	aug	NA	jun	0.621530698065601	global
8.5	jun	0.202200758375292	jun	0.2	jun	0.791666666666667	jul	0.793103448275862	aug	NA	jul	0.747687132043734	global
8.5	jun	0.202200758375292	jun	0.2	jun	0.791666666666667	jul	0.793103448275862	aug	NA	aug	0.705634987384357	global
8.5	jun	0.202200758375292	jun	0.2	jun	0.791666666666667	aug	0.758620689655172	jun	-0.0146465733454668	jun	0.621530698065601	global
8.5	jun	0.202200758375292	jun	0.2	jun	0.791666666666667	aug	0.758620689655172	jun	-0.0146465733454668	jul	0.747687132043734	global
8.5	jun	0.202200758375292	jun	0.2	jun	0.791666666666667	aug	0.758620689655172	jun	-0.0146465733454668	aug	0.705634987384357	global
8.5	jun	0.202200758375292	jun	0.2	jun	0.791666666666667	aug	0.758620689655172	jul	0.706889197513086	jun	0.621530698065601	global
8.5	jun	0.202200758375292	jun	0.2	jun	0.791666666666667	aug	0.758620689655172	jul	0.706889197513086	jul	0.747687132043734	global
8.5	jun	0.202200758375292	jun	0.2	jun	0.791666666666667	aug	0.758620689655172	jul	0.706889197513086	aug	0.705634987384357	global
8.5	jun	0.202200758375292	jun	0.2	jun	0.791666666666667	aug	0.758620689655172	aug	NA	jun	0.621530698065601	global
8.5	jun	0.202200758375292	jun	0.2	jun	0.791666666666667	aug	0.758620689655172	aug	NA	jul	0.747687132043734	global
8.5	jun	0.202200758375292	jun	0.2	jun	0.791666666666667	aug	0.758620689655172	aug	NA	aug	0.705634987384357	global
8.5	jun	0.202200758375292	jun	0.2	jul	0.8	jun	0.689655172413793	jun	-0.0146465733454668	jun	0.621530698065601	global
8.5	jun	0.202200758375292	jun	0.2	jul	0.8	jun	0.689655172413793	jun	-0.0146465733454668	jul	0.747687132043734	global
8.5	jun	0.202200758375292	jun	0.2	jul	0.8	jun	0.689655172413793	jun	-0.0146465733454668	aug	0.705634987384357	global
8.5	jun	0.202200758375292	jun	0.2	jul	0.8	jun	0.689655172413793	jul	0.706889197513086	jun	0.621530698065601	global
8.5	jun	0.202200758375292	jun	0.2	jul	0.8	jun	0.689655172413793	jul	0.706889197513086	jul	0.747687132043734	global
8.5	jun	0.202200758375292	jun	0.2	jul	0.8	jun	0.689655172413793	jul	0.706889197513086	aug	0.705634987384357	global
8.5	jun	0.202200758375292	jun	0.2	jul	0.8	jun	0.689655172413793	aug	NA	jun	0.621530698065601	global
8.5	jun	0.202200758375292	jun	0.2	jul	0.8	jun	0.689655172413793	aug	NA	jul	0.747687132043734	global
8.5	jun	0.202200758375292	jun	0.2	jul	0.8	jun	0.689655172413793	aug	NA	aug	0.705634987384357	global
8.5	jun	0.202200758375292	jun	0.2	jul	0.8	jul	0.793103448275862	jun	-0.0146465733454668	jun	0.621530698065601	global
8.5	jun	0.202200758375292	jun	0.2	jul	0.8	jul	0.793103448275862	jun	-0.0146465733454668	jul	0.747687132043734	global
8.5	jun	0.202200758375292	jun	0.2	jul	0.8	jul	0.793103448275862	jun	-0.0146465733454668	aug	0.705634987384357	global
8.5	jun	0.202200758375292	jun	0.2	jul	0.8	jul	0.793103448275862	jul	0.706889197513086	jun	0.621530698065601	global
8.5	jun	0.202200758375292	jun	0.2	jul	0.8	jul	0.793103448275862	jul	0.706889197513086	jul	0.747687132043734	global
8.5	jun	0.202200758375292	jun	0.2	jul	0.8	jul	0.793103448275862	jul	0.706889197513086	aug	0.705634987384357	global
8.5	jun	0.202200758375292	jun	0.2	jul	0.8	jul	0.793103448275862	aug	NA	jun	0.621530698065601	global
8.5	jun	0.202200758375292	jun	0.2	jul	0.8	jul	0.793103448275862	aug	NA	jul	0.747687132043734	global
8.5	jun	0.202200758375292	jun	0.2	jul	0.8	jul	0.793103448275862	aug	NA	aug	0.705634987384357	global
8.5	jun	0.202200758375292	jun	0.2	jul	0.8	aug	0.758620689655172	jun	-0.0146465733454668	jun	0.621530698065601	global
8.5	jun	0.202200758375292	jun	0.2	jul	0.8	aug	0.758620689655172	jun	-0.0146465733454668	jul	0.747687132043734	global
8.5	jun	0.202200758375292	jun	0.2	jul	0.8	aug	0.758620689655172	jun	-0.0146465733454668	aug	0.705634987384357	global
8.5	jun	0.202200758375292	jun	0.2	jul	0.8	aug	0.758620689655172	jul	0.706889197513086	jun	0.621530698065601	global
8.5	jun	0.202200758375292	jun	0.2	jul	0.8	aug	0.758620689655172	jul	0.706889197513086	jul	0.747687132043734	global
8.5	jun	0.202200758375292	jun	0.2	jul	0.8	aug	0.758620689655172	jul	0.706889197513086	aug	0.705634987384357	global
8.5	jun	0.202200758375292	jun	0.2	jul	0.8	aug	0.758620689655172	aug	NA	jun	0.621530698065601	global
8.5	jun	0.202200758375292	jun	0.2	jul	0.8	aug	0.758620689655172	aug	NA	jul	0.747687132043734	global
8.5	jun	0.202200758375292	jun	0.2	jul	0.8	aug	0.758620689655172	aug	NA	aug	0.705634987384357	global
8.5	jun	0.202200758375292	jun	0.2	aug	0.88	jun	0.689655172413793	jun	-0.0146465733454668	jun	0.621530698065601	global
8.5	jun	0.202200758375292	jun	0.2	aug	0.88	jun	0.689655172413793	jun	-0.0146465733454668	jul	0.747687132043734	global
8.5	jun	0.202200758375292	jun	0.2	aug	0.88	jun	0.689655172413793	jun	-0.0146465733454668	aug	0.705634987384357	global
8.5	jun	0.202200758375292	jun	0.2	aug	0.88	jun	0.689655172413793	jul	0.706889197513086	jun	0.621530698065601	global
8.5	jun	0.202200758375292	jun	0.2	aug	0.88	jun	0.689655172413793	jul	0.706889197513086	jul	0.747687132043734	global
8.5	jun	0.202200758375292	jun	0.2	aug	0.88	jun	0.689655172413793	jul	0.706889197513086	aug	0.705634987384357	global
8.5	jun	0.202200758375292	jun	0.2	aug	0.88	jun	0.689655172413793	aug	NA	jun	0.621530698065601	global
8.5	jun	0.202200758375292	jun	0.2	aug	0.88	jun	0.689655172413793	aug	NA	jul	0.747687132043734	global
8.5	jun	0.202200758375292	jun	0.2	aug	0.88	jun	0.689655172413793	aug	NA	aug	0.705634987384357	global
8.5	jun	0.202200758375292	jun	0.2	aug	0.88	jul	0.793103448275862	jun	-0.0146465733454668	jun	0.621530698065601	global
8.5	jun	0.202200758375292	jun	0.2	aug	0.88	jul	0.793103448275862	jun	-0.0146465733454668	jul	0.747687132043734	global
8.5	jun	0.202200758375292	jun	0.2	aug	0.88	jul	0.793103448275862	jun	-0.0146465733454668	aug	0.705634987384357	global
8.5	jun	0.202200758375292	jun	0.2	aug	0.88	jul	0.793103448275862	jul	0.706889197513086	jun	0.621530698065601	global
8.5	jun	0.202200758375292	jun	0.2	aug	0.88	jul	0.793103448275862	jul	0.706889197513086	jul	0.747687132043734	global
8.5	jun	0.202200758375292	jun	0.2	aug	0.88	jul	0.793103448275862	jul	0.706889197513086	aug	0.705634987384357	global
8.5	jun	0.202200758375292	jun	0.2	aug	0.88	jul	0.793103448275862	aug	NA	jun	0.621530698065601	global
8.5	jun	0.202200758375292	jun	0.2	aug	0.88	jul	0.793103448275862	aug	NA	jul	0.747687132043734	global
8.5	jun	0.202200758375292	jun	0.2	aug	0.88	jul	0.793103448275862	aug	NA	aug	0.705634987384357	global
8.5	jun	0.202200758375292	jun	0.2	aug	0.88	aug	0.758620689655172	jun	-0.0146465733454668	jun	0.621530698065601	global
8.5	jun	0.202200758375292	jun	0.2	aug	0.88	aug	0.758620689655172	jun	-0.0146465733454668	jul	0.747687132043734	global
8.5	jun	0.202200758375292	jun	0.2	aug	0.88	aug	0.758620689655172	jun	-0.0146465733454668	aug	0.705634987384357	global
8.5	jun	0.202200758375292	jun	0.2	aug	0.88	aug	0.758620689655172	jul	0.706889197513086	jun	0.621530698065601	global
8.5	jun	0.202200758375292	jun	0.2	aug	0.88	aug	0.758620689655172	jul	0.706889197513086	jul	0.747687132043734	global
8.5	jun	0.202200758375292	jun	0.2	aug	0.88	aug	0.758620689655172	jul	0.706889197513086	aug	0.705634987384357	global
8.5	jun	0.202200758375292	jun	0.2	aug	0.88	aug	0.758620689655172	aug	NA	jun	0.621530698065601	global
8.5	jun	0.202200758375292	jun	0.2	aug	0.88	aug	0.758620689655172	aug	NA	jul	0.747687132043734	global
8.5	jun	0.202200758375292	jun	0.2	aug	0.88	aug	0.758620689655172	aug	NA	aug	0.705634987384357	global
8.5	jun	0.202200758375292	jul	0.75	jun	0.791666666666667	jun	0.689655172413793	jun	-0.0146465733454668	jun	0.621530698065601	global
8.5	jun	0.202200758375292	jul	0.75	jun	0.791666666666667	jun	0.689655172413793	jun	-0.0146465733454668	jul	0.747687132043734	global
8.5	jun	0.202200758375292	jul	0.75	jun	0.791666666666667	jun	0.689655172413793	jun	-0.0146465733454668	aug	0.705634987384357	global
8.5	jun	0.202200758375292	jul	0.75	jun	0.791666666666667	jun	0.689655172413793	jul	0.706889197513086	jun	0.621530698065601	global
8.5	jun	0.202200758375292	jul	0.75	jun	0.791666666666667	jun	0.689655172413793	jul	0.706889197513086	jul	0.747687132043734	global
8.5	jun	0.202200758375292	jul	0.75	jun	0.791666666666667	jun	0.689655172413793	jul	0.706889197513086	aug	0.705634987384357	global
8.5	jun	0.202200758375292	jul	0.75	jun	0.791666666666667	jun	0.689655172413793	aug	NA	jun	0.621530698065601	global
8.5	jun	0.202200758375292	jul	0.75	jun	0.791666666666667	jun	0.689655172413793	aug	NA	jul	0.747687132043734	global
8.5	jun	0.202200758375292	jul	0.75	jun	0.791666666666667	jun	0.689655172413793	aug	NA	aug	0.705634987384357	global
8.5	jun	0.202200758375292	jul	0.75	jun	0.791666666666667	jul	0.793103448275862	jun	-0.0146465733454668	jun	0.621530698065601	global
8.5	jun	0.202200758375292	jul	0.75	jun	0.791666666666667	jul	0.793103448275862	jun	-0.0146465733454668	jul	0.747687132043734	global
8.5	jun	0.202200758375292	jul	0.75	jun	0.791666666666667	jul	0.793103448275862	jun	-0.0146465733454668	aug	0.705634987384357	global
8.5	jun	0.202200758375292	jul	0.75	jun	0.791666666666667	jul	0.793103448275862	jul	0.706889197513086	jun	0.621530698065601	global
8.5	jun	0.202200758375292	jul	0.75	jun	0.791666666666667	jul	0.793103448275862	jul	0.706889197513086	jul	0.747687132043734	global
8.5	jun	0.202200758375292	jul	0.75	jun	0.791666666666667	jul	0.793103448275862	jul	0.706889197513086	aug	0.705634987384357	global
8.5	jun	0.202200758375292	jul	0.75	jun	0.791666666666667	jul	0.793103448275862	aug	NA	jun	0.621530698065601	global
8.5	jun	0.202200758375292	jul	0.75	jun	0.791666666666667	jul	0.793103448275862	aug	NA	jul	0.747687132043734	global
8.5	jun	0.202200758375292	jul	0.75	jun	0.791666666666667	jul	0.793103448275862	aug	NA	aug	0.705634987384357	global
8.5	jun	0.202200758375292	jul	0.75	jun	0.791666666666667	aug	0.758620689655172	jun	-0.0146465733454668	jun	0.621530698065601	global
8.5	jun	0.202200758375292	jul	0.75	jun	0.791666666666667	aug	0.758620689655172	jun	-0.0146465733454668	jul	0.747687132043734	global
8.5	jun	0.202200758375292	jul	0.75	jun	0.791666666666667	aug	0.758620689655172	jun	-0.0146465733454668	aug	0.705634987384357	global
8.5	jun	0.202200758375292	jul	0.75	jun	0.791666666666667	aug	0.758620689655172	jul	0.706889197513086	jun	0.621530698065601	global
8.5	jun	0.202200758375292	jul	0.75	jun	0.791666666666667	aug	0.758620689655172	jul	0.706889197513086	jul	0.747687132043734	global
8.5	jun	0.202200758375292	jul	0.75	jun	0.791666666666667	aug	0.758620689655172	jul	0.706889197513086	aug	0.705634987384357	global
8.5	jun	0.202200758375292	jul	0.75	jun	0.791666666666667	aug	0.758620689655172	aug	NA	jun	0.621530698065601	global
8.5	jun	0.202200758375292	jul	0.75	jun	0.791666666666667	aug	0.758620689655172	aug	NA	jul	0.747687132043734	global
8.5	jun	0.202200758375292	jul	0.75	jun	0.791666666666667	aug	0.758620689655172	aug	NA	aug	0.705634987384357	global
8.5	jun	0.202200758375292	jul	0.75	jul	0.8	jun	0.689655172413793	jun	-0.0146465733454668	jun	0.621530698065601	global
8.5	jun	0.202200758375292	jul	0.75	jul	0.8	jun	0.689655172413793	jun	-0.0146465733454668	jul	0.747687132043734	global
8.5	jun	0.202200758375292	jul	0.75	jul	0.8	jun	0.689655172413793	jun	-0.0146465733454668	aug	0.705634987384357	global
8.5	jun	0.202200758375292	jul	0.75	jul	0.8	jun	0.689655172413793	jul	0.706889197513086	jun	0.621530698065601	global
8.5	jun	0.202200758375292	jul	0.75	jul	0.8	jun	0.689655172413793	jul	0.706889197513086	jul	0.747687132043734	global
8.5	jun	0.202200758375292	jul	0.75	jul	0.8	jun	0.689655172413793	jul	0.706889197513086	aug	0.705634987384357	global
8.5	jun	0.202200758375292	jul	0.75	jul	0.8	jun	0.689655172413793	aug	NA	jun	0.621530698065601	global
8.5	jun	0.202200758375292	jul	0.75	jul	0.8	jun	0.689655172413793	aug	NA	jul	0.747687132043734	global
8.5	jun	0.202200758375292	jul	0.75	jul	0.8	jun	0.689655172413793	aug	NA	aug	0.705634987384357	global
8.5	jun	0.202200758375292	jul	0.75	jul	0.8	jul	0.793103448275862	jun	-0.0146465733454668	jun	0.621530698065601	global
8.5	jun	0.202200758375292	jul	0.75	jul	0.8	jul	0.793103448275862	jun	-0.0146465733454668	jul	0.747687132043734	global
8.5	jun	0.202200758375292	jul	0.75	jul	0.8	jul	0.793103448275862	jun	-0.0146465733454668	aug	0.705634987384357	global
8.5	jun	0.202200758375292	jul	0.75	jul	0.8	jul	0.793103448275862	jul	0.706889197513086	jun	0.621530698065601	global
8.5	jun	0.202200758375292	jul	0.75	jul	0.8	jul	0.793103448275862	jul	0.706889197513086	jul	0.747687132043734	global
8.5	jun	0.202200758375292	jul	0.75	jul	0.8	jul	0.793103448275862	jul	0.706889197513086	aug	0.705634987384357	global
8.5	jun	0.202200758375292	jul	0.75	jul	0.8	jul	0.793103448275862	aug	NA	jun	0.621530698065601	global
8.5	jun	0.202200758375292	jul	0.75	jul	0.8	jul	0.793103448275862	aug	NA	jul	0.747687132043734	global
8.5	jun	0.202200758375292	jul	0.75	jul	0.8	jul	0.793103448275862	aug	NA	aug	0.705634987384357	global
8.5	jun	0.202200758375292	jul	0.75	jul	0.8	aug	0.758620689655172	jun	-0.0146465733454668	jun	0.621530698065601	global
8.5	jun	0.202200758375292	jul	0.75	jul	0.8	aug	0.758620689655172	jun	-0.0146465733454668	jul	0.747687132043734	global
8.5	jun	0.202200758375292	jul	0.75	jul	0.8	aug	0.758620689655172	jun	-0.0146465733454668	aug	0.705634987384357	global
8.5	jun	0.202200758375292	jul	0.75	jul	0.8	aug	0.758620689655172	jul	0.706889197513086	jun	0.621530698065601	global
8.5	jun	0.202200758375292	jul	0.75	jul	0.8	aug	0.758620689655172	jul	0.706889197513086	jul	0.747687132043734	global
8.5	jun	0.202200758375292	jul	0.75	jul	0.8	aug	0.758620689655172	jul	0.706889197513086	aug	0.705634987384357	global
8.5	jun	0.202200758375292	jul	0.75	jul	0.8	aug	0.758620689655172	aug	NA	jun	0.621530698065601	global
8.5	jun	0.202200758375292	jul	0.75	jul	0.8	aug	0.758620689655172	aug	NA	jul	0.747687132043734	global
8.5	jun	0.202200758375292	jul	0.75	jul	0.8	aug	0.758620689655172	aug	NA	aug	0.705634987384357	global
8.5	jun	0.202200758375292	jul	0.75	aug	0.88	jun	0.689655172413793	jun	-0.0146465733454668	jun	0.621530698065601	global
8.5	jun	0.202200758375292	jul	0.75	aug	0.88	jun	0.689655172413793	jun	-0.0146465733454668	jul	0.747687132043734	global
8.5	jun	0.202200758375292	jul	0.75	aug	0.88	jun	0.689655172413793	jun	-0.0146465733454668	aug	0.705634987384357	global
8.5	jun	0.202200758375292	jul	0.75	aug	0.88	jun	0.689655172413793	jul	0.706889197513086	jun	0.621530698065601	global
8.5	jun	0.202200758375292	jul	0.75	aug	0.88	jun	0.689655172413793	jul	0.706889197513086	jul	0.747687132043734	global
8.5	jun	0.202200758375292	jul	0.75	aug	0.88	jun	0.689655172413793	jul	0.706889197513086	aug	0.705634987384357	global
8.5	jun	0.202200758375292	jul	0.75	aug	0.88	jun	0.689655172413793	aug	NA	jun	0.621530698065601	global
8.5	jun	0.202200758375292	jul	0.75	aug	0.88	jun	0.689655172413793	aug	NA	jul	0.747687132043734	global
8.5	jun	0.202200758375292	jul	0.75	aug	0.88	jun	0.689655172413793	aug	NA	aug	0.705634987384357	global
8.5	jun	0.202200758375292	jul	0.75	aug	0.88	jul	0.793103448275862	jun	-0.0146465733454668	jun	0.621530698065601	global
8.5	jun	0.202200758375292	jul	0.75	aug	0.88	jul	0.793103448275862	jun	-0.0146465733454668	jul	0.747687132043734	global
8.5	jun	0.202200758375292	jul	0.75	aug	0.88	jul	0.793103448275862	jun	-0.0146465733454668	aug	0.705634987384357	global
8.5	jun	0.202200758375292	jul	0.75	aug	0.88	jul	0.793103448275862	jul	0.706889197513086	jun	0.621530698065601	global
8.5	jun	0.202200758375292	jul	0.75	aug	0.88	jul	0.793103448275862	jul	0.706889197513086	jul	0.747687132043734	global
8.5	jun	0.202200758375292	jul	0.75	aug	0.88	jul	0.793103448275862	jul	0.706889197513086	aug	0.705634987384357	global
8.5	jun	0.202200758375292	jul	0.75	aug	0.88	jul	0.793103448275862	aug	NA	jun	0.621530698065601	global
8.5	jun	0.202200758375292	jul	0.75	aug	0.88	jul	0.793103448275862	aug	NA	jul	0.747687132043734	global
8.5	jun	0.202200758375292	jul	0.75	aug	0.88	jul	0.793103448275862	aug	NA	aug	0.705634987384357	global
8.5	jun	0.202200758375292	jul	0.75	aug	0.88	aug	0.758620689655172	jun	-0.0146465733454668	jun	0.621530698065601	global
8.5	jun	0.202200758375292	jul	0.75	aug	0.88	aug	0.758620689655172	jun	-0.0146465733454668	jul	0.747687132043734	global
8.5	jun	0.202200758375292	jul	0.75	aug	0.88	aug	0.758620689655172	jun	-0.0146465733454668	aug	0.705634987384357	global
8.5	jun	0.202200758375292	jul	0.75	aug	0.88	aug	0.758620689655172	jul	0.706889197513086	jun	0.621530698065601	global
8.5	jun	0.202200758375292	jul	0.75	aug	0.88	aug	0.758620689655172	jul	0.706889197513086	jul	0.747687132043734	global
8.5	jun	0.202200758375292	jul	0.75	aug	0.88	aug	0.758620689655172	jul	0.706889197513086	aug	0.705634987384357	global
8.5	jun	0.202200758375292	jul	0.75	aug	0.88	aug	0.758620689655172	aug	NA	jun	0.621530698065601	global
8.5	jun	0.202200758375292	jul	0.75	aug	0.88	aug	0.758620689655172	aug	NA	jul	0.747687132043734	global
8.5	jun	0.202200758375292	jul	0.75	aug	0.88	aug	0.758620689655172	aug	NA	aug	0.705634987384357	global
8.5	jun	0.202200758375292	aug	0	jun	0.791666666666667	jun	0.689655172413793	jun	-0.0146465733454668	jun	0.621530698065601	global
8.5	jun	0.202200758375292	aug	0	jun	0.791666666666667	jun	0.689655172413793	jun	-0.0146465733454668	jul	0.747687132043734	global
8.5	jun	0.202200758375292	aug	0	jun	0.791666666666667	jun	0.689655172413793	jun	-0.0146465733454668	aug	0.705634987384357	global
8.5	jun	0.202200758375292	aug	0	jun	0.791666666666667	jun	0.689655172413793	jul	0.706889197513086	jun	0.621530698065601	global
8.5	jun	0.202200758375292	aug	0	jun	0.791666666666667	jun	0.689655172413793	jul	0.706889197513086	jul	0.747687132043734	global
8.5	jun	0.202200758375292	aug	0	jun	0.791666666666667	jun	0.689655172413793	jul	0.706889197513086	aug	0.705634987384357	global
8.5	jun	0.202200758375292	aug	0	jun	0.791666666666667	jun	0.689655172413793	aug	NA	jun	0.621530698065601	global
8.5	jun	0.202200758375292	aug	0	jun	0.791666666666667	jun	0.689655172413793	aug	NA	jul	0.747687132043734	global
8.5	jun	0.202200758375292	aug	0	jun	0.791666666666667	jun	0.689655172413793	aug	NA	aug	0.705634987384357	global
8.5	jun	0.202200758375292	aug	0	jun	0.791666666666667	jul	0.793103448275862	jun	-0.0146465733454668	jun	0.621530698065601	global
8.5	jun	0.202200758375292	aug	0	jun	0.791666666666667	jul	0.793103448275862	jun	-0.0146465733454668	jul	0.747687132043734	global
8.5	jun	0.202200758375292	aug	0	jun	0.791666666666667	jul	0.793103448275862	jun	-0.0146465733454668	aug	0.705634987384357	global
8.5	jun	0.202200758375292	aug	0	jun	0.791666666666667	jul	0.793103448275862	jul	0.706889197513086	jun	0.621530698065601	global
8.5	jun	0.202200758375292	aug	0	jun	0.791666666666667	jul	0.793103448275862	jul	0.706889197513086	jul	0.747687132043734	global
8.5	jun	0.202200758375292	aug	0	jun	0.791666666666667	jul	0.793103448275862	jul	0.706889197513086	aug	0.705634987384357	global
8.5	jun	0.202200758375292	aug	0	jun	0.791666666666667	jul	0.793103448275862	aug	NA	jun	0.621530698065601	global
8.5	jun	0.202200758375292	aug	0	jun	0.791666666666667	jul	0.793103448275862	aug	NA	jul	0.747687132043734	global
8.5	jun	0.202200758375292	aug	0	jun	0.791666666666667	jul	0.793103448275862	aug	NA	aug	0.705634987384357	global
8.5	jun	0.202200758375292	aug	0	jun	0.791666666666667	aug	0.758620689655172	jun	-0.0146465733454668	jun	0.621530698065601	global
8.5	jun	0.202200758375292	aug	0	jun	0.791666666666667	aug	0.758620689655172	jun	-0.0146465733454668	jul	0.747687132043734	global
8.5	jun	0.202200758375292	aug	0	jun	0.791666666666667	aug	0.758620689655172	jun	-0.0146465733454668	aug	0.705634987384357	global
8.5	jun	0.202200758375292	aug	0	jun	0.791666666666667	aug	0.758620689655172	jul	0.706889197513086	jun	0.621530698065601	global
8.5	jun	0.202200758375292	aug	0	jun	0.791666666666667	aug	0.758620689655172	jul	0.706889197513086	jul	0.747687132043734	global
8.5	jun	0.202200758375292	aug	0	jun	0.791666666666667	aug	0.758620689655172	jul	0.706889197513086	aug	0.705634987384357	global
8.5	jun	0.202200758375292	aug	0	jun	0.791666666666667	aug	0.758620689655172	aug	NA	jun	0.621530698065601	global
8.5	jun	0.202200758375292	aug	0	jun	0.791666666666667	aug	0.758620689655172	aug	NA	jul	0.747687132043734	global
8.5	jun	0.202200758375292	aug	0	jun	0.791666666666667	aug	0.758620689655172	aug	NA	aug	0.705634987384357	global
8.5	jun	0.202200758375292	aug	0	jul	0.8	jun	0.689655172413793	jun	-0.0146465733454668	jun	0.621530698065601	global
8.5	jun	0.202200758375292	aug	0	jul	0.8	jun	0.689655172413793	jun	-0.0146465733454668	jul	0.747687132043734	global
8.5	jun	0.202200758375292	aug	0	jul	0.8	jun	0.689655172413793	jun	-0.0146465733454668	aug	0.705634987384357	global
8.5	jun	0.202200758375292	aug	0	jul	0.8	jun	0.689655172413793	jul	0.706889197513086	jun	0.621530698065601	global
8.5	jun	0.202200758375292	aug	0	jul	0.8	jun	0.689655172413793	jul	0.706889197513086	jul	0.747687132043734	global
8.5	jun	0.202200758375292	aug	0	jul	0.8	jun	0.689655172413793	jul	0.706889197513086	aug	0.705634987384357	global
8.5	jun	0.202200758375292	aug	0	jul	0.8	jun	0.689655172413793	aug	NA	jun	0.621530698065601	global
8.5	jun	0.202200758375292	aug	0	jul	0.8	jun	0.689655172413793	aug	NA	jul	0.747687132043734	global
8.5	jun	0.202200758375292	aug	0	jul	0.8	jun	0.689655172413793	aug	NA	aug	0.705634987384357	global
8.5	jun	0.202200758375292	aug	0	jul	0.8	jul	0.793103448275862	jun	-0.0146465733454668	jun	0.621530698065601	global
8.5	jun	0.202200758375292	aug	0	jul	0.8	jul	0.793103448275862	jun	-0.0146465733454668	jul	0.747687132043734	global
8.5	jun	0.202200758375292	aug	0	jul	0.8	jul	0.793103448275862	jun	-0.0146465733454668	aug	0.705634987384357	global
8.5	jun	0.202200758375292	aug	0	jul	0.8	jul	0.793103448275862	jul	0.706889197513086	jun	0.621530698065601	global
8.5	jun	0.202200758375292	aug	0	jul	0.8	jul	0.793103448275862	jul	0.706889197513086	jul	0.747687132043734	global
8.5	jun	0.202200758375292	aug	0	jul	0.8	jul	0.793103448275862	jul	0.706889197513086	aug	0.705634987384357	global
8.5	jun	0.202200758375292	aug	0	jul	0.8	jul	0.793103448275862	aug	NA	jun	0.621530698065601	global
8.5	jun	0.202200758375292	aug	0	jul	0.8	jul	0.793103448275862	aug	NA	jul	0.747687132043734	global
8.5	jun	0.202200758375292	aug	0	jul	0.8	jul	0.793103448275862	aug	NA	aug	0.705634987384357	global
8.5	jun	0.202200758375292	aug	0	jul	0.8	aug	0.758620689655172	jun	-0.0146465733454668	jun	0.621530698065601	global
8.5	jun	0.202200758375292	aug	0	jul	0.8	aug	0.758620689655172	jun	-0.0146465733454668	jul	0.747687132043734	global
8.5	jun	0.202200758375292	aug	0	jul	0.8	aug	0.758620689655172	jun	-0.0146465733454668	aug	0.705634987384357	global
8.5	jun	0.202200758375292	aug	0	jul	0.8	aug	0.758620689655172	jul	0.706889197513086	jun	0.621530698065601	global
8.5	jun	0.202200758375292	aug	0	jul	0.8	aug	0.758620689655172	jul	0.706889197513086	jul	0.747687132043734	global
8.5	jun	0.202200758375292	aug	0	jul	0.8	aug	0.758620689655172	jul	0.706889197513086	aug	0.705634987384357	global
8.5	jun	0.202200758375292	aug	0	jul	0.8	aug	0.758620689655172	aug	NA	jun	0.621530698065601	global
8.5	jun	0.202200758375292	aug	0	jul	0.8	aug	0.758620689655172	aug	NA	jul	0.747687132043734	global
8.5	jun	0.202200758375292	aug	0	jul	0.8	aug	0.758620689655172	aug	NA	aug	0.705634987384357	global
8.5	jun	0.202200758375292	aug	0	aug	0.88	jun	0.689655172413793	jun	-0.0146465733454668	jun	0.621530698065601	global
8.5	jun	0.202200758375292	aug	0	aug	0.88	jun	0.689655172413793	jun	-0.0146465733454668	jul	0.747687132043734	global
8.5	jun	0.202200758375292	aug	0	aug	0.88	jun	0.689655172413793	jun	-0.0146465733454668	aug	0.705634987384357	global
8.5	jun	0.202200758375292	aug	0	aug	0.88	jun	0.689655172413793	jul	0.706889197513086	jun	0.621530698065601	global
8.5	jun	0.202200758375292	aug	0	aug	0.88	jun	0.689655172413793	jul	0.706889197513086	jul	0.747687132043734	global
8.5	jun	0.202200758375292	aug	0	aug	0.88	jun	0.689655172413793	jul	0.706889197513086	aug	0.705634987384357	global
8.5	jun	0.202200758375292	aug	0	aug	0.88	jun	0.689655172413793	aug	NA	jun	0.621530698065601	global
8.5	jun	0.202200758375292	aug	0	aug	0.88	jun	0.689655172413793	aug	NA	jul	0.747687132043734	global
8.5	jun	0.202200758375292	aug	0	aug	0.88	jun	0.689655172413793	aug	NA	aug	0.705634987384357	global
8.5	jun	0.202200758375292	aug	0	aug	0.88	jul	0.793103448275862	jun	-0.0146465733454668	jun	0.621530698065601	global
8.5	jun	0.202200758375292	aug	0	aug	0.88	jul	0.793103448275862	jun	-0.0146465733454668	jul	0.747687132043734	global
8.5	jun	0.202200758375292	aug	0	aug	0.88	jul	0.793103448275862	jun	-0.0146465733454668	aug	0.705634987384357	global
8.5	jun	0.202200758375292	aug	0	aug	0.88	jul	0.793103448275862	jul	0.706889197513086	jun	0.621530698065601	global
8.5	jun	0.202200758375292	aug	0	aug	0.88	jul	0.793103448275862	jul	0.706889197513086	jul	0.747687132043734	global
8.5	jun	0.202200758375292	aug	0	aug	0.88	jul	0.793103448275862	jul	0.706889197513086	aug	0.705634987384357	global
8.5	jun	0.202200758375292	aug	0	aug	0.88	jul	0.793103448275862	aug	NA	jun	0.621530698065601	global
8.5	jun	0.202200758375292	aug	0	aug	0.88	jul	0.793103448275862	aug	NA	jul	0.747687132043734	global
8.5	jun	0.202200758375292	aug	0	aug	0.88	jul	0.793103448275862	aug	NA	aug	0.705634987384357	global
8.5	jun	0.202200758375292	aug	0	aug	0.88	aug	0.758620689655172	jun	-0.0146465733454668	jun	0.621530698065601	global
8.5	jun	0.202200758375292	aug	0	aug	0.88	aug	0.758620689655172	jun	-0.0146465733454668	jul	0.747687132043734	global
8.5	jun	0.202200758375292	aug	0	aug	0.88	aug	0.758620689655172	jun	-0.0146465733454668	aug	0.705634987384357	global
8.5	jun	0.202200758375292	aug	0	aug	0.88	aug	0.758620689655172	jul	0.706889197513086	jun	0.621530698065601	global
8.5	jun	0.202200758375292	aug	0	aug	0.88	aug	0.758620689655172	jul	0.706889197513086	jul	0.747687132043734	global
8.5	jun	0.202200758375292	aug	0	aug	0.88	aug	0.758620689655172	jul	0.706889197513086	aug	0.705634987384357	global
8.5	jun	0.202200758375292	aug	0	aug	0.88	aug	0.758620689655172	aug	NA	jun	0.621530698065601	global
8.5	jun	0.202200758375292	aug	0	aug	0.88	aug	0.758620689655172	aug	NA	jul	0.747687132043734	global
8.5	jun	0.202200758375292	aug	0	aug	0.88	aug	0.758620689655172	aug	NA	aug	0.705634987384357	global
8.5	jul	0.390171746602893	jun	0.2	jun	0.791666666666667	jun	0.689655172413793	jun	-0.0146465733454668	jun	0.621530698065601	global
8.5	jul	0.390171746602893	jun	0.2	jun	0.791666666666667	jun	0.689655172413793	jun	-0.0146465733454668	jul	0.747687132043734	global
8.5	jul	0.390171746602893	jun	0.2	jun	0.791666666666667	jun	0.689655172413793	jun	-0.0146465733454668	aug	0.705634987384357	global
8.5	jul	0.390171746602893	jun	0.2	jun	0.791666666666667	jun	0.689655172413793	jul	0.706889197513086	jun	0.621530698065601	global
8.5	jul	0.390171746602893	jun	0.2	jun	0.791666666666667	jun	0.689655172413793	jul	0.706889197513086	jul	0.747687132043734	global
8.5	jul	0.390171746602893	jun	0.2	jun	0.791666666666667	jun	0.689655172413793	jul	0.706889197513086	aug	0.705634987384357	global
8.5	jul	0.390171746602893	jun	0.2	jun	0.791666666666667	jun	0.689655172413793	aug	NA	jun	0.621530698065601	global
8.5	jul	0.390171746602893	jun	0.2	jun	0.791666666666667	jun	0.689655172413793	aug	NA	jul	0.747687132043734	global
8.5	jul	0.390171746602893	jun	0.2	jun	0.791666666666667	jun	0.689655172413793	aug	NA	aug	0.705634987384357	global
8.5	jul	0.390171746602893	jun	0.2	jun	0.791666666666667	jul	0.793103448275862	jun	-0.0146465733454668	jun	0.621530698065601	global
8.5	jul	0.390171746602893	jun	0.2	jun	0.791666666666667	jul	0.793103448275862	jun	-0.0146465733454668	jul	0.747687132043734	global
8.5	jul	0.390171746602893	jun	0.2	jun	0.791666666666667	jul	0.793103448275862	jun	-0.0146465733454668	aug	0.705634987384357	global
8.5	jul	0.390171746602893	jun	0.2	jun	0.791666666666667	jul	0.793103448275862	jul	0.706889197513086	jun	0.621530698065601	global
8.5	jul	0.390171746602893	jun	0.2	jun	0.791666666666667	jul	0.793103448275862	jul	0.706889197513086	jul	0.747687132043734	global
8.5	jul	0.390171746602893	jun	0.2	jun	0.791666666666667	jul	0.793103448275862	jul	0.706889197513086	aug	0.705634987384357	global
8.5	jul	0.390171746602893	jun	0.2	jun	0.791666666666667	jul	0.793103448275862	aug	NA	jun	0.621530698065601	global
8.5	jul	0.390171746602893	jun	0.2	jun	0.791666666666667	jul	0.793103448275862	aug	NA	jul	0.747687132043734	global
8.5	jul	0.390171746602893	jun	0.2	jun	0.791666666666667	jul	0.793103448275862	aug	NA	aug	0.705634987384357	global
8.5	jul	0.390171746602893	jun	0.2	jun	0.791666666666667	aug	0.758620689655172	jun	-0.0146465733454668	jun	0.621530698065601	global
8.5	jul	0.390171746602893	jun	0.2	jun	0.791666666666667	aug	0.758620689655172	jun	-0.0146465733454668	jul	0.747687132043734	global
8.5	jul	0.390171746602893	jun	0.2	jun	0.791666666666667	aug	0.758620689655172	jun	-0.0146465733454668	aug	0.705634987384357	global
8.5	jul	0.390171746602893	jun	0.2	jun	0.791666666666667	aug	0.758620689655172	jul	0.706889197513086	jun	0.621530698065601	global
8.5	jul	0.390171746602893	jun	0.2	jun	0.791666666666667	aug	0.758620689655172	jul	0.706889197513086	jul	0.747687132043734	global
8.5	jul	0.390171746602893	jun	0.2	jun	0.791666666666667	aug	0.758620689655172	jul	0.706889197513086	aug	0.705634987384357	global
8.5	jul	0.390171746602893	jun	0.2	jun	0.791666666666667	aug	0.758620689655172	aug	NA	jun	0.621530698065601	global
8.5	jul	0.390171746602893	jun	0.2	jun	0.791666666666667	aug	0.758620689655172	aug	NA	jul	0.747687132043734	global
8.5	jul	0.390171746602893	jun	0.2	jun	0.791666666666667	aug	0.758620689655172	aug	NA	aug	0.705634987384357	global
8.5	jul	0.390171746602893	jun	0.2	jul	0.8	jun	0.689655172413793	jun	-0.0146465733454668	jun	0.621530698065601	global
8.5	jul	0.390171746602893	jun	0.2	jul	0.8	jun	0.689655172413793	jun	-0.0146465733454668	jul	0.747687132043734	global
8.5	jul	0.390171746602893	jun	0.2	jul	0.8	jun	0.689655172413793	jun	-0.0146465733454668	aug	0.705634987384357	global
8.5	jul	0.390171746602893	jun	0.2	jul	0.8	jun	0.689655172413793	jul	0.706889197513086	jun	0.621530698065601	global
8.5	jul	0.390171746602893	jun	0.2	jul	0.8	jun	0.689655172413793	jul	0.706889197513086	jul	0.747687132043734	global
8.5	jul	0.390171746602893	jun	0.2	jul	0.8	jun	0.689655172413793	jul	0.706889197513086	aug	0.705634987384357	global
8.5	jul	0.390171746602893	jun	0.2	jul	0.8	jun	0.689655172413793	aug	NA	jun	0.621530698065601	global
8.5	jul	0.390171746602893	jun	0.2	jul	0.8	jun	0.689655172413793	aug	NA	jul	0.747687132043734	global
8.5	jul	0.390171746602893	jun	0.2	jul	0.8	jun	0.689655172413793	aug	NA	aug	0.705634987384357	global
8.5	jul	0.390171746602893	jun	0.2	jul	0.8	jul	0.793103448275862	jun	-0.0146465733454668	jun	0.621530698065601	global
8.5	jul	0.390171746602893	jun	0.2	jul	0.8	jul	0.793103448275862	jun	-0.0146465733454668	jul	0.747687132043734	global
8.5	jul	0.390171746602893	jun	0.2	jul	0.8	jul	0.793103448275862	jun	-0.0146465733454668	aug	0.705634987384357	global
8.5	jul	0.390171746602893	jun	0.2	jul	0.8	jul	0.793103448275862	jul	0.706889197513086	jun	0.621530698065601	global
8.5	jul	0.390171746602893	jun	0.2	jul	0.8	jul	0.793103448275862	jul	0.706889197513086	jul	0.747687132043734	global
8.5	jul	0.390171746602893	jun	0.2	jul	0.8	jul	0.793103448275862	jul	0.706889197513086	aug	0.705634987384357	global
8.5	jul	0.390171746602893	jun	0.2	jul	0.8	jul	0.793103448275862	aug	NA	jun	0.621530698065601	global
8.5	jul	0.390171746602893	jun	0.2	jul	0.8	jul	0.793103448275862	aug	NA	jul	0.747687132043734	global
8.5	jul	0.390171746602893	jun	0.2	jul	0.8	jul	0.793103448275862	aug	NA	aug	0.705634987384357	global
8.5	jul	0.390171746602893	jun	0.2	jul	0.8	aug	0.758620689655172	jun	-0.0146465733454668	jun	0.621530698065601	global
8.5	jul	0.390171746602893	jun	0.2	jul	0.8	aug	0.758620689655172	jun	-0.0146465733454668	jul	0.747687132043734	global
8.5	jul	0.390171746602893	jun	0.2	jul	0.8	aug	0.758620689655172	jun	-0.0146465733454668	aug	0.705634987384357	global
8.5	jul	0.390171746602893	jun	0.2	jul	0.8	aug	0.758620689655172	jul	0.706889197513086	jun	0.621530698065601	global
8.5	jul	0.390171746602893	jun	0.2	jul	0.8	aug	0.758620689655172	jul	0.706889197513086	jul	0.747687132043734	global
8.5	jul	0.390171746602893	jun	0.2	jul	0.8	aug	0.758620689655172	jul	0.706889197513086	aug	0.705634987384357	global
8.5	jul	0.390171746602893	jun	0.2	jul	0.8	aug	0.758620689655172	aug	NA	jun	0.621530698065601	global
8.5	jul	0.390171746602893	jun	0.2	jul	0.8	aug	0.758620689655172	aug	NA	jul	0.747687132043734	global
8.5	jul	0.390171746602893	jun	0.2	jul	0.8	aug	0.758620689655172	aug	NA	aug	0.705634987384357	global
8.5	jul	0.390171746602893	jun	0.2	aug	0.88	jun	0.689655172413793	jun	-0.0146465733454668	jun	0.621530698065601	global
8.5	jul	0.390171746602893	jun	0.2	aug	0.88	jun	0.689655172413793	jun	-0.0146465733454668	jul	0.747687132043734	global
8.5	jul	0.390171746602893	jun	0.2	aug	0.88	jun	0.689655172413793	jun	-0.0146465733454668	aug	0.705634987384357	global
8.5	jul	0.390171746602893	jun	0.2	aug	0.88	jun	0.689655172413793	jul	0.706889197513086	jun	0.621530698065601	global
8.5	jul	0.390171746602893	jun	0.2	aug	0.88	jun	0.689655172413793	jul	0.706889197513086	jul	0.747687132043734	global
8.5	jul	0.390171746602893	jun	0.2	aug	0.88	jun	0.689655172413793	jul	0.706889197513086	aug	0.705634987384357	global
8.5	jul	0.390171746602893	jun	0.2	aug	0.88	jun	0.689655172413793	aug	NA	jun	0.621530698065601	global
8.5	jul	0.390171746602893	jun	0.2	aug	0.88	jun	0.689655172413793	aug	NA	jul	0.747687132043734	global
8.5	jul	0.390171746602893	jun	0.2	aug	0.88	jun	0.689655172413793	aug	NA	aug	0.705634987384357	global
8.5	jul	0.390171746602893	jun	0.2	aug	0.88	jul	0.793103448275862	jun	-0.0146465733454668	jun	0.621530698065601	global
8.5	jul	0.390171746602893	jun	0.2	aug	0.88	jul	0.793103448275862	jun	-0.0146465733454668	jul	0.747687132043734	global
8.5	jul	0.390171746602893	jun	0.2	aug	0.88	jul	0.793103448275862	jun	-0.0146465733454668	aug	0.705634987384357	global
8.5	jul	0.390171746602893	jun	0.2	aug	0.88	jul	0.793103448275862	jul	0.706889197513086	jun	0.621530698065601	global
8.5	jul	0.390171746602893	jun	0.2	aug	0.88	jul	0.793103448275862	jul	0.706889197513086	jul	0.747687132043734	global
8.5	jul	0.390171746602893	jun	0.2	aug	0.88	jul	0.793103448275862	jul	0.706889197513086	aug	0.705634987384357	global
8.5	jul	0.390171746602893	jun	0.2	aug	0.88	jul	0.793103448275862	aug	NA	jun	0.621530698065601	global
8.5	jul	0.390171746602893	jun	0.2	aug	0.88	jul	0.793103448275862	aug	NA	jul	0.747687132043734	global
8.5	jul	0.390171746602893	jun	0.2	aug	0.88	jul	0.793103448275862	aug	NA	aug	0.705634987384357	global
8.5	jul	0.390171746602893	jun	0.2	aug	0.88	aug	0.758620689655172	jun	-0.0146465733454668	jun	0.621530698065601	global
8.5	jul	0.390171746602893	jun	0.2	aug	0.88	aug	0.758620689655172	jun	-0.0146465733454668	jul	0.747687132043734	global
8.5	jul	0.390171746602893	jun	0.2	aug	0.88	aug	0.758620689655172	jun	-0.0146465733454668	aug	0.705634987384357	global
8.5	jul	0.390171746602893	jun	0.2	aug	0.88	aug	0.758620689655172	jul	0.706889197513086	jun	0.621530698065601	global
8.5	jul	0.390171746602893	jun	0.2	aug	0.88	aug	0.758620689655172	jul	0.706889197513086	jul	0.747687132043734	global
8.5	jul	0.390171746602893	jun	0.2	aug	0.88	aug	0.758620689655172	jul	0.706889197513086	aug	0.705634987384357	global
8.5	jul	0.390171746602893	jun	0.2	aug	0.88	aug	0.758620689655172	aug	NA	jun	0.621530698065601	global
8.5	jul	0.390171746602893	jun	0.2	aug	0.88	aug	0.758620689655172	aug	NA	jul	0.747687132043734	global
8.5	jul	0.390171746602893	jun	0.2	aug	0.88	aug	0.758620689655172	aug	NA	aug	0.705634987384357	global
8.5	jul	0.390171746602893	jul	0.75	jun	0.791666666666667	jun	0.689655172413793	jun	-0.0146465733454668	jun	0.621530698065601	global
8.5	jul	0.390171746602893	jul	0.75	jun	0.791666666666667	jun	0.689655172413793	jun	-0.0146465733454668	jul	0.747687132043734	global
8.5	jul	0.390171746602893	jul	0.75	jun	0.791666666666667	jun	0.689655172413793	jun	-0.0146465733454668	aug	0.705634987384357	global
8.5	jul	0.390171746602893	jul	0.75	jun	0.791666666666667	jun	0.689655172413793	jul	0.706889197513086	jun	0.621530698065601	global
8.5	jul	0.390171746602893	jul	0.75	jun	0.791666666666667	jun	0.689655172413793	jul	0.706889197513086	jul	0.747687132043734	global
8.5	jul	0.390171746602893	jul	0.75	jun	0.791666666666667	jun	0.689655172413793	jul	0.706889197513086	aug	0.705634987384357	global
8.5	jul	0.390171746602893	jul	0.75	jun	0.791666666666667	jun	0.689655172413793	aug	NA	jun	0.621530698065601	global
8.5	jul	0.390171746602893	jul	0.75	jun	0.791666666666667	jun	0.689655172413793	aug	NA	jul	0.747687132043734	global
8.5	jul	0.390171746602893	jul	0.75	jun	0.791666666666667	jun	0.689655172413793	aug	NA	aug	0.705634987384357	global
8.5	jul	0.390171746602893	jul	0.75	jun	0.791666666666667	jul	0.793103448275862	jun	-0.0146465733454668	jun	0.621530698065601	global
8.5	jul	0.390171746602893	jul	0.75	jun	0.791666666666667	jul	0.793103448275862	jun	-0.0146465733454668	jul	0.747687132043734	global
8.5	jul	0.390171746602893	jul	0.75	jun	0.791666666666667	jul	0.793103448275862	jun	-0.0146465733454668	aug	0.705634987384357	global
8.5	jul	0.390171746602893	jul	0.75	jun	0.791666666666667	jul	0.793103448275862	jul	0.706889197513086	jun	0.621530698065601	global
8.5	jul	0.390171746602893	jul	0.75	jun	0.791666666666667	jul	0.793103448275862	jul	0.706889197513086	jul	0.747687132043734	global
8.5	jul	0.390171746602893	jul	0.75	jun	0.791666666666667	jul	0.793103448275862	jul	0.706889197513086	aug	0.705634987384357	global
8.5	jul	0.390171746602893	jul	0.75	jun	0.791666666666667	jul	0.793103448275862	aug	NA	jun	0.621530698065601	global
8.5	jul	0.390171746602893	jul	0.75	jun	0.791666666666667	jul	0.793103448275862	aug	NA	jul	0.747687132043734	global
8.5	jul	0.390171746602893	jul	0.75	jun	0.791666666666667	jul	0.793103448275862	aug	NA	aug	0.705634987384357	global
8.5	jul	0.390171746602893	jul	0.75	jun	0.791666666666667	aug	0.758620689655172	jun	-0.0146465733454668	jun	0.621530698065601	global
8.5	jul	0.390171746602893	jul	0.75	jun	0.791666666666667	aug	0.758620689655172	jun	-0.0146465733454668	jul	0.747687132043734	global
8.5	jul	0.390171746602893	jul	0.75	jun	0.791666666666667	aug	0.758620689655172	jun	-0.0146465733454668	aug	0.705634987384357	global
8.5	jul	0.390171746602893	jul	0.75	jun	0.791666666666667	aug	0.758620689655172	jul	0.706889197513086	jun	0.621530698065601	global
8.5	jul	0.390171746602893	jul	0.75	jun	0.791666666666667	aug	0.758620689655172	jul	0.706889197513086	jul	0.747687132043734	global
8.5	jul	0.390171746602893	jul	0.75	jun	0.791666666666667	aug	0.758620689655172	jul	0.706889197513086	aug	0.705634987384357	global
8.5	jul	0.390171746602893	jul	0.75	jun	0.791666666666667	aug	0.758620689655172	aug	NA	jun	0.621530698065601	global
8.5	jul	0.390171746602893	jul	0.75	jun	0.791666666666667	aug	0.758620689655172	aug	NA	jul	0.747687132043734	global
8.5	jul	0.390171746602893	jul	0.75	jun	0.791666666666667	aug	0.758620689655172	aug	NA	aug	0.705634987384357	global
8.5	jul	0.390171746602893	jul	0.75	jul	0.8	jun	0.689655172413793	jun	-0.0146465733454668	jun	0.621530698065601	global
8.5	jul	0.390171746602893	jul	0.75	jul	0.8	jun	0.689655172413793	jun	-0.0146465733454668	jul	0.747687132043734	global
8.5	jul	0.390171746602893	jul	0.75	jul	0.8	jun	0.689655172413793	jun	-0.0146465733454668	aug	0.705634987384357	global
8.5	jul	0.390171746602893	jul	0.75	jul	0.8	jun	0.689655172413793	jul	0.706889197513086	jun	0.621530698065601	global
8.5	jul	0.390171746602893	jul	0.75	jul	0.8	jun	0.689655172413793	jul	0.706889197513086	jul	0.747687132043734	global
8.5	jul	0.390171746602893	jul	0.75	jul	0.8	jun	0.689655172413793	jul	0.706889197513086	aug	0.705634987384357	global
8.5	jul	0.390171746602893	jul	0.75	jul	0.8	jun	0.689655172413793	aug	NA	jun	0.621530698065601	global
8.5	jul	0.390171746602893	jul	0.75	jul	0.8	jun	0.689655172413793	aug	NA	jul	0.747687132043734	global
8.5	jul	0.390171746602893	jul	0.75	jul	0.8	jun	0.689655172413793	aug	NA	aug	0.705634987384357	global
8.5	jul	0.390171746602893	jul	0.75	jul	0.8	jul	0.793103448275862	jun	-0.0146465733454668	jun	0.621530698065601	global
8.5	jul	0.390171746602893	jul	0.75	jul	0.8	jul	0.793103448275862	jun	-0.0146465733454668	jul	0.747687132043734	global
8.5	jul	0.390171746602893	jul	0.75	jul	0.8	jul	0.793103448275862	jun	-0.0146465733454668	aug	0.705634987384357	global
8.5	jul	0.390171746602893	jul	0.75	jul	0.8	jul	0.793103448275862	jul	0.706889197513086	jun	0.621530698065601	global
8.5	jul	0.390171746602893	jul	0.75	jul	0.8	jul	0.793103448275862	jul	0.706889197513086	jul	0.747687132043734	global
8.5	jul	0.390171746602893	jul	0.75	jul	0.8	jul	0.793103448275862	jul	0.706889197513086	aug	0.705634987384357	global
8.5	jul	0.390171746602893	jul	0.75	jul	0.8	jul	0.793103448275862	aug	NA	jun	0.621530698065601	global
8.5	jul	0.390171746602893	jul	0.75	jul	0.8	jul	0.793103448275862	aug	NA	jul	0.747687132043734	global
8.5	jul	0.390171746602893	jul	0.75	jul	0.8	jul	0.793103448275862	aug	NA	aug	0.705634987384357	global
8.5	jul	0.390171746602893	jul	0.75	jul	0.8	aug	0.758620689655172	jun	-0.0146465733454668	jun	0.621530698065601	global
8.5	jul	0.390171746602893	jul	0.75	jul	0.8	aug	0.758620689655172	jun	-0.0146465733454668	jul	0.747687132043734	global
8.5	jul	0.390171746602893	jul	0.75	jul	0.8	aug	0.758620689655172	jun	-0.0146465733454668	aug	0.705634987384357	global
8.5	jul	0.390171746602893	jul	0.75	jul	0.8	aug	0.758620689655172	jul	0.706889197513086	jun	0.621530698065601	global
8.5	jul	0.390171746602893	jul	0.75	jul	0.8	aug	0.758620689655172	jul	0.706889197513086	jul	0.747687132043734	global
8.5	jul	0.390171746602893	jul	0.75	jul	0.8	aug	0.758620689655172	jul	0.706889197513086	aug	0.705634987384357	global
8.5	jul	0.390171746602893	jul	0.75	jul	0.8	aug	0.758620689655172	aug	NA	jun	0.621530698065601	global
8.5	jul	0.390171746602893	jul	0.75	jul	0.8	aug	0.758620689655172	aug	NA	jul	0.747687132043734	global
8.5	jul	0.390171746602893	jul	0.75	jul	0.8	aug	0.758620689655172	aug	NA	aug	0.705634987384357	global
8.5	jul	0.390171746602893	jul	0.75	aug	0.88	jun	0.689655172413793	jun	-0.0146465733454668	jun	0.621530698065601	global
8.5	jul	0.390171746602893	jul	0.75	aug	0.88	jun	0.689655172413793	jun	-0.0146465733454668	jul	0.747687132043734	global
8.5	jul	0.390171746602893	jul	0.75	aug	0.88	jun	0.689655172413793	jun	-0.0146465733454668	aug	0.705634987384357	global
8.5	jul	0.390171746602893	jul	0.75	aug	0.88	jun	0.689655172413793	jul	0.706889197513086	jun	0.621530698065601	global
8.5	jul	0.390171746602893	jul	0.75	aug	0.88	jun	0.689655172413793	jul	0.706889197513086	jul	0.747687132043734	global
8.5	jul	0.390171746602893	jul	0.75	aug	0.88	jun	0.689655172413793	jul	0.706889197513086	aug	0.705634987384357	global
8.5	jul	0.390171746602893	jul	0.75	aug	0.88	jun	0.689655172413793	aug	NA	jun	0.621530698065601	global
8.5	jul	0.390171746602893	jul	0.75	aug	0.88	jun	0.689655172413793	aug	NA	jul	0.747687132043734	global
8.5	jul	0.390171746602893	jul	0.75	aug	0.88	jun	0.689655172413793	aug	NA	aug	0.705634987384357	global
8.5	jul	0.390171746602893	jul	0.75	aug	0.88	jul	0.793103448275862	jun	-0.0146465733454668	jun	0.621530698065601	global
8.5	jul	0.390171746602893	jul	0.75	aug	0.88	jul	0.793103448275862	jun	-0.0146465733454668	jul	0.747687132043734	global
8.5	jul	0.390171746602893	jul	0.75	aug	0.88	jul	0.793103448275862	jun	-0.0146465733454668	aug	0.705634987384357	global
8.5	jul	0.390171746602893	jul	0.75	aug	0.88	jul	0.793103448275862	jul	0.706889197513086	jun	0.621530698065601	global
8.5	jul	0.390171746602893	jul	0.75	aug	0.88	jul	0.793103448275862	jul	0.706889197513086	jul	0.747687132043734	global
8.5	jul	0.390171746602893	jul	0.75	aug	0.88	jul	0.793103448275862	jul	0.706889197513086	aug	0.705634987384357	global
8.5	jul	0.390171746602893	jul	0.75	aug	0.88	jul	0.793103448275862	aug	NA	jun	0.621530698065601	global
8.5	jul	0.390171746602893	jul	0.75	aug	0.88	jul	0.793103448275862	aug	NA	jul	0.747687132043734	global
8.5	jul	0.390171746602893	jul	0.75	aug	0.88	jul	0.793103448275862	aug	NA	aug	0.705634987384357	global
8.5	jul	0.390171746602893	jul	0.75	aug	0.88	aug	0.758620689655172	jun	-0.0146465733454668	jun	0.621530698065601	global
8.5	jul	0.390171746602893	jul	0.75	aug	0.88	aug	0.758620689655172	jun	-0.0146465733454668	jul	0.747687132043734	global
8.5	jul	0.390171746602893	jul	0.75	aug	0.88	aug	0.758620689655172	jun	-0.0146465733454668	aug	0.705634987384357	global
8.5	jul	0.390171746602893	jul	0.75	aug	0.88	aug	0.758620689655172	jul	0.706889197513086	jun	0.621530698065601	global
8.5	jul	0.390171746602893	jul	0.75	aug	0.88	aug	0.758620689655172	jul	0.706889197513086	jul	0.747687132043734	global
8.5	jul	0.390171746602893	jul	0.75	aug	0.88	aug	0.758620689655172	jul	0.706889197513086	aug	0.705634987384357	global
8.5	jul	0.390171746602893	jul	0.75	aug	0.88	aug	0.758620689655172	aug	NA	jun	0.621530698065601	global
8.5	jul	0.390171746602893	jul	0.75	aug	0.88	aug	0.758620689655172	aug	NA	jul	0.747687132043734	global
8.5	jul	0.390171746602893	jul	0.75	aug	0.88	aug	0.758620689655172	aug	NA	aug	0.705634987384357	global
8.5	jul	0.390171746602893	aug	0	jun	0.791666666666667	jun	0.689655172413793	jun	-0.0146465733454668	jun	0.621530698065601	global
8.5	jul	0.390171746602893	aug	0	jun	0.791666666666667	jun	0.689655172413793	jun	-0.0146465733454668	jul	0.747687132043734	global
8.5	jul	0.390171746602893	aug	0	jun	0.791666666666667	jun	0.689655172413793	jun	-0.0146465733454668	aug	0.705634987384357	global
8.5	jul	0.390171746602893	aug	0	jun	0.791666666666667	jun	0.689655172413793	jul	0.706889197513086	jun	0.621530698065601	global
8.5	jul	0.390171746602893	aug	0	jun	0.791666666666667	jun	0.689655172413793	jul	0.706889197513086	jul	0.747687132043734	global
8.5	jul	0.390171746602893	aug	0	jun	0.791666666666667	jun	0.689655172413793	jul	0.706889197513086	aug	0.705634987384357	global
8.5	jul	0.390171746602893	aug	0	jun	0.791666666666667	jun	0.689655172413793	aug	NA	jun	0.621530698065601	global
8.5	jul	0.390171746602893	aug	0	jun	0.791666666666667	jun	0.689655172413793	aug	NA	jul	0.747687132043734	global
8.5	jul	0.390171746602893	aug	0	jun	0.791666666666667	jun	0.689655172413793	aug	NA	aug	0.705634987384357	global
8.5	jul	0.390171746602893	aug	0	jun	0.791666666666667	jul	0.793103448275862	jun	-0.0146465733454668	jun	0.621530698065601	global
8.5	jul	0.390171746602893	aug	0	jun	0.791666666666667	jul	0.793103448275862	jun	-0.0146465733454668	jul	0.747687132043734	global
8.5	jul	0.390171746602893	aug	0	jun	0.791666666666667	jul	0.793103448275862	jun	-0.0146465733454668	aug	0.705634987384357	global
8.5	jul	0.390171746602893	aug	0	jun	0.791666666666667	jul	0.793103448275862	jul	0.706889197513086	jun	0.621530698065601	global
8.5	jul	0.390171746602893	aug	0	jun	0.791666666666667	jul	0.793103448275862	jul	0.706889197513086	jul	0.747687132043734	global
8.5	jul	0.390171746602893	aug	0	jun	0.791666666666667	jul	0.793103448275862	jul	0.706889197513086	aug	0.705634987384357	global
8.5	jul	0.390171746602893	aug	0	jun	0.791666666666667	jul	0.793103448275862	aug	NA	jun	0.621530698065601	global
8.5	jul	0.390171746602893	aug	0	jun	0.791666666666667	jul	0.793103448275862	aug	NA	jul	0.747687132043734	global
8.5	jul	0.390171746602893	aug	0	jun	0.791666666666667	jul	0.793103448275862	aug	NA	aug	0.705634987384357	global
8.5	jul	0.390171746602893	aug	0	jun	0.791666666666667	aug	0.758620689655172	jun	-0.0146465733454668	jun	0.621530698065601	global
8.5	jul	0.390171746602893	aug	0	jun	0.791666666666667	aug	0.758620689655172	jun	-0.0146465733454668	jul	0.747687132043734	global
8.5	jul	0.390171746602893	aug	0	jun	0.791666666666667	aug	0.758620689655172	jun	-0.0146465733454668	aug	0.705634987384357	global
8.5	jul	0.390171746602893	aug	0	jun	0.791666666666667	aug	0.758620689655172	jul	0.706889197513086	jun	0.621530698065601	global
8.5	jul	0.390171746602893	aug	0	jun	0.791666666666667	aug	0.758620689655172	jul	0.706889197513086	jul	0.747687132043734	global
8.5	jul	0.390171746602893	aug	0	jun	0.791666666666667	aug	0.758620689655172	jul	0.706889197513086	aug	0.705634987384357	global
8.5	jul	0.390171746602893	aug	0	jun	0.791666666666667	aug	0.758620689655172	aug	NA	jun	0.621530698065601	global
8.5	jul	0.390171746602893	aug	0	jun	0.791666666666667	aug	0.758620689655172	aug	NA	jul	0.747687132043734	global
8.5	jul	0.390171746602893	aug	0	jun	0.791666666666667	aug	0.758620689655172	aug	NA	aug	0.705634987384357	global
8.5	jul	0.390171746602893	aug	0	jul	0.8	jun	0.689655172413793	jun	-0.0146465733454668	jun	0.621530698065601	global
8.5	jul	0.390171746602893	aug	0	jul	0.8	jun	0.689655172413793	jun	-0.0146465733454668	jul	0.747687132043734	global
8.5	jul	0.390171746602893	aug	0	jul	0.8	jun	0.689655172413793	jun	-0.0146465733454668	aug	0.705634987384357	global
8.5	jul	0.390171746602893	aug	0	jul	0.8	jun	0.689655172413793	jul	0.706889197513086	jun	0.621530698065601	global
8.5	jul	0.390171746602893	aug	0	jul	0.8	jun	0.689655172413793	jul	0.706889197513086	jul	0.747687132043734	global
8.5	jul	0.390171746602893	aug	0	jul	0.8	jun	0.689655172413793	jul	0.706889197513086	aug	0.705634987384357	global
8.5	jul	0.390171746602893	aug	0	jul	0.8	jun	0.689655172413793	aug	NA	jun	0.621530698065601	global
8.5	jul	0.390171746602893	aug	0	jul	0.8	jun	0.689655172413793	aug	NA	jul	0.747687132043734	global
8.5	jul	0.390171746602893	aug	0	jul	0.8	jun	0.689655172413793	aug	NA	aug	0.705634987384357	global
8.5	jul	0.390171746602893	aug	0	jul	0.8	jul	0.793103448275862	jun	-0.0146465733454668	jun	0.621530698065601	global
8.5	jul	0.390171746602893	aug	0	jul	0.8	jul	0.793103448275862	jun	-0.0146465733454668	jul	0.747687132043734	global
8.5	jul	0.390171746602893	aug	0	jul	0.8	jul	0.793103448275862	jun	-0.0146465733454668	aug	0.705634987384357	global
8.5	jul	0.390171746602893	aug	0	jul	0.8	jul	0.793103448275862	jul	0.706889197513086	jun	0.621530698065601	global
8.5	jul	0.390171746602893	aug	0	jul	0.8	jul	0.793103448275862	jul	0.706889197513086	jul	0.747687132043734	global
8.5	jul	0.390171746602893	aug	0	jul	0.8	jul	0.793103448275862	jul	0.706889197513086	aug	0.705634987384357	global
8.5	jul	0.390171746602893	aug	0	jul	0.8	jul	0.793103448275862	aug	NA	jun	0.621530698065601	global
8.5	jul	0.390171746602893	aug	0	jul	0.8	jul	0.793103448275862	aug	NA	jul	0.747687132043734	global
8.5	jul	0.390171746602893	aug	0	jul	0.8	jul	0.793103448275862	aug	NA	aug	0.705634987384357	global
8.5	jul	0.390171746602893	aug	0	jul	0.8	aug	0.758620689655172	jun	-0.0146465733454668	jun	0.621530698065601	global
8.5	jul	0.390171746602893	aug	0	jul	0.8	aug	0.758620689655172	jun	-0.0146465733454668	jul	0.747687132043734	global
8.5	jul	0.390171746602893	aug	0	jul	0.8	aug	0.758620689655172	jun	-0.0146465733454668	aug	0.705634987384357	global
8.5	jul	0.390171746602893	aug	0	jul	0.8	aug	0.758620689655172	jul	0.706889197513086	jun	0.621530698065601	global
8.5	jul	0.390171746602893	aug	0	jul	0.8	aug	0.758620689655172	jul	0.706889197513086	jul	0.747687132043734	global
8.5	jul	0.390171746602893	aug	0	jul	0.8	aug	0.758620689655172	jul	0.706889197513086	aug	0.705634987384357	global
8.5	jul	0.390171746602893	aug	0	jul	0.8	aug	0.758620689655172	aug	NA	jun	0.621530698065601	global
8.5	jul	0.390171746602893	aug	0	jul	0.8	aug	0.758620689655172	aug	NA	jul	0.747687132043734	global
8.5	jul	0.390171746602893	aug	0	jul	0.8	aug	0.758620689655172	aug	NA	aug	0.705634987384357	global
8.5	jul	0.390171746602893	aug	0	aug	0.88	jun	0.689655172413793	jun	-0.0146465733454668	jun	0.621530698065601	global
8.5	jul	0.390171746602893	aug	0	aug	0.88	jun	0.689655172413793	jun	-0.0146465733454668	jul	0.747687132043734	global
8.5	jul	0.390171746602893	aug	0	aug	0.88	jun	0.689655172413793	jun	-0.0146465733454668	aug	0.705634987384357	global
8.5	jul	0.390171746602893	aug	0	aug	0.88	jun	0.689655172413793	jul	0.706889197513086	jun	0.621530698065601	global
8.5	jul	0.390171746602893	aug	0	aug	0.88	jun	0.689655172413793	jul	0.706889197513086	jul	0.747687132043734	global
8.5	jul	0.390171746602893	aug	0	aug	0.88	jun	0.689655172413793	jul	0.706889197513086	aug	0.705634987384357	global
8.5	jul	0.390171746602893	aug	0	aug	0.88	jun	0.689655172413793	aug	NA	jun	0.621530698065601	global
8.5	jul	0.390171746602893	aug	0	aug	0.88	jun	0.689655172413793	aug	NA	jul	0.747687132043734	global
8.5	jul	0.390171746602893	aug	0	aug	0.88	jun	0.689655172413793	aug	NA	aug	0.705634987384357	global
8.5	jul	0.390171746602893	aug	0	aug	0.88	jul	0.793103448275862	jun	-0.0146465733454668	jun	0.621530698065601	global
8.5	jul	0.390171746602893	aug	0	aug	0.88	jul	0.793103448275862	jun	-0.0146465733454668	jul	0.747687132043734	global
8.5	jul	0.390171746602893	aug	0	aug	0.88	jul	0.793103448275862	jun	-0.0146465733454668	aug	0.705634987384357	global
8.5	jul	0.390171746602893	aug	0	aug	0.88	jul	0.793103448275862	jul	0.706889197513086	jun	0.621530698065601	global
8.5	jul	0.390171746602893	aug	0	aug	0.88	jul	0.793103448275862	jul	0.706889197513086	jul	0.747687132043734	global
8.5	jul	0.390171746602893	aug	0	aug	0.88	jul	0.793103448275862	jul	0.706889197513086	aug	0.705634987384357	global
8.5	jul	0.390171746602893	aug	0	aug	0.88	jul	0.793103448275862	aug	NA	jun	0.621530698065601	global
8.5	jul	0.390171746602893	aug	0	aug	0.88	jul	0.793103448275862	aug	NA	jul	0.747687132043734	global
8.5	jul	0.390171746602893	aug	0	aug	0.88	jul	0.793103448275862	aug	NA	aug	0.705634987384357	global
8.5	jul	0.390171746602893	aug	0	aug	0.88	aug	0.758620689655172	jun	-0.0146465733454668	jun	0.621530698065601	global
8.5	jul	0.390171746602893	aug	0	aug	0.88	aug	0.758620689655172	jun	-0.0146465733454668	jul	0.747687132043734	global
8.5	jul	0.390171746602893	aug	0	aug	0.88	aug	0.758620689655172	jun	-0.0146465733454668	aug	0.705634987384357	global
8.5	jul	0.390171746602893	aug	0	aug	0.88	aug	0.758620689655172	jul	0.706889197513086	jun	0.621530698065601	global
8.5	jul	0.390171746602893	aug	0	aug	0.88	aug	0.758620689655172	jul	0.706889197513086	jul	0.747687132043734	global
8.5	jul	0.390171746602893	aug	0	aug	0.88	aug	0.758620689655172	jul	0.706889197513086	aug	0.705634987384357	global
8.5	jul	0.390171746602893	aug	0	aug	0.88	aug	0.758620689655172	aug	NA	jun	0.621530698065601	global
8.5	jul	0.390171746602893	aug	0	aug	0.88	aug	0.758620689655172	aug	NA	jul	0.747687132043734	global
8.5	jul	0.390171746602893	aug	0	aug	0.88	aug	0.758620689655172	aug	NA	aug	0.705634987384357	global
8.5	aug	0.0318654519783719	jun	0.2	jun	0.791666666666667	jun	0.689655172413793	jun	-0.0146465733454668	jun	0.621530698065601	global
8.5	aug	0.0318654519783719	jun	0.2	jun	0.791666666666667	jun	0.689655172413793	jun	-0.0146465733454668	jul	0.747687132043734	global
8.5	aug	0.0318654519783719	jun	0.2	jun	0.791666666666667	jun	0.689655172413793	jun	-0.0146465733454668	aug	0.705634987384357	global
8.5	aug	0.0318654519783719	jun	0.2	jun	0.791666666666667	jun	0.689655172413793	jul	0.706889197513086	jun	0.621530698065601	global
8.5	aug	0.0318654519783719	jun	0.2	jun	0.791666666666667	jun	0.689655172413793	jul	0.706889197513086	jul	0.747687132043734	global
8.5	aug	0.0318654519783719	jun	0.2	jun	0.791666666666667	jun	0.689655172413793	jul	0.706889197513086	aug	0.705634987384357	global
8.5	aug	0.0318654519783719	jun	0.2	jun	0.791666666666667	jun	0.689655172413793	aug	NA	jun	0.621530698065601	global
8.5	aug	0.0318654519783719	jun	0.2	jun	0.791666666666667	jun	0.689655172413793	aug	NA	jul	0.747687132043734	global
8.5	aug	0.0318654519783719	jun	0.2	jun	0.791666666666667	jun	0.689655172413793	aug	NA	aug	0.705634987384357	global
8.5	aug	0.0318654519783719	jun	0.2	jun	0.791666666666667	jul	0.793103448275862	jun	-0.0146465733454668	jun	0.621530698065601	global
8.5	aug	0.0318654519783719	jun	0.2	jun	0.791666666666667	jul	0.793103448275862	jun	-0.0146465733454668	jul	0.747687132043734	global
8.5	aug	0.0318654519783719	jun	0.2	jun	0.791666666666667	jul	0.793103448275862	jun	-0.0146465733454668	aug	0.705634987384357	global
8.5	aug	0.0318654519783719	jun	0.2	jun	0.791666666666667	jul	0.793103448275862	jul	0.706889197513086	jun	0.621530698065601	global
8.5	aug	0.0318654519783719	jun	0.2	jun	0.791666666666667	jul	0.793103448275862	jul	0.706889197513086	jul	0.747687132043734	global
8.5	aug	0.0318654519783719	jun	0.2	jun	0.791666666666667	jul	0.793103448275862	jul	0.706889197513086	aug	0.705634987384357	global
8.5	aug	0.0318654519783719	jun	0.2	jun	0.791666666666667	jul	0.793103448275862	aug	NA	jun	0.621530698065601	global
8.5	aug	0.0318654519783719	jun	0.2	jun	0.791666666666667	jul	0.793103448275862	aug	NA	jul	0.747687132043734	global
8.5	aug	0.0318654519783719	jun	0.2	jun	0.791666666666667	jul	0.793103448275862	aug	NA	aug	0.705634987384357	global
8.5	aug	0.0318654519783719	jun	0.2	jun	0.791666666666667	aug	0.758620689655172	jun	-0.0146465733454668	jun	0.621530698065601	global
8.5	aug	0.0318654519783719	jun	0.2	jun	0.791666666666667	aug	0.758620689655172	jun	-0.0146465733454668	jul	0.747687132043734	global
8.5	aug	0.0318654519783719	jun	0.2	jun	0.791666666666667	aug	0.758620689655172	jun	-0.0146465733454668	aug	0.705634987384357	global
8.5	aug	0.0318654519783719	jun	0.2	jun	0.791666666666667	aug	0.758620689655172	jul	0.706889197513086	jun	0.621530698065601	global
8.5	aug	0.0318654519783719	jun	0.2	jun	0.791666666666667	aug	0.758620689655172	jul	0.706889197513086	jul	0.747687132043734	global
8.5	aug	0.0318654519783719	jun	0.2	jun	0.791666666666667	aug	0.758620689655172	jul	0.706889197513086	aug	0.705634987384357	global
8.5	aug	0.0318654519783719	jun	0.2	jun	0.791666666666667	aug	0.758620689655172	aug	NA	jun	0.621530698065601	global
8.5	aug	0.0318654519783719	jun	0.2	jun	0.791666666666667	aug	0.758620689655172	aug	NA	jul	0.747687132043734	global
8.5	aug	0.0318654519783719	jun	0.2	jun	0.791666666666667	aug	0.758620689655172	aug	NA	aug	0.705634987384357	global
8.5	aug	0.0318654519783719	jun	0.2	jul	0.8	jun	0.689655172413793	jun	-0.0146465733454668	jun	0.621530698065601	global
8.5	aug	0.0318654519783719	jun	0.2	jul	0.8	jun	0.689655172413793	jun	-0.0146465733454668	jul	0.747687132043734	global
8.5	aug	0.0318654519783719	jun	0.2	jul	0.8	jun	0.689655172413793	jun	-0.0146465733454668	aug	0.705634987384357	global
8.5	aug	0.0318654519783719	jun	0.2	jul	0.8	jun	0.689655172413793	jul	0.706889197513086	jun	0.621530698065601	global
8.5	aug	0.0318654519783719	jun	0.2	jul	0.8	jun	0.689655172413793	jul	0.706889197513086	jul	0.747687132043734	global
8.5	aug	0.0318654519783719	jun	0.2	jul	0.8	jun	0.689655172413793	jul	0.706889197513086	aug	0.705634987384357	global
8.5	aug	0.0318654519783719	jun	0.2	jul	0.8	jun	0.689655172413793	aug	NA	jun	0.621530698065601	global
8.5	aug	0.0318654519783719	jun	0.2	jul	0.8	jun	0.689655172413793	aug	NA	jul	0.747687132043734	global
8.5	aug	0.0318654519783719	jun	0.2	jul	0.8	jun	0.689655172413793	aug	NA	aug	0.705634987384357	global
8.5	aug	0.0318654519783719	jun	0.2	jul	0.8	jul	0.793103448275862	jun	-0.0146465733454668	jun	0.621530698065601	global
8.5	aug	0.0318654519783719	jun	0.2	jul	0.8	jul	0.793103448275862	jun	-0.0146465733454668	jul	0.747687132043734	global
8.5	aug	0.0318654519783719	jun	0.2	jul	0.8	jul	0.793103448275862	jun	-0.0146465733454668	aug	0.705634987384357	global
8.5	aug	0.0318654519783719	jun	0.2	jul	0.8	jul	0.793103448275862	jul	0.706889197513086	jun	0.621530698065601	global
8.5	aug	0.0318654519783719	jun	0.2	jul	0.8	jul	0.793103448275862	jul	0.706889197513086	jul	0.747687132043734	global
8.5	aug	0.0318654519783719	jun	0.2	jul	0.8	jul	0.793103448275862	jul	0.706889197513086	aug	0.705634987384357	global
8.5	aug	0.0318654519783719	jun	0.2	jul	0.8	jul	0.793103448275862	aug	NA	jun	0.621530698065601	global
8.5	aug	0.0318654519783719	jun	0.2	jul	0.8	jul	0.793103448275862	aug	NA	jul	0.747687132043734	global
8.5	aug	0.0318654519783719	jun	0.2	jul	0.8	jul	0.793103448275862	aug	NA	aug	0.705634987384357	global
8.5	aug	0.0318654519783719	jun	0.2	jul	0.8	aug	0.758620689655172	jun	-0.0146465733454668	jun	0.621530698065601	global
8.5	aug	0.0318654519783719	jun	0.2	jul	0.8	aug	0.758620689655172	jun	-0.0146465733454668	jul	0.747687132043734	global
8.5	aug	0.0318654519783719	jun	0.2	jul	0.8	aug	0.758620689655172	jun	-0.0146465733454668	aug	0.705634987384357	global
8.5	aug	0.0318654519783719	jun	0.2	jul	0.8	aug	0.758620689655172	jul	0.706889197513086	jun	0.621530698065601	global
8.5	aug	0.0318654519783719	jun	0.2	jul	0.8	aug	0.758620689655172	jul	0.706889197513086	jul	0.747687132043734	global
8.5	aug	0.0318654519783719	jun	0.2	jul	0.8	aug	0.758620689655172	jul	0.706889197513086	aug	0.705634987384357	global
8.5	aug	0.0318654519783719	jun	0.2	jul	0.8	aug	0.758620689655172	aug	NA	jun	0.621530698065601	global
8.5	aug	0.0318654519783719	jun	0.2	jul	0.8	aug	0.758620689655172	aug	NA	jul	0.747687132043734	global
8.5	aug	0.0318654519783719	jun	0.2	jul	0.8	aug	0.758620689655172	aug	NA	aug	0.705634987384357	global
8.5	aug	0.0318654519783719	jun	0.2	aug	0.88	jun	0.689655172413793	jun	-0.0146465733454668	jun	0.621530698065601	global
[truncated: 2,375 more rows]
