# Supplementary material for: Ecological forecasts for marine resource management during climate extremes
Source: Nat Commun. 2023 Dec 5;14:7701. doi: 10.1038/s41467-023-43188-0 (PMC10698027; doi:10.1038/s41467-023-43188-0)
Supplement: Supplementary file 4 — Source Data [file 41467_2023_43188_MOESM4_ESM.zip › source_data/figS2_bottomleft.csv]

lead	acc_months	downscaled	global	diff
6.5	jul	0.785714285714286	0.793103448275862	0.0073891625615764
7.5	aug	0.75	0.758620689655172	0.00862068965517238
11.5	jun	0.714285714285714	0.758620689655172	0.0443349753694581
