# Supplementary material for: Ecological forecasts for marine resource management during climate extremes
Source: Nat Commun. 2023 Dec 5;14:7701. doi: 10.1038/s41467-023-43188-0 (PMC10698027; doi:10.1038/s41467-023-43188-0)
Supplement: Supplementary file 4 — Source Data [file 41467_2023_43188_MOESM4_ESM.zip › source_data/fig1_bottomleft_ts.csv]

year	month	area	date
1981	1	0	1981-01-01
1981	2	0	1981-02-01
1981	3	0.0154888673765731	1981-03-01
1981	4	0.464666021297193	1981-04-01
1981	5	0.366892545982575	1981-05-01
1981	6	0.184898354307841	1981-06-01
1981	7	0.42594385285576	1981-07-01
1981	8	0.251694094869313	1981-08-01
1981	9	0.778315585672798	1981-09-01
1981	10	0.421103581800581	1981-10-01
1981	11	0.0261374636979671	1981-11-01
1981	12	0.0861568247821878	1981-12-01
1982	1	0.906098741529526	1982-01-01
1982	2	0.706679574056147	1982-02-01
1982	3	0.355275895450145	1982-03-01
1982	4	0.287512100677638	1982-04-01
1982	5	0.653436592449177	1982-05-01
1982	6	0.434656340755082	1982-06-01
1982	7	0.310745401742498	1982-07-01
1982	8	0.500484027105518	1982-08-01
1982	9	0.394966118102614	1982-09-01
1982	10	0.153920619554695	1982-10-01
1982	11	0.00484027105517909	1982-11-01
1982	12	0.226524685382381	1982-12-01
1983	1	0.116166505324298	1983-01-01
1983	2	0.172313649564376	1983-02-01
1983	3	0	1983-03-01
1983	4	0.10648596321394	1983-04-01
1983	5	0.0571151984511133	1983-05-01
1983	6	0.150048402710552	1983-06-01
1983	7	0.0977734753146176	1983-07-01
1983	8	0.0300096805421104	1983-08-01
1983	9	0.0164569215876089	1983-09-01
1983	10	0	1983-10-01
1983	11	0	1983-11-01
1983	12	0.282671829622459	1983-12-01
1984	1	0.262342691190707	1984-01-01
1984	2	0.423039690222652	1984-02-01
1984	3	0.152952565343659	1984-03-01
1984	4	0.529525653436592	1984-04-01
1984	5	0.279767666989351	1984-05-01
1984	6	0.328170377541142	1984-06-01
1984	7	0.155856727976767	1984-07-01
1984	8	0.126815101645692	1984-08-01
1984	9	0.181994191674734	1984-09-01
1984	10	0.363020329138432	1984-10-01
1984	11	0.334946757018393	1984-11-01
1984	12	0.588576960309777	1984-12-01
1985	1	0.566311713455954	1985-01-01
1985	2	0.823814133591481	1985-02-01
1985	3	0.904162633107454	1985-03-01
1985	4	0.749273959341723	1985-04-01
1985	5	0.492739593417231	1985-05-01
1985	6	0.181994191674734	1985-06-01
1985	7	0.380445304937076	1985-07-01
1985	8	0.308809293320426	1985-08-01
1985	9	0.382381413359148	1985-09-01
1985	10	0.55082284607938	1985-10-01
1985	11	0.889641819941917	1985-11-01
1985	12	0.848983543078412	1985-12-01
1986	1	0.52081316553727	1986-01-01
1986	2	0.367860600193611	1986-02-01
1986	3	0.0242013552758954	1986-03-01
1986	4	0.318489835430784	1986-04-01
1986	5	0.381413359148112	1986-05-01
1986	6	0.114230396902227	1986-06-01
1986	7	0.419167473378509	1986-07-01
1986	8	0.619554695062923	1986-08-01
1986	9	0.439496611810261	1986-09-01
1986	10	0.390125847047435	1986-10-01
1986	11	0.216844143272023	1986-11-01
1986	12	0.128751210067764	1986-12-01
1987	1	0.285575992255566	1987-01-01
1987	2	0.369796708615682	1987-02-01
1987	3	0.318489835430784	1987-03-01
1987	4	0.378509196515005	1987-04-01
1987	5	0.157792836398838	1987-05-01
1987	6	0.229428848015489	1987-06-01
1987	7	0.150048402710552	1987-07-01
1987	8	0.440464666021297	1987-08-01
1987	9	0.305905130687319	1987-09-01
1987	10	0.180058083252662	1987-10-01
1987	11	0.0445304937076476	1987-11-01
1987	12	0.484995159728945	1987-12-01
1988	1	0.830590513068732	1988-01-01
1988	2	0.802516940948693	1988-02-01
1988	3	0.561471442400774	1988-03-01
1988	4	0.548886737657309	1988-04-01
1988	5	0.252662149080349	1988-05-01
1988	6	0.157792836398838	1988-06-01
1988	7	0.466602129719264	1988-07-01
1988	8	0.478218780251694	1988-08-01
1988	9	0.790900290416263	1988-09-01
1988	10	0.772507260406583	1988-10-01
1988	11	0.620522749273959	1988-11-01
1988	12	0.842207163601162	1988-12-01
1989	1	1	1989-01-01
1989	2	1	1989-02-01
1989	3	0.807357212003872	1989-03-01
1989	4	0.230396902226525	1989-04-01
1989	5	0.214908034849952	1989-05-01
1989	6	0.244917715392062	1989-06-01
1989	7	0.407550822846079	1989-07-01
1989	8	0.656340755082285	1989-08-01
1989	9	0.410454985479187	1989-09-01
1989	10	0.291384317521781	1989-10-01
1989	11	0.157792836398838	1989-11-01
1989	12	0.10648596321394	1989-12-01
1990	1	0.547918683446273	1990-01-01
1990	2	0.973862536302033	1990-02-01
1990	3	0.924491771539206	1990-03-01
1990	4	0.4027105517909	1990-04-01
1990	5	0.401742497579864	1990-05-01
1990	6	0.120038722168441	1990-06-01
1990	7	0.0784123910939013	1990-07-01
1990	8	0.0716360116166505	1990-08-01
1990	9	0.0716360116166505	1990-09-01
1990	10	0.399806389157793	1990-10-01
1990	11	0.392061955469506	1990-11-01
1990	12	0.802516940948693	1990-12-01
1991	1	0.948693126815102	1991-01-01
1991	2	0.933204259438529	1991-02-01
1991	3	0.696030977734753	1991-03-01
1991	4	0.91674733785092	1991-04-01
1991	5	0.977734753146176	1991-05-01
1991	6	0.758954501452081	1991-06-01
1991	7	0.521781219748306	1991-07-01
1991	8	0.215876089060987	1991-08-01
1991	9	0.454017424975799	1991-09-01
1991	10	0.272991287512101	1991-10-01
1991	11	0.513068731848983	1991-11-01
1991	12	0.718296224588577	1991-12-01
1992	1	0.594385285575992	1992-01-01
1992	2	0.0648596321393998	1992-02-01
1992	3	0	1992-03-01
1992	4	0	1992-04-01
1992	5	0	1992-05-01
1992	6	0.0232333010648596	1992-06-01
1992	7	0.010648596321394	1992-07-01
1992	8	0.22458857696031	1992-08-01
1992	9	0.253630203291384	1992-09-01
1992	10	0.0377541142303969	1992-10-01
1992	11	0.0203291384317522	1992-11-01
1992	12	0.30784123910939	1992-12-01
1993	1	0.529525653436592	1993-01-01
1993	2	0.397870280735721	1993-02-01
1993	3	0.05324298160697	1993-03-01
1993	4	0.05324298160697	1993-04-01
1993	5	0	1993-05-01
1993	6	0.0367860600193611	1993-06-01
1993	7	0.293320425943853	1993-07-01
1993	8	0.169409486931268	1993-08-01
1993	9	0.49757986447241	1993-09-01
1993	10	0.150048402710552	1993-10-01
1993	11	0.151984511132623	1993-11-01
1993	12	0.396902226524685	1993-12-01
1994	1	0.0696999031945789	1994-01-01
1994	2	0.495643756050339	1994-02-01
1994	3	0.0358180058083253	1994-03-01
1994	4	0.301064859632139	1994-04-01
1994	5	0.20135527589545	1994-05-01
1994	6	0.287512100677638	1994-06-01
1994	7	0.429816069699903	1994-07-01
1994	8	0.275895450145208	1994-08-01
1994	9	0.162633107454017	1994-09-01
1994	10	0.348499515972894	1994-10-01
1994	11	0.723136495643756	1994-11-01
1994	12	0.807357212003872	1994-12-01
1995	1	0.698935140367861	1995-01-01
1995	2	0.269119070667957	1995-02-01
1995	3	0.0135527589545015	1995-03-01
1995	4	0.222652468538238	1995-04-01
1995	5	0.0890609874152953	1995-05-01
1995	6	0.107454017424976	1995-06-01
1995	7	0.00387221684414327	1995-07-01
1995	8	0.124878993223621	1995-08-01
1995	9	0.0551790900290416	1995-09-01
1995	10	0.122942884801549	1995-10-01
1995	11	0.198451113262343	1995-11-01
1995	12	0.0416263310745402	1995-12-01
1996	1	0.0377541142303969	1996-01-01
1996	2	0	1996-02-01
1996	3	0.0338818973862536	1996-03-01
1996	4	0.0919651500484027	1996-04-01
1996	5	0.150048402710552	1996-05-01
1996	6	0.481122942884802	1996-06-01
1996	7	0.419167473378509	1996-07-01
1996	8	0.541142303969022	1996-08-01
1996	9	0.590513068731849	1996-09-01
1996	10	0.419167473378509	1996-10-01
1996	11	0.419167473378509	1996-11-01
1996	12	0.43756050338819	1996-12-01
1997	1	0.276863504356244	1997-01-01
1997	2	0.530493707647628	1997-02-01
1997	3	0.565343659244918	1997-03-01
1997	4	0.352371732817038	1997-04-01
1997	5	0	1997-05-01
1997	6	0.0290416263310745	1997-06-01
1997	7	0.158760890609874	1997-07-01
1997	8	0	1997-08-01
1997	9	0	1997-09-01
1997	10	0.0464666021297193	1997-10-01
1997	11	0	1997-11-01
1997	12	0	1997-12-01
1998	1	0	1998-01-01
1998	2	0.0571151984511133	1998-02-01
1998	3	0	1998-03-01
1998	4	0.271055179090029	1998-04-01
1998	5	0	1998-05-01
1998	6	0.000968054211035818	1998-06-01
1998	7	0.151016456921588	1998-07-01
1998	8	0.219748305905131	1998-08-01
1998	9	0.313649564375605	1998-09-01
1998	10	0.380445304937076	1998-10-01
1998	11	0.328170377541142	1998-11-01
1998	12	0.928363988383349	1998-12-01
1999	1	0.951597289448209	1999-01-01
1999	2	1	1999-02-01
1999	3	0.983543078412391	1999-03-01
1999	4	0.939012584704743	1999-04-01
1999	5	0.936108422071636	1999-05-01
1999	6	0.682478218780252	1999-06-01
1999	7	0.441432720232333	1999-07-01
1999	8	0.232333010648596	1999-08-01
1999	9	0.393998063891578	1999-09-01
1999	10	0.484027105517909	1999-10-01
1999	11	0.357212003872217	1999-11-01
1999	12	0.807357212003872	1999-12-01
2000	1	0.902226524685382	2000-01-01
2000	2	0.723136495643756	2000-02-01
2000	3	0.669893514036786	2000-03-01
2000	4	0.317521781219748	2000-04-01
2000	5	0.157792836398838	2000-05-01
2000	6	0.181026137463698	2000-06-01
2000	7	0.291384317521781	2000-07-01
2000	8	0.482090997095837	2000-08-01
2000	9	0.263310745401742	2000-09-01
2000	10	0.367860600193611	2000-10-01
2000	11	0.701839303000968	2000-11-01
2000	12	0.601161665053243	2000-12-01
2001	1	0.826718296224589	2001-01-01
2001	2	1	2001-02-01
2001	3	0.584704743465634	2001-03-01
2001	4	0.804453049370765	2001-04-01
2001	5	0.52081316553727	2001-05-01
2001	6	0.304937076476283	2001-06-01
2001	7	0.288480154888674	2001-07-01
2001	8	0.394966118102614	2001-08-01
2001	9	0.478218780251694	2001-09-01
2001	10	0.542110358180058	2001-10-01
2001	11	0.377541142303969	2001-11-01
2001	12	0.962245885769603	2001-12-01
2002	1	0.972894482090997	2002-01-01
2002	2	1	2002-02-01
2002	3	0.666989351403679	2002-03-01
2002	4	0.716360116166505	2002-04-01
2002	5	0.802516940948693	2002-05-01
2002	6	0.538238141335915	2002-06-01
2002	7	0.264278799612778	2002-07-01
2002	8	0.545014520813166	2002-08-01
2002	9	0.682478218780252	2002-09-01
2002	10	0.644724104549855	2002-10-01
2002	11	0.559535333978703	2002-11-01
2002	12	0.374636979670862	2002-12-01
2003	1	0.00387221684414327	2003-01-01
2003	2	0.213939980638916	2003-02-01
2003	3	0.28944820909971	2003-03-01
2003	4	0.268151016456922	2003-04-01
2003	5	0.301064859632139	2003-05-01
2003	6	0.272023233301065	2003-06-01
2003	7	0.269119070667957	2003-07-01
2003	8	0.0764762826718296	2003-08-01
2003	9	0.170377541142304	2003-09-01
2003	10	0.518877057115198	2003-10-01
2003	11	0.450145208131655	2003-11-01
2003	12	0.44433688286544	2003-12-01
2004	1	0.637947725072604	2004-01-01
2004	2	0.788964181994192	2004-02-01
2004	3	0.354307841239109	2004-03-01
2004	4	0.286544046466602	2004-04-01
2004	5	0.133591481122943	2004-05-01
2004	6	0.253630203291384	2004-06-01
2004	7	0.164569215876089	2004-07-01
2004	8	0.22458857696031	2004-08-01
2004	9	0.376573088092933	2004-09-01
2004	10	0.314617618586641	2004-10-01
2004	11	0.382381413359148	2004-11-01
2004	12	0.704743465634076	2004-12-01
2005	1	0.458857696030978	2005-01-01
2005	2	0.34269119070668	2005-02-01
2005	3	0.0522749273959342	2005-03-01
2005	4	0.18973862536302	2005-04-01
2005	5	0	2005-05-01
2005	6	0.229428848015489	2005-06-01
2005	7	0.320425943852856	2005-07-01
2005	8	0.552758954501452	2005-08-01
2005	9	0.669893514036786	2005-09-01
2005	10	0.643756050338819	2005-10-01
2005	11	0.311713455953533	2005-11-01
2005	12	0.371732817037754	2005-12-01
2006	1	0.160696999031946	2006-01-01
2006	2	0.354307841239109	2006-02-01
2006	3	0.665053242981607	2006-03-01
2006	4	0.348499515972894	2006-04-01
2006	5	0.267182962245886	2006-05-01
2006	6	0.11810261374637	2006-06-01
2006	7	0.172313649564376	2006-07-01
2006	8	0.373668925459826	2006-08-01
2006	9	0.765730880929332	2006-09-01
2006	10	0.390125847047435	2006-10-01
2006	11	0.222652468538238	2006-11-01
2006	12	0.60406582768635	2006-12-01
2007	1	0.943852855759923	2007-01-01
2007	2	0.906098741529526	2007-02-01
2007	3	0.755082284607938	2007-03-01
2007	4	0.818005808325266	2007-04-01
2007	5	0.614714424007744	2007-05-01
2007	6	0.468538238141336	2007-06-01
2007	7	0.175217812197483	2007-07-01
2007	8	0.196515004840271	2007-08-01
2007	9	0.373668925459826	2007-09-01
2007	10	0.55566311713456	2007-10-01
2007	11	0.614714424007744	2007-11-01
2007	12	0.993223620522749	2007-12-01
2008	1	1	2008-01-01
2008	2	1	2008-02-01
2008	3	1	2008-03-01
2008	4	0.983543078412391	2008-04-01
2008	5	0.901258470474347	2008-05-01
2008	6	0.6621490803485	2008-06-01
2008	7	0.379477250726041	2008-07-01
2008	8	0.480154888673766	2008-08-01
2008	9	0.52081316553727	2008-09-01
2008	10	0.636011616650532	2008-10-01
2008	11	0.309777347531462	2008-11-01
2008	12	0.652468538238141	2008-12-01
2009	1	0.91674733785092	2009-01-01
2009	2	0.930300096805421	2009-02-01
2009	3	0.871248789932236	2009-03-01
2009	4	0.876089060987415	2009-04-01
2009	5	0.714424007744434	2009-05-01
2009	6	0.111326234269119	2009-06-01
2009	7	0.279767666989351	2009-07-01
2009	8	0.219748305905131	2009-08-01
2009	9	0.255566311713456	2009-09-01
2009	10	0.631171345595353	2009-10-01
2009	11	0.60890609874153	2009-11-01
2009	12	0.956437560503388	2009-12-01
2010	1	0.54404646660213	2010-01-01
2010	2	0.575024201355276	2010-02-01
2010	3	0.365924491771539	2010-03-01
2010	4	0.561471442400774	2010-04-01
2010	5	0.720232333010649	2010-05-01
2010	6	0.543078412391094	2010-06-01
2010	7	0.556631171345595	2010-07-01
2010	8	0.802516940948693	2010-08-01
2010	9	0.705711519845111	2010-09-01
2010	10	0.620522749273959	2010-10-01
2010	11	0.588576960309777	2010-11-01
2010	12	0.927395934172314	2010-12-01
2011	1	0.87512100677638	2011-01-01
2011	2	0.990319457889642	2011-02-01
2011	3	0.684414327202323	2011-03-01
2011	4	0.700871248789932	2011-04-01
2011	5	0.538238141335915	2011-05-01
2011	6	0.454017424975799	2011-06-01
2011	7	0.473378509196515	2011-07-01
2011	8	0.527589545014521	2011-08-01
2011	9	0.551790900290416	2011-09-01
2011	10	0.229428848015489	2011-10-01
2011	11	0.611810261374637	2011-11-01
2011	12	0.845111326234269	2011-12-01
2012	1	0.892545982575024	2012-01-01
2012	2	1	2012-02-01
2012	3	0.983543078412391	2012-03-01
2012	4	0.81703775411423	2012-04-01
2012	5	0.636011616650532	2012-05-01
2012	6	0.534365924491772	2012-06-01
2012	7	0.415295256534366	2012-07-01
2012	8	0.516940948693127	2012-08-01
2012	9	0.717328170377541	2012-09-01
2012	10	0.376573088092933	2012-10-01
2012	11	0.0619554695062924	2012-11-01
2012	12	0.151016456921588	2012-12-01
2013	1	0.789932236205227	2013-01-01
2013	2	0.995159728944821	2013-02-01
2013	3	0.938044530493708	2013-03-01
2013	4	0.779283639883834	2013-04-01
2013	5	0.347531461761859	2013-05-01
2013	6	0.249757986447241	2013-06-01
2013	7	0.24298160696999	2013-07-01
2013	8	0.314617618586641	2013-08-01
2013	9	0.255566311713456	2013-09-01
2013	10	0.510164569215876	2013-10-01
2013	11	0.389157792836399	2013-11-01
2013	12	0.757986447241045	2013-12-01
2014	1	0.522749273959342	2014-01-01
2014	2	0.560503388189739	2014-02-01
2014	3	0.13649564375605	2014-03-01
2014	4	0.216844143272023	2014-04-01
2014	5	0.142303969022265	2014-05-01
2014	6	0.25459825750242	2014-06-01
2014	7	0.0880929332042594	2014-07-01
2014	8	0.133591481122943	2014-08-01
2014	9	0.0116166505324298	2014-09-01
2014	10	0	2014-10-01
2014	11	0	2014-11-01
2014	12	0	2014-12-01
2015	1	0.000968054211035818	2015-01-01
2015	2	0	2015-02-01
2015	3	0.00871248789932236	2015-03-01
2015	4	0.258470474346563	2015-04-01
2015	5	0.212003872216844	2015-05-01
2015	6	0.125847047434656	2015-06-01
2015	7	0.000968054211035818	2015-07-01
2015	8	0.00290416263310745	2015-08-01
2015	9	0.124878993223621	2015-09-01
2015	10	0.00387221684414327	2015-10-01
2015	11	0.0977734753146176	2015-11-01
2015	12	0.109390125847047	2015-12-01
2016	1	0.0358180058083253	2016-01-01
2016	2	0.0116166505324298	2016-02-01
2016	3	0	2016-03-01
2016	4	0.0677637947725073	2016-04-01
2016	5	0.0939012584704743	2016-05-01
2016	6	0.131655372700871	2016-06-01
2016	7	0.306873184898354	2016-07-01
2016	8	0.341723136495644	2016-08-01
2016	9	0.355275895450145	2016-09-01
2016	10	0.222652468538238	2016-10-01
2016	11	0	2016-11-01
2016	12	0.364956437560503	2016-12-01
2017	1	0.568247821878025	2017-01-01
2017	2	0.390125847047435	2017-02-01
2017	3	0.151984511132623	2017-03-01
2017	4	0.143272023233301	2017-04-01
2017	5	0.299128751210068	2017-05-01
2017	6	0.212003872216844	2017-06-01
2017	7	0.326234269119071	2017-07-01
2017	8	0.155856727976767	2017-08-01
2017	9	0.0919651500484027	2017-09-01
2017	10	0.4675701839303	2017-10-01
2017	11	0.0803484995159729	2017-11-01
2017	12	0.128751210067764	2017-12-01
2018	1	0.0677637947725073	2018-01-01
2018	2	0.385285575992256	2018-02-01
2018	3	0.477250726040658	2018-03-01
2018	4	0.28944820909971	2018-04-01
2018	5	0.242013552758955	2018-05-01
2018	6	0.321393998063892	2018-06-01
2018	7	0.156824782187803	2018-07-01
2018	8	0.339787028073572	2018-08-01
2018	9	0.459825750242014	2018-09-01
2018	10	0.158760890609874	2018-10-01
2018	11	0.17812197483059	2018-11-01
2018	12	0.0329138431752178	2018-12-01
2019	1	0.195546950629235	2019-01-01
2019	2	0.380445304937076	2019-02-01
2019	3	0.294288480154889	2019-03-01
2019	4	0.209099709583737	2019-04-01
2019	5	0.187802516940949	2019-05-01
2019	6	0.305905130687319	2019-06-01
2019	7	0.352371732817038	2019-07-01
2019	8	0.251694094869313	2019-08-01
2019	9	0.204259438528558	2019-09-01
2019	10	0.456921587608906	2019-10-01
2019	11	0.332042594385286	2019-11-01
2019	12	0.360116166505324	2019-12-01
2020	1	0.451113262342691	2020-01-01
2020	2	0.767666989351404	2020-02-01
2020	3	0.464666021297193	2020-03-01
2020	4	0.373668925459826	2020-04-01
2020	5	0.112294288480155	2020-05-01
2020	6	0.235237173281704	2020-06-01
2020	7	0.428848015488867	2020-07-01
2020	8	0.323330106485963	2020-08-01
2020	9	0.24298160696999	2020-09-01
2020	10	0.233301064859632	2020-10-01
2020	11	0.535333978702807	2020-11-01
2020	12	0.900290416263311	2020-12-01
2021	1	0.720232333010649	2021-01-01
2021	2	0.957405614714424	2021-02-01
2021	3	0.904162633107454	2021-03-01
NA	NA	NA	NA
NA	NA	NA	NA
NA	NA	NA	NA
NA	NA	NA	NA
NA	NA	NA	NA
NA	NA	NA	NA
NA	NA	NA	NA
NA	NA	NA	NA
NA	NA	NA	NA
NA	NA	NA	NA
NA	NA	NA	NA
NA	NA	NA	NA
NA	NA	NA	NA
NA	NA	NA	NA
NA	NA	NA	NA
NA	NA	NA	NA
NA	NA	NA	NA
NA	NA	NA	NA
NA	NA	NA	NA
NA	NA	NA	NA
NA	NA	NA	NA
