# Supplementary material for: Ecological forecasts for marine resource management during climate extremes
Source: Nat Commun. 2023 Dec 5;14:7701. doi: 10.1038/s41467-023-43188-0 (PMC10698027; doi:10.1038/s41467-023-43188-0)
Supplement: Supplementary file 4 — Source Data [file 41467_2023_43188_MOESM4_ESM.zip › source_data/fig4.csv]

month	lead	model	values	tool	metric
1	0.5	Downscaled	0.807567111530944	HCI	Correlation
1	0.5	Global Full	0.923562072191074	HCI	Correlation
1	0.5	Global Reduced	0.930450437784876	HCI	Correlation
2	1.5	Downscaled	0.56623999083858	HCI	Correlation
2	1.5	Global Full	0.75940254280309	HCI	Correlation
2	1.5	Global Reduced	0.73651464847851	HCI	Correlation
3	2.5	Downscaled	0.459243705174703	HCI	Correlation
3	2.5	Global Full	0.67612453081155	HCI	Correlation
3	2.5	Global Reduced	0.592959789805524	HCI	Correlation
4	3.5	Downscaled	0.359986892640514	HCI	Correlation
4	3.5	Global Full	0.39704781627631	HCI	Correlation
4	3.5	Global Reduced	0.255488933303811	HCI	Correlation
5	4.5	Downscaled	0.310383504923714	HCI	Correlation
5	4.5	Global Full	0.552255047469683	HCI	Correlation
5	4.5	Global Reduced	0.382836714804885	HCI	Correlation
6	5.5	Downscaled	0.392170588252716	HCI	Correlation
6	5.5	Global Full	0.412791244785113	HCI	Correlation
6	5.5	Global Reduced	0.409180327122811	HCI	Correlation
7	6.5	Downscaled	0.117921884049009	HCI	Correlation
7	6.5	Global Full	0.47900556225134	HCI	Correlation
7	6.5	Global Reduced	0.429839950981347	HCI	Correlation
8	7.5	Downscaled	0.117104295569246	HCI	Correlation
8	7.5	Global Full	0.154261746805558	HCI	Correlation
8	7.5	Global Reduced	0.175408380864338	HCI	Correlation
9	8.5	Downscaled	0.174569859120187	HCI	Correlation
9	8.5	Global Full	0.242609285205741	HCI	Correlation
9	8.5	Global Reduced	0.0818837225077463	HCI	Correlation
10	9.5	Downscaled	0.270138231145956	HCI	Correlation
10	9.5	Global Full	0.203810438695125	HCI	Correlation
10	9.5	Global Reduced	0.13345233631445	HCI	Correlation
11	10.5	Downscaled	0.0238201947617089	HCI	Correlation
11	10.5	Global Full	0.283849440748898	HCI	Correlation
11	10.5	Global Reduced	-0.17294219960359	HCI	Correlation
12	11.5	Downscaled	0.0956099166520962	HCI	Correlation
12	11.5	Global Full	0.12573926437246	HCI	Correlation
12	11.5	Global Reduced	0.182254645528872	HCI	Correlation
7	0.5	Downscaled	0.580944502726053	HCI	Correlation
7	0.5	Global Full	0.700642899807487	HCI	Correlation
7	0.5	Global Reduced	0.446843295501184	HCI	Correlation
8	1.5	Downscaled	0.330023609062033	HCI	Correlation
8	1.5	Global Full	0.49156410070004	HCI	Correlation
8	1.5	Global Reduced	0.300169453229885	HCI	Correlation
9	2.5	Downscaled	0.125606982249517	HCI	Correlation
9	2.5	Global Full	0.447902580390493	HCI	Correlation
9	2.5	Global Reduced	0.213797335716203	HCI	Correlation
10	3.5	Downscaled	0.121967409693491	HCI	Correlation
10	3.5	Global Full	0.385745183186433	HCI	Correlation
10	3.5	Global Reduced	0.259584219264945	HCI	Correlation
11	4.5	Downscaled	-0.0604381632356766	HCI	Correlation
11	4.5	Global Full	0.222551197838557	HCI	Correlation
11	4.5	Global Reduced	-0.0310189885365152	HCI	Correlation
12	5.5	Downscaled	0.260409258681963	HCI	Correlation
12	5.5	Global Full	0.285631293317526	HCI	Correlation
12	5.5	Global Reduced	0.111622977553935	HCI	Correlation
1	6.5	Downscaled	0.455906069522621	HCI	Correlation
1	6.5	Global Full	0.497521856061852	HCI	Correlation
1	6.5	Global Reduced	0.206195457199069	HCI	Correlation
2	7.5	Downscaled	0.420210546322896	HCI	Correlation
2	7.5	Global Full	0.561158204887948	HCI	Correlation
2	7.5	Global Reduced	0.474946094653355	HCI	Correlation
3	8.5	Downscaled	0.414896670227392	HCI	Correlation
3	8.5	Global Full	0.558946536264646	HCI	Correlation
3	8.5	Global Reduced	0.564392252160358	HCI	Correlation
4	9.5	Downscaled	0.423936486403769	HCI	Correlation
4	9.5	Global Full	0.334478134289917	HCI	Correlation
4	9.5	Global Reduced	0.298688210050919	HCI	Correlation
5	10.5	Downscaled	0.368176380204293	HCI	Correlation
5	10.5	Global Full	0.178823738498439	HCI	Correlation
5	10.5	Global Reduced	0.0555457655503719	HCI	Correlation
6	11.5	Downscaled	0.383280850255004	HCI	Correlation
6	11.5	Global Full	0.0709331299020708	HCI	Correlation
6	11.5	Global Reduced	0.0214379021534982	HCI	Correlation
1	0.5	Downscaled	0.785714285714286	HCI	Forecast Accuracy
1	0.5	Global Full	0.857142857142857	HCI	Forecast Accuracy
1	0.5	Global Reduced	0.761904761904762	HCI	Forecast Accuracy
2	1.5	Downscaled	0.642857142857143	HCI	Forecast Accuracy
2	1.5	Global Full	0.68421052631579	HCI	Forecast Accuracy
2	1.5	Global Reduced	0.631578947368421	HCI	Forecast Accuracy
3	2.5	Downscaled	0.642857142857143	HCI	Forecast Accuracy
3	2.5	Global Full	0.8	HCI	Forecast Accuracy
3	2.5	Global Reduced	0.6	HCI	Forecast Accuracy
4	3.5	Downscaled	0.727272727272727	HCI	Forecast Accuracy
4	3.5	Global Full	0.769230769230769	HCI	Forecast Accuracy
4	3.5	Global Reduced	0.461538461538462	HCI	Forecast Accuracy
5	4.5	Downscaled	0.666666666666667	HCI	Forecast Accuracy
5	4.5	Global Full	0.909090909090909	HCI	Forecast Accuracy
5	4.5	Global Reduced	0.727272727272727	HCI	Forecast Accuracy
6	5.5	Downscaled	0.545454545454545	HCI	Forecast Accuracy
6	5.5	Global Full	0.666666666666667	HCI	Forecast Accuracy
6	5.5	Global Reduced	0.777777777777778	HCI	Forecast Accuracy
7	6.5	Downscaled	0.5625	HCI	Forecast Accuracy
7	6.5	Global Full	0.571428571428571	HCI	Forecast Accuracy
7	6.5	Global Reduced	0.714285714285714	HCI	Forecast Accuracy
8	7.5	Downscaled	0.692307692307692	HCI	Forecast Accuracy
8	7.5	Global Full	0.416666666666667	HCI	Forecast Accuracy
8	7.5	Global Reduced	0.416666666666667	HCI	Forecast Accuracy
9	8.5	Downscaled	0.533333333333333	HCI	Forecast Accuracy
9	8.5	Global Full	0.230769230769231	HCI	Forecast Accuracy
9	8.5	Global Reduced	0.153846153846154	HCI	Forecast Accuracy
10	9.5	Downscaled	0.533333333333333	HCI	Forecast Accuracy
10	9.5	Global Full	0.166666666666667	HCI	Forecast Accuracy
10	9.5	Global Reduced	0.666666666666667	HCI	Forecast Accuracy
11	10.5	Downscaled	0.357142857142857	HCI	Forecast Accuracy
11	10.5	Global Full	0.545454545454545	HCI	Forecast Accuracy
11	10.5	Global Reduced	0.363636363636364	HCI	Forecast Accuracy
12	11.5	Downscaled	0.5	HCI	Forecast Accuracy
12	11.5	Global Full	0.5	HCI	Forecast Accuracy
12	11.5	Global Reduced	0.3	HCI	Forecast Accuracy
7	0.5	Downscaled	0.6875	HCI	Forecast Accuracy
7	0.5	Global Full	0.777777777777778	HCI	Forecast Accuracy
7	0.5	Global Reduced	0.666666666666667	HCI	Forecast Accuracy
8	1.5	Downscaled	0.384615384615385	HCI	Forecast Accuracy
8	1.5	Global Full	0.5	HCI	Forecast Accuracy
8	1.5	Global Reduced	0.75	HCI	Forecast Accuracy
9	2.5	Downscaled	0.466666666666667	HCI	Forecast Accuracy
9	2.5	Global Full	0.307692307692308	HCI	Forecast Accuracy
9	2.5	Global Reduced	0.384615384615385	HCI	Forecast Accuracy
10	3.5	Downscaled	0.466666666666667	HCI	Forecast Accuracy
10	3.5	Global Full	0.416666666666667	HCI	Forecast Accuracy
10	3.5	Global Reduced	0.5	HCI	Forecast Accuracy
11	4.5	Downscaled	0.5	HCI	Forecast Accuracy
11	4.5	Global Full	0.363636363636364	HCI	Forecast Accuracy
11	4.5	Global Reduced	0.545454545454545	HCI	Forecast Accuracy
12	5.5	Downscaled	0.5	HCI	Forecast Accuracy
12	5.5	Global Full	0.6	HCI	Forecast Accuracy
12	5.5	Global Reduced	0.45	HCI	Forecast Accuracy
1	6.5	Downscaled	0.571428571428571	HCI	Forecast Accuracy
1	6.5	Global Full	0.666666666666667	HCI	Forecast Accuracy
1	6.5	Global Reduced	0.428571428571429	HCI	Forecast Accuracy
2	7.5	Downscaled	0.714285714285714	HCI	Forecast Accuracy
2	7.5	Global Full	0.842105263157895	HCI	Forecast Accuracy
2	7.5	Global Reduced	0.526315789473684	HCI	Forecast Accuracy
3	8.5	Downscaled	0.666666666666667	HCI	Forecast Accuracy
3	8.5	Global Full	0.933333333333333	HCI	Forecast Accuracy
3	8.5	Global Reduced	0.733333333333333	HCI	Forecast Accuracy
4	9.5	Downscaled	0.5	HCI	Forecast Accuracy
4	9.5	Global Full	0.833333333333333	HCI	Forecast Accuracy
4	9.5	Global Reduced	0.583333333333333	HCI	Forecast Accuracy
5	10.5	Downscaled	0.5	HCI	Forecast Accuracy
5	10.5	Global Full	0.727272727272727	HCI	Forecast Accuracy
5	10.5	Global Reduced	0.636363636363636	HCI	Forecast Accuracy
6	11.5	Downscaled	0.636363636363636	HCI	Forecast Accuracy
6	11.5	Global Full	0.666666666666667	HCI	Forecast Accuracy
6	11.5	Global Reduced	0.444444444444444	HCI	Forecast Accuracy
1	0.5	Downscaled	0.793103448275862	HCI	SEDI
1	0.5	Global Full	0.903225806451613	HCI	SEDI
1	0.5	Global Reduced	0.838709677419355	HCI	SEDI
2	1.5	Downscaled	0.724137931034483	HCI	SEDI
2	1.5	Global Full	0.741935483870968	HCI	SEDI
2	1.5	Global Reduced	0.709677419354839	HCI	SEDI
3	2.5	Downscaled	0.655172413793103	HCI	SEDI
3	2.5	Global Full	0.774193548387097	HCI	SEDI
3	2.5	Global Reduced	0.67741935483871	HCI	SEDI
4	3.5	Downscaled	0.655172413793103	HCI	SEDI
4	3.5	Global Full	0.580645161290323	HCI	SEDI
4	3.5	Global Reduced	0.483870967741935	HCI	SEDI
5	4.5	Downscaled	0.655172413793103	HCI	SEDI
5	4.5	Global Full	0.709677419354839	HCI	SEDI
5	4.5	Global Reduced	0.67741935483871	HCI	SEDI
6	5.5	Downscaled	0.620689655172414	HCI	SEDI
6	5.5	Global Full	0.580645161290323	HCI	SEDI
6	5.5	Global Reduced	0.483870967741935	HCI	SEDI
7	6.5	Downscaled	0.551724137931034	HCI	SEDI
7	6.5	Global Full	0.612903225806452	HCI	SEDI
7	6.5	Global Reduced	0.548387096774194	HCI	SEDI
8	7.5	Downscaled	0.655172413793103	HCI	SEDI
8	7.5	Global Full	0.67741935483871	HCI	SEDI
8	7.5	Global Reduced	0.516129032258065	HCI	SEDI
9	8.5	Downscaled	0.620689655172414	HCI	SEDI
9	8.5	Global Full	0.516129032258065	HCI	SEDI
9	8.5	Global Reduced	0.354838709677419	HCI	SEDI
10	9.5	Downscaled	0.620689655172414	HCI	SEDI
10	9.5	Global Full	0.612903225806452	HCI	SEDI
10	9.5	Global Reduced	0.612903225806452	HCI	SEDI
11	10.5	Downscaled	0.482758620689655	HCI	SEDI
11	10.5	Global Full	0.645161290322581	HCI	SEDI
11	10.5	Global Reduced	0.516129032258065	HCI	SEDI
12	11.5	Downscaled	0.517241379310345	HCI	SEDI
12	11.5	Global Full	0.516129032258065	HCI	SEDI
12	11.5	Global Reduced	0.419354838709677	HCI	SEDI
7	0.5	Downscaled	0.724137931034483	HCI	SEDI
7	0.5	Global Full	0.709677419354839	HCI	SEDI
7	0.5	Global Reduced	0.548387096774194	HCI	SEDI
8	1.5	Downscaled	0.448275862068966	HCI	SEDI
8	1.5	Global Full	0.67741935483871	HCI	SEDI
8	1.5	Global Reduced	0.741935483870968	HCI	SEDI
9	2.5	Downscaled	0.517241379310345	HCI	SEDI
9	2.5	Global Full	0.580645161290323	HCI	SEDI
9	2.5	Global Reduced	0.580645161290323	HCI	SEDI
10	3.5	Downscaled	0.551724137931034	HCI	SEDI
10	3.5	Global Full	0.548387096774194	HCI	SEDI
10	3.5	Global Reduced	0.580645161290323	HCI	SEDI
11	4.5	Downscaled	0.482758620689655	HCI	SEDI
11	4.5	Global Full	0.580645161290323	HCI	SEDI
11	4.5	Global Reduced	0.580645161290323	HCI	SEDI
12	5.5	Downscaled	0.517241379310345	HCI	SEDI
12	5.5	Global Full	0.580645161290323	HCI	SEDI
12	5.5	Global Reduced	0.516129032258065	HCI	SEDI
1	6.5	Downscaled	0.655172413793103	HCI	SEDI
1	6.5	Global Full	0.633333333333333	HCI	SEDI
1	6.5	Global Reduced	0.5	HCI	SEDI
2	7.5	Downscaled	0.655172413793103	HCI	SEDI
2	7.5	Global Full	0.766666666666667	HCI	SEDI
2	7.5	Global Reduced	0.6	HCI	SEDI
3	8.5	Downscaled	0.724137931034483	HCI	SEDI
3	8.5	Global Full	0.766666666666667	HCI	SEDI
3	8.5	Global Reduced	0.766666666666667	HCI	SEDI
4	9.5	Downscaled	0.620689655172414	HCI	SEDI
4	9.5	Global Full	0.633333333333333	HCI	SEDI
4	9.5	Global Reduced	0.6	HCI	SEDI
5	10.5	Downscaled	0.551724137931034	HCI	SEDI
5	10.5	Global Full	0.533333333333333	HCI	SEDI
5	10.5	Global Reduced	0.466666666666667	HCI	SEDI
6	11.5	Downscaled	0.620689655172414	HCI	SEDI
6	11.5	Global Full	0.4	HCI	SEDI
6	11.5	Global Reduced	0.3	HCI	SEDI
