# Supplementary material for: Ecological forecasts for marine resource management during climate extremes
Source: Nat Commun. 2023 Dec 5;14:7701. doi: 10.1038/s41467-023-43188-0 (PMC10698027; doi:10.1038/s41467-023-43188-0)
Supplement: Supplementary file 4 — Source Data [file 41467_2023_43188_MOESM4_ESM.zip › source_data/fig3_top.csv]

forecast_date	type	sst_anom_rolling	lead	ssta_quantile
2013-01-01	Observed	0.0999569422152919	6	0.41
2013-02-01	Observed	0.0112997245853326	6	0.41
2013-03-01	Observed	-0.169793572176096	6	0.41
2013-04-01	Observed	-0.303168253649805	6	0.41
2013-05-01	Observed	-0.245186018521883	6	0.41
2013-06-01	Observed	-0.280419704306911	6	0.41
2013-07-01	Observed	-0.150744099643455	6	0.41
2013-08-01	Observed	-0.126171948802202	6	0.41
2013-09-01	Observed	-0.0283960089014682	6	0.41
2013-10-01	Observed	-0.0883341366849481	6	0.41
2013-11-01	Observed	-0.192242624765927	6	0.41
2013-12-01	Observed	-0.25703526415821	6	0.41
2014-01-01	Observed	-0.19800366566043	6	0.41
2014-02-01	Observed	0.00574043416506094	6	0.41
2014-03-01	Observed	0.147649509362991	6	0.41
2014-04-01	Observed	0.341948588934173	6	0.41
2014-05-01	Observed	0.558068542775492	6	0.41
2014-06-01	Observed	0.782085850229983	6	0.41
2014-07-01	Observed	0.92659559489381	6	0.41
2014-08-01	Observed	1.08438973161618	6	0.41
2014-09-01	Observed	1.23793387127891	6	0.41
2014-10-01	Observed	1.47603408426172	6	0.41
2014-11-01	Observed	1.55679466298721	6	0.41
2014-12-01	Observed	1.69981849843467	6	0.41
2015-01-01	Observed	1.75979911166707	6	0.41
2015-02-01	Observed	1.85754570063697	6	0.41
2015-03-01	Observed	1.91049285917686	6	0.41
2015-04-01	Observed	1.85339924587459	6	0.41
2015-05-01	Observed	1.70007624094269	6	0.41
2015-06-01	Observed	1.51232813893565	6	0.41
2015-07-01	Observed	1.44667169803832	6	0.41
2015-08-01	Observed	1.36820074682865	6	0.41
2015-09-01	Observed	1.4347684467274	6	0.41
2015-10-01	Observed	1.65434931258067	6	0.41
2015-11-01	Observed	1.82778183153422	6	0.41
2015-12-01	Observed	1.91989523422207	6	0.41
2016-01-01	Observed	1.81391317510573	6	0.41
2016-02-01	Observed	1.75101585601306	6	0.41
2016-03-01	Observed	1.51678939560249	6	0.41
2016-04-01	Observed	1.186647507749	6	0.41
2016-05-01	Observed	0.99816283908708	6	0.41
2016-06-01	Observed	0.877998061730828	6	0.41
2016-07-01	Observed	0.92187455290791	6	0.41
2016-08-01	Observed	0.860590556771877	6	0.41
2016-09-01	Observed	0.692211707015542	6	0.41
2016-10-01	Observed	0.59693652903739	6	0.41
2016-11-01	Observed	0.641217066535111	6	0.41
2016-12-01	Observed	0.545209880161851	6	0.41
2017-01-01	Observed	0.420983945991274	6	0.41
2017-02-01	Observed	0.330310224461098	6	0.41
2017-03-01	Observed	0.395283931353431	6	0.41
2017-04-01	Observed	0.383386240005194	6	0.41
2017-05-01	Observed	0.259961318406834	6	0.41
2017-06-01	Observed	0.237882142823265	6	0.41
2017-07-01	Observed	0.335924960911134	6	0.41
2017-08-01	Observed	0.36648410254138	6	0.41
2017-09-01	Observed	0.406610736381022	6	0.41
2017-10-01	Observed	0.481938969725936	6	0.41
2017-11-01	Observed	0.588102156210422	6	0.41
2017-12-01	Observed	0.745929246895409	6	0.41
2013-01-01	Forecast	-0.000513025311803036	6.5	0.18
2013-01-01	Forecast	0.10832007544584	8.5	0.14
2013-01-01	Forecast	0.142278575796862	11.5	0.14
2013-02-01	Forecast	-0.212487047402447	6.5	0.18
2013-02-01	Forecast	-0.0556161068787466	8.5	0.14
2013-02-01	Forecast	0.065301162761627	11.5	0.14
2013-03-01	Forecast	-0.273002802673606	6.5	0.18
2013-03-01	Forecast	-0.128530405802773	8.5	0.14
2013-03-01	Forecast	-0.100311090597376	11.5	0.14
2013-04-01	Forecast	-0.0402908858072447	6.5	0.18
2013-04-01	Forecast	-0.041790826018066	8.5	0.14
2013-04-01	Forecast	-0.122124477903595	11.5	0.14
2013-05-01	Forecast	0.0445168000791925	6.5	0.18
2013-05-01	Forecast	-0.0923128932923568	8.5	0.14
2013-05-01	Forecast	-0.130837091446268	11.5	0.14
2013-06-01	Forecast	0.102416312867945	6.5	0.18
2013-06-01	Forecast	0.0763157854604707	8.5	0.14
2013-06-01	Forecast	0.0984375790006906	11.5	0.14
2013-07-01	Forecast	0.235991536577566	6.5	0.18
2013-07-01	Forecast	0.189855419804907	8.5	0.14
2013-07-01	Forecast	0.0912430987761836	11.5	0.14
2013-08-01	Forecast	-0.0113511859256627	6.5	0.18
2013-08-01	Forecast	0.117658664619299	8.5	0.14
2013-08-01	Forecast	0.145123144568746	11.5	0.14
2013-09-01	Forecast	0.116683742861429	6.5	0.18
2013-09-01	Forecast	0.126264966698641	8.5	0.14
2013-09-01	Forecast	0.0573644486685198	11.5	0.14
2013-10-01	Forecast	-0.141410040487351	6.5	0.18
2013-10-01	Forecast	-0.0805288679785761	8.5	0.14
2013-10-01	Forecast	-0.0609744442598839	11.5	0.14
2013-11-01	Forecast	-0.00191032166755003	6.5	0.18
2013-11-01	Forecast	0.150995049542842	8.5	0.14
2013-11-01	Forecast	0.191751936969737	11.5	0.14
2013-12-01	Forecast	-0.0713946863612042	6.5	0.18
2013-12-01	Forecast	0.0775066972640447	8.5	0.14
2013-12-01	Forecast	0.1843839766031	11.5	0.14
2014-01-01	Forecast	0.187848204422074	6.5	0.18
2014-01-01	Forecast	0.201198579396633	8.5	0.14
2014-01-01	Forecast	0.31968352844059	11.5	0.14
2014-02-01	Forecast	0.266357564259201	6.5	0.18
2014-02-01	Forecast	0.396172105555072	8.5	0.14
2014-02-01	Forecast	0.522315285160959	11.5	0.14
2014-03-01	Forecast	0.48793775558751	6.5	0.18
2014-03-01	Forecast	0.564541766327703	8.5	0.14
2014-03-01	Forecast	0.633348250973876	11.5	0.14
2014-04-01	Forecast	0.539767961236215	6.5	0.18
2014-04-01	Forecast	0.668618495546131	8.5	0.14
2014-04-01	Forecast	0.743908102496862	11.5	0.14
2014-05-01	Forecast	0.744133802865843	6.5	0.18
2014-05-01	Forecast	0.771789480715044	8.5	0.14
2014-05-01	Forecast	0.772683545936216	11.5	0.14
2014-06-01	Forecast	0.830502273628074	6.5	0.18
2014-06-01	Forecast	0.876709130212084	8.5	0.14
2014-06-01	Forecast	0.762619700444363	11.5	0.14
2014-07-01	Forecast	1.11214575635629	6.5	0.18
2014-07-01	Forecast	1.03579651953985	8.5	0.14
2014-07-01	Forecast	0.754718318296293	11.5	0.14
2014-08-01	Forecast	1.13859681939177	6.5	0.18
2014-08-01	Forecast	0.956938399366092	8.5	0.14
2014-08-01	Forecast	0.671652356343153	11.5	0.14
2014-09-01	Forecast	1.14884601456951	6.5	0.18
2014-09-01	Forecast	0.988854862644103	8.5	0.14
2014-09-01	Forecast	0.688813379648508	11.5	0.14
2014-10-01	Forecast	1.13136856475025	6.5	0.18
2014-10-01	Forecast	0.885463347743957	8.5	0.14
2014-10-01	Forecast	0.713938737358515	11.5	0.14
2014-11-01	Forecast	1.17997122500208	6.5	0.18
2014-11-01	Forecast	0.988454549276796	8.5	0.14
2014-11-01	Forecast	0.87841292991422	11.5	0.14
2014-12-01	Forecast	1.34480980367579	6.5	0.18
2014-12-01	Forecast	1.0565877828591	8.5	0.14
2014-12-01	Forecast	0.909890613024018	11.5	0.14
2015-01-01	Forecast	1.22667586079201	6.5	0.18
2015-01-01	Forecast	1.06246129432534	8.5	0.14
2015-01-01	Forecast	0.884376759530861	11.5	0.14
2015-02-01	Forecast	1.34042415389893	6.5	0.18
2015-02-01	Forecast	1.02642618512013	8.5	0.14
2015-02-01	Forecast	0.825975560705066	11.5	0.14
2015-03-01	Forecast	1.22702552494759	6.5	0.18
2015-03-01	Forecast	1.16248840673586	8.5	0.14
2015-03-01	Forecast	1.09426193410579	11.5	0.14
2015-04-01	Forecast	1.20315445395983	6.5	0.18
2015-04-01	Forecast	1.23510088395905	8.5	0.14
2015-04-01	Forecast	1.17708748802397	11.5	0.14
2015-05-01	Forecast	1.43669994232291	6.5	0.18
2015-05-01	Forecast	1.40922428045665	8.5	0.14
2015-05-01	Forecast	1.20713897477243	11.5	0.14
2015-06-01	Forecast	1.37514760793626	6.5	0.18
2015-06-01	Forecast	1.4600540213524	8.5	0.14
2015-06-01	Forecast	1.26874931697878	11.5	0.14
2015-07-01	Forecast	1.49149191972573	6.5	0.18
2015-07-01	Forecast	1.52685236694023	8.5	0.14
2015-07-01	Forecast	1.12391522431858	11.5	0.14
2015-08-01	Forecast	1.59085436081319	6.5	0.18
2015-08-01	Forecast	1.4305112200189	8.5	0.14
2015-08-01	Forecast	0.943184961367431	11.5	0.14
2015-09-01	Forecast	1.45897848144847	6.5	0.18
2015-09-01	Forecast	1.32627512318723	8.5	0.14
2015-09-01	Forecast	1.00963987911973	11.5	0.14
2015-10-01	Forecast	1.65820193692417	6.5	0.18
2015-10-01	Forecast	1.28308568130538	8.5	0.14
2015-10-01	Forecast	0.873564106496382	11.5	0.14
2015-11-01	Forecast	1.49287012920697	6.5	0.18
2015-11-01	Forecast	1.26953515195096	8.5	0.14
2015-11-01	Forecast	1.03521020631219	11.5	0.14
2015-12-01	Forecast	1.19965205897074	6.5	0.18
2015-12-01	Forecast	1.0269055548045	8.5	0.14
2015-12-01	Forecast	0.851718031830861	11.5	0.14
2016-01-01	Forecast	0.921690953820906	6.5	0.18
2016-01-01	Forecast	0.86812401462471	8.5	0.14
2016-01-01	Forecast	0.766749297693957	11.5	0.14
2016-02-01	Forecast	0.778273816330399	6.5	0.18
2016-02-01	Forecast	0.799653171349411	8.5	0.14
2016-02-01	Forecast	0.72004214392284	11.5	0.14
2016-03-01	Forecast	1.06347807062451	6.5	0.18
2016-03-01	Forecast	1.04546665007864	8.5	0.14
2016-03-01	Forecast	0.839035743231864	11.5	0.14
2016-04-01	Forecast	0.524448299443508	6.5	0.18
2016-04-01	Forecast	0.365544296771972	8.5	0.14
2016-04-01	Forecast	0.251717596266994	11.5	0.14
2016-05-01	Forecast	0.461249532836802	6.5	0.18
2016-05-01	Forecast	0.480261669777584	8.5	0.14
2016-05-01	Forecast	0.361037672444434	11.5	0.14
2016-06-01	Forecast	0.454963383140519	6.5	0.18
2016-06-01	Forecast	0.431965619819089	8.5	0.14
2016-06-01	Forecast	0.345806197460238	11.5	0.14
2016-07-01	Forecast	0.581597183760632	6.5	0.18
2016-07-01	Forecast	0.508253297392773	8.5	0.14
2016-07-01	Forecast	0.339622314301618	11.5	0.14
2016-08-01	Forecast	0.335242311614734	6.5	0.18
2016-08-01	Forecast	0.272630501371517	8.5	0.14
2016-08-01	Forecast	0.160840864759335	11.5	0.14
2016-09-01	Forecast	0.399828136084161	6.5	0.18
2016-09-01	Forecast	0.405478936396405	8.5	0.14
2016-09-01	Forecast	0.334006742261172	11.5	0.14
2016-10-01	Forecast	0.256238348530127	6.5	0.18
2016-10-01	Forecast	0.302599741178846	8.5	0.14
2016-10-01	Forecast	0.286480380243162	11.5	0.14
2016-11-01	Forecast	0.516735267711032	6.5	0.18
2016-11-01	Forecast	0.364927624339581	8.5	0.14
2016-11-01	Forecast	0.268216279099437	11.5	0.14
2016-12-01	Forecast	0.0848610644163955	6.5	0.18
2016-12-01	Forecast	0.100693151241454	8.5	0.14
2016-12-01	Forecast	0.0807244822322172	11.5	0.14
2017-01-01	Forecast	0.315472611192504	6.5	0.18
2017-01-01	Forecast	0.290088957210617	8.5	0.14
2017-01-01	Forecast	0.260493541727891	11.5	0.14
2017-02-01	Forecast	0.231645739981317	6.5	0.18
2017-02-01	Forecast	0.288882986322006	8.5	0.14
2017-02-01	Forecast	0.352786187505527	11.5	0.14
2017-03-01	Forecast	0.194941160527635	6.5	0.18
2017-03-01	Forecast	0.278686247707835	8.5	0.14
2017-03-01	Forecast	0.396627952814024	11.5	0.14
2017-04-01	Forecast	0.400925511046721	6.5	0.18
2017-04-01	Forecast	0.464281865277062	8.5	0.14
2017-04-01	Forecast	0.463501148382956	11.5	0.14
2017-05-01	Forecast	0.290058319283601	6.5	0.18
2017-05-01	Forecast	0.303053589748916	8.5	0.14
2017-05-01	Forecast	0.382276817544955	11.5	0.14
2017-06-01	Forecast	0.146317485175583	6.5	0.18
2017-06-01	Forecast	0.207555505815556	8.5	0.14
2017-06-01	Forecast	0.215384509528629	11.5	0.14
2017-07-01	Forecast	0.187742760528829	6.5	0.18
2017-07-01	Forecast	0.271337815801803	8.5	0.14
2017-07-01	Forecast	0.28186837863619	11.5	0.14
2017-08-01	Forecast	0.294862727936792	6.5	0.18
2017-08-01	Forecast	0.170550454099678	8.5	0.14
2017-08-01	Forecast	0.121082900277871	11.5	0.14
2017-09-01	Forecast	0.0374164049984481	6.5	0.18
2017-09-01	Forecast	-0.110812208692797	8.5	0.14
2017-09-01	Forecast	0.0182516263800362	11.5	0.14
2017-10-01	Forecast	-0.0834251961808136	6.5	0.18
2017-10-01	Forecast	-0.049478943362171	8.5	0.14
2017-10-01	Forecast	0.176230241366647	11.5	0.14
2017-11-01	Forecast	-0.08326602947234	6.5	0.18
2017-11-01	Forecast	-0.112294507728102	8.5	0.14
2017-11-01	Forecast	0.0310360429561983	11.5	0.14
2017-12-01	Forecast	0.149838062589954	6.5	0.18
2017-12-01	Forecast	0.0106297928864586	8.5	0.14
2017-12-01	Forecast	0.0705946148654247	11.5	0.14
