# Supplementary material for: Ecological forecasts for marine resource management during climate extremes
Source: Nat Commun. 2023 Dec 5;14:7701. doi: 10.1038/s41467-023-43188-0 (PMC10698027; doi:10.1038/s41467-023-43188-0)
Supplement: Supplementary file 4 — Source Data [file 41467_2023_43188_MOESM4_ESM.zip › source_data/fig2_bottom.csv]

month	lead	cor	cor_sig	tpr	tnr	acc	acc_sig	sedi	sedi_sig	bss
1	0.5	0.924101122900194	1	1	0.851851851851852	0.902439024390244	1	0.965436894662947	1	0.804878048780488
2	0.5	0.915187164824614	1	1	0.8	0.878048780487805	1	0.951439193832889	1	0.75609756097561
3	0.5	0.946070565314018	1	0.80952380952381	1	0.902439024390244	1	NA	NA	0.804878048780488
4	0.5	0.872081582530347	1	0.666666666666667	0.9375	0.775	1	0.783304173459814	1	0.55
5	0.5	0.862373041234894	1	0.777777777777778	1	0.85	1	NA	NA	0.7
6	0.5	0.820345953240946	1	0.633333333333333	1	0.725	0	NA	NA	0.45
7	0.5	0.704403260024835	1	0.75	0.833333333333333	0.775	1	0.742218839881965	1	0.55
8	0.5	0.750116238350042	1	0.666666666666667	0.923076923076923	0.75	1	0.765839135903141	1	0.5
9	0.5	0.772524440824145	1	0.916666666666667	0.75	0.85	1	0.823249411023055	1	0.7
10	0.5	0.662280316699611	1	0.826086956521739	0.588235294117647	0.725	1	0.56999489296557	1	0.45
11	0.5	0.773481833770732	1	0.703703703703704	0.923076923076923	0.775	1	0.795039764343252	1	0.55
12	0.5	0.859446417741913	1	1	0.826086956521739	0.9	1	0.959158084327126	1	0.8
1	1.5	0.763958281987107	1	0.846153846153846	0.777777777777778	0.8	1	0.778937105968828	1	0.6
2	1.5	0.787889922870947	1	0.875	0.8	0.829268292682927	1	0.823261007060213	1	0.658536585365854
3	1.5	0.817029819252457	1	0.761904761904762	0.9	0.829268292682927	1	0.816392067635286	1	0.658536585365854
4	1.5	0.728617746761908	1	0.708333333333333	0.8125	0.75	1	0.68035015264224	1	0.5
5	1.5	0.69028648437004	1	0.555555555555556	1	0.7	0	NA	NA	0.4
6	1.5	0.555869927432004	1	0.5	0.9	0.6	0	0.579076196388835	1	0.2
7	1.5	0.515448661488697	1	0.678571428571429	0.833333333333333	0.725	0	0.673856507926227	1	0.45
8	1.5	0.548154817859728	1	0.814814814814815	0.692307692307692	0.775	1	0.666807837857898	1	0.55
9	1.5	0.593965736965565	1	0.75	0.5625	0.675	0	0.438773602295896	0	0.35
10	1.5	0.547516787136106	1	0.695652173913043	0.588235294117647	0.65	0	0.398286111444592	0	0.3
11	1.5	0.33935617520643	1	0.555555555555556	0.538461538461538	0.55	0	0.135397234999341	0	0.1
12	1.5	0.644661032496477	1	0.823529411764706	0.739130434782609	0.775	1	0.721866691232669	1	0.55
1	2.5	0.623380971555778	1	0.769230769230769	0.592592592592593	0.65	0	0.500589156949943	1	0.3
2	2.5	0.702823413936044	1	0.866666666666667	0.72	0.775	1	0.748611338813721	1	0.55
3	2.5	0.686159040898745	1	0.761904761904762	0.85	0.804878048780488	1	0.769071757957453	1	0.609756097560976
4	2.5	0.60675957485806	1	0.625	0.8125	0.7	1	0.593167579794604	1	0.4
5	2.5	0.647053881545953	1	0.666666666666667	0.923076923076923	0.75	1	0.765839135903141	1	0.5
6	2.5	0.572722191439885	1	0.533333333333333	0.9	0.625	0	0.613536187440109	1	0.25
7	2.5	0.5133534656792	1	0.642857142857143	0.833333333333333	0.7	0	0.637631806746244	1	0.4
8	2.5	0.477539612792325	1	0.703703703703704	0.538461538461538	0.65	0	0.344410792186256	0	0.3
9	2.5	0.523952192274086	1	0.75	0.5	0.65	0	0.358953456930154	0	0.3
10	2.5	0.469828610068649	1	0.652173913043478	0.411764705882353	0.55	0	0.0938059646254308	0	0.1
11	2.5	0.408131119639319	1	0.703703703703704	0.615384615384615	0.675	0	0.443729439487743	0	0.35
12	2.5	0.503073670716601	1	0.588235294117647	0.652173913043478	0.625	0	0.339329084168972	0	0.25
1	3.5	0.665604270115633	1	0.769230769230769	0.740740740740741	0.75	1	0.66652198385582	1	0.5
2	3.5	0.655125340570846	1	0.733333333333333	0.64	0.675	0	0.511508392756332	1	0.35
3	3.5	0.587727051965931	1	0.6	0.75	0.675	1	0.484814250690475	1	0.35
4	3.5	0.505926003238943	1	0.5	0.8125	0.625	0	0.448622277514411	0	0.25
5	3.5	0.538966488135475	1	0.592592592592593	0.923076923076923	0.7	0	0.703152757962257	1	0.4
6	3.5	0.484656527412781	1	0.466666666666667	0.9	0.575	0	0.543258638379927	1	0.15
7	3.5	0.493555184278963	1	0.607142857142857	0.666666666666667	0.625	0	0.384261226960185	0	0.25
8	3.5	0.416641339050609	1	0.740740740740741	0.692307692307692	0.725	1	0.582086072971216	1	0.45
9	3.5	0.582236883071701	1	0.791666666666667	0.5	0.675	0	0.418607248594551	0	0.35
10	3.5	0.48277662343658	1	0.652173913043478	0.470588235294118	0.575	0	0.177814277204466	0	0.15
11	3.5	0.408892894123515	1	0.62962962962963	0.538461538461538	0.6	0	0.240596072249361	0	0.2
12	3.5	0.451861496841836	1	0.722222222222222	0.590909090909091	0.65	0	0.436952051864713	1	0.3
1	4.5	0.637650815247558	1	0.615384615384615	0.555555555555556	0.575	0	0.243652801309325	0	0.15
2	4.5	0.622946592542003	1	0.733333333333333	0.76	0.75	1	0.648840791394375	1	0.5
3	4.5	0.639979133634756	1	0.7	0.75	0.725	1	0.601340676553354	1	0.45
4	4.5	0.465630259868399	1	0.541666666666667	0.8	0.641025641025641	0	0.48144553739985	1	0.282051282051282
5	4.5	0.558073429329605	1	0.555555555555556	0.923076923076923	0.675	0	0.669593215163938	1	0.35
6	4.5	0.469504090942566	1	0.466666666666667	0.9	0.575	0	0.543258638379927	1	0.15
7	4.5	0.457866972042908	1	0.607142857142857	0.583333333333333	0.6	0	0.271194112675056	0	0.2
8	4.5	0.353264933698003	0	0.740740740740741	0.615384615384615	0.7	0	0.491691490063125	1	0.4
9	4.5	0.519334775402474	1	0.708333333333333	0.4375	0.6	0	0.213544126544472	0	0.2
10	4.5	0.546941443755315	1	0.739130434782609	0.470588235294118	0.625	0	0.304211865960398	0	0.25
11	4.5	0.33923056120258	0	0.555555555555556	0.461538461538462	0.525	0	0.0250204283228774	0	0.0500000000000002
12	4.5	0.535413977364637	1	0.722222222222222	0.636363636363636	0.675	1	0.493229060246026	1	0.35
1	5.5	0.681293039375234	1	0.846153846153846	0.814814814814815	0.825	1	0.810265293764423	1	0.65
2	5.5	0.651271578114799	1	0.666666666666667	0.84	0.775	1	0.669345945711081	1	0.55
3	5.5	0.558944141737533	1	0.55	0.8	0.675	1	0.491293231212643	1	0.35
4	5.5	0.456845739225987	1	0.583333333333333	0.866666666666667	0.692307692307692	1	0.61800341964373	1	0.384615384615385
5	5.5	0.528903041820001	1	0.538461538461538	0.923076923076923	0.666666666666667	0	0.653577867865593	1	0.333333333333333
6	5.5	0.436578102407319	1	0.433333333333333	0.8	0.525	0	0.345526652008588	0	0.05
7	5.5	0.398022700346304	1	0.678571428571429	0.666666666666667	0.675	0	0.475908454890886	1	0.35
8	5.5	0.408106643552856	1	0.740740740740741	0.615384615384615	0.7	0	0.491691490063125	1	0.4
9	5.5	0.514390685267087	1	0.833333333333333	0.4375	0.675	0	0.402175669750694	0	0.35
10	5.5	0.498454155910231	1	0.739130434782609	0.529411764705882	0.65	0	0.381767577129706	0	0.3
11	5.5	0.462905587812129	1	0.666666666666667	0.461538461538462	0.6	0	0.186321421650134	0	0.2
12	5.5	0.419621549555965	1	0.611111111111111	0.681818181818182	0.65	0	0.409230637301862	0	0.3
1	6.5	0.59841570647145	1	0.615384615384615	0.666666666666667	0.65	0	0.394491862662694	0	0.3
2	6.5	0.664017146046745	1	0.8125	0.875	0.85	1	0.833008982737179	1	0.7
3	6.5	0.578087820534521	1	0.65	0.85	0.75	1	0.664590212821987	1	0.5
4	6.5	0.321104733328741	0	0.583333333333333	0.8	0.666666666666667	0	0.530458382955458	1	0.333333333333333
5	6.5	0.418988398152271	1	0.5	0.846153846153846	0.615384615384615	0	0.497664138876367	1	0.230769230769231
6	6.5	0.47727738836847	1	0.482758620689655	0.9	0.58974358974359	0	0.560717692948699	1	0.179487179487179
7	6.5	0.481945420492066	1	0.571428571428571	0.666666666666667	0.6	0	0.337048467587266	0	0.2
8	6.5	0.34802686351126	0	0.777777777777778	0.615384615384615	0.725	1	0.538946110103253	1	0.45
9	6.5	0.472710098447256	1	0.791666666666667	0.4375	0.65	0	0.338164103006825	0	0.3
10	6.5	0.54798505031418	1	0.826086956521739	0.470588235294118	0.675	1	0.432385124238655	1	0.35
11	6.5	0.472939482474167	1	0.666666666666667	0.615384615384615	0.65	0	0.395002867543352	0	0.3
12	6.5	0.512473628377143	1	0.722222222222222	0.772727272727273	0.75	1	0.651040782353005	1	0.5
1	7.5	0.644904612304166	1	0.692307692307692	0.592592592592593	0.625	0	0.399009369132466	0	0.25
2	7.5	0.637402312009792	1	0.75	0.833333333333333	0.8	1	0.741965106524456	1	0.6
3	7.5	0.537905811156255	1	0.65	0.7	0.675	1	0.481936926696181	1	0.35
4	7.5	0.350613810301119	0	0.583333333333333	0.8	0.666666666666667	0	0.530458382955458	1	0.333333333333333
5	7.5	0.364439472940211	1	0.5	0.692307692307692	0.564102564102564	0	0.276591768419454	0	0.128205128205128
6	7.5	0.388192984987682	1	0.448275862068966	0.6	0.487179487179487	0	0.0704058781758767	0	-0.0256410256410255
7	7.5	0.360985925186509	1	0.535714285714286	0.636363636363636	0.564102564102564	0	0.246337592981989	0	0.128205128205128
8	7.5	0.293381866939901	0	0.703703703703704	0.692307692307692	0.7	0	0.538130878719234	1	0.4
9	7.5	0.400487620007631	1	0.75	0.4375	0.625	0	0.275465895664606	0	0.25
10	7.5	0.446335852413151	1	0.652173913043478	0.470588235294118	0.575	0	0.177814277204466	0	0.15
11	7.5	0.427439749899647	1	0.62962962962963	0.538461538461538	0.6	0	0.240596072249361	0	0.2
12	7.5	0.468866012936605	1	0.611111111111111	0.727272727272727	0.675	1	0.468798492325962	1	0.35
1	8.5	0.598062381506329	1	0.769230769230769	0.666666666666667	0.7	0	0.586272230720928	1	0.4
2	8.5	0.602945117788234	1	0.8125	0.708333333333333	0.75	1	0.680086513138026	1	0.5
3	8.5	0.598436395486513	1	0.65	0.8	0.725	1	0.605025645031702	1	0.45
4	8.5	0.369238970466217	0	0.625	0.733333333333333	0.666666666666667	0	0.493765414527715	1	0.333333333333333
5	8.5	0.310233380848691	0	0.5	0.692307692307692	0.564102564102564	0	0.276591768419454	0	0.128205128205128
6	8.5	0.351228630369032	1	0.551724137931034	0.6	0.564102564102564	0	0.217389726524626	0	0.128205128205128
7	8.5	0.325933743998696	1	0.642857142857143	0.818181818181818	0.692307692307692	0	0.61942371592565	1	0.384615384615385
8	8.5	0.442201264868366	1	0.846153846153846	0.692307692307692	0.794871794871795	1	0.701544947104381	1	0.58974358974359
9	8.5	0.384634869095808	1	0.791666666666667	0.4375	0.65	0	0.338164103006825	0	0.3
10	8.5	0.34787852971456	0	0.695652173913043	0.470588235294118	0.6	0	0.240927611243392	0	0.2
11	8.5	0.431220066890882	1	0.592592592592593	0.692307692307692	0.625	0	0.399559932848814	0	0.25
12	8.5	0.464241032898167	1	0.666666666666667	0.681818181818182	0.675	1	0.479663984485867	1	0.35
1	9.5	0.502782091067114	1	0.538461538461538	0.703703703703704	0.65	0	0.343909262666031	0	0.3
2	9.5	0.508413850973598	1	0.733333333333333	0.68	0.7	1	0.558755699137056	1	0.4
3	9.5	0.486320276377575	1	0.55	0.75	0.65	0	0.422999658927589	0	0.3
4	9.5	0.458787206751712	1	0.5	0.866666666666667	0.641025641025641	0	0.528014331553927	1	0.282051282051282
5	9.5	0.328328508294767	0	0.5	0.692307692307692	0.564102564102564	0	0.276591768419454	0	0.128205128205128
6	9.5	0.287818255324126	0	0.551724137931034	0.6	0.564102564102564	0	0.217389726524626	0	0.128205128205128
7	9.5	0.409030936756999	1	0.785714285714286	0.727272727272727	0.769230769230769	1	0.670703868724404	1	0.538461538461539
8	9.5	0.265942733476891	0	0.807692307692308	0.384615384615385	0.666666666666667	0	0.292310313396108	0	0.333333333333333
9	9.5	0.294691387529295	0	0.791666666666667	0.333333333333333	0.615384615384615	0	0.194237590777864	0	0.230769230769231
10	9.5	0.418019994935806	1	0.652173913043478	0.294117647058824	0.5	0	-0.0805765912681207	0	0
11	9.5	0.328509462093494	0	0.555555555555556	0.615384615384615	0.575	0	0.244218281824828	0	0.15
12	9.5	0.444409947010028	1	0.555555555555556	0.727272727272727	0.65	0	0.398908932317652	0	0.3
1	10.5	0.438687454473945	1	0.769230769230769	0.592592592592593	0.65	0	0.500589156949943	1	0.3
2	10.5	0.463134395221526	1	0.733333333333333	0.52	0.6	0	0.361057841310502	0	0.2
3	10.5	0.421201507349794	1	0.7	0.6	0.65	0	0.419089211583203	0	0.3
4	10.5	0.371782389578782	1	0.541666666666667	0.733333333333333	0.615384615384615	0	0.389570726898434	0	0.230769230769231
5	10.5	0.264216088097537	0	0.5	0.769230769230769	0.58974358974359	0	0.386515854957489	0	0.17948717948718
6	10.5	0.295050433824299	0	0.379310344827586	0.7	0.461538461538462	0	0.118261838725782	0	-0.0769230769230769
7	10.5	0.286522915020566	0	0.392857142857143	0.818181818181818	0.512820512820513	0	0.320187171771088	0	0.0256410256410258
8	10.5	0.358942349371937	0	0.461538461538462	0.692307692307692	0.538461538461538	0	0.223598361743669	0	0.0769230769230769
9	10.5	0.209117888547592	0	0.708333333333333	0.466666666666667	0.615384615384615	0	0.254048085268412	0	0.230769230769231
10	10.5	0.190109330578029	0	0.608695652173913	0.3125	0.487179487179487	0	-0.116348635597789	0	-0.0256410256410255
11	10.5	0.361974934256587	1	0.666666666666667	0.615384615384615	0.65	0	0.395002867543352	0	0.3
12	10.5	0.414892226667849	1	0.777777777777778	0.545454545454545	0.65	0	0.455245688471984	1	0.3
1	11.5	0.486345555105596	1	0.923076923076923	0.62962962962963	0.725	1	0.734537254297934	1	0.45
2	11.5	0.408870517383139	1	0.5625	0.541666666666667	0.55	0	0.149438711693626	0	0.1
3	11.5	0.451052541005489	1	0.65	0.65	0.65	0	0.417904197137244	0	0.3
4	11.5	0.34958094822858	1	0.5	0.6	0.538461538461538	0	0.144205934102083	0	0.076923076923077
5	11.5	0.390902752748474	1	0.538461538461538	0.769230769230769	0.615384615384615	0	0.435153414350881	0	0.230769230769231
6	11.5	0.174866677910037	0	0.344827586206897	0.8	0.461538461538462	0	0.224375056527692	0	-0.0769230769230769
7	11.5	0.303245370618854	0	0.392857142857143	0.818181818181818	0.512820512820513	0	0.320187171771088	0	0.0256410256410258
8	11.5	0.377702945902071	1	0.576923076923077	0.692307692307692	0.615384615384615	0	0.379208364266411	0	0.230769230769231
9	11.5	0.277617177598156	0	0.583333333333333	0.6	0.58974358974359	0	0.261134046844913	0	0.179487179487179
10	11.5	0.155547430421622	0	0.478260869565217	0.3125	0.41025641025641	0	-0.298874683797945	0	-0.17948717948718
11	11.5	0.237938219212095	0	0.653846153846154	0.384615384615385	0.564102564102564	0	0.0570315082129923	0	0.128205128205128
12	11.5	0.253722457815744	0	0.611111111111111	0.5	0.55	0	0.159929046330074	0	0.1
