# Supplementary material for: Ecological forecasts for marine resource management during climate extremes
Source: Nat Commun. 2023 Dec 5;14:7701. doi: 10.1038/s41467-023-43188-0 (PMC10698027; doi:10.1038/s41467-023-43188-0)
Supplement: Supplementary file 4 — Source Data [file 41467_2023_43188_MOESM4_ESM.zip › source_data/figS2_middle.csv]

lead	correlation_months	correlation_values	tpr_months	tpr_values	tnr_months	tnr_values	acc_months	acc_values	sedi_months	sedi_values	bss_months	bss_values	model
6.5	jul	0.663436843256721	jul	0.5	jul	0.833333333333333	jul	0.785714285714286	jul	0.477562155117325	jul	0.738675958188153	downscaled
7.5	aug	0.498513246771319	aug	0.4	aug	0.826086956521739	aug	0.75	aug	0.341373871234973	aug	0.695121951219512	downscaled
11.5	jun	0.508196466555733	jun	0.5	jun	0.75	jun	0.714285714285714	jun	0.357510395970981	jun	0.663582842724979	downscaled
