# Supplementary material for: Ecological forecasts for marine resource management during climate extremes
Source: Nat Commun. 2023 Dec 5;14:7701. doi: 10.1038/s41467-023-43188-0 (PMC10698027; doi:10.1038/s41467-023-43188-0)
Supplement: Supplementary file 4 — Source Data [file 41467_2023_43188_MOESM4_ESM.zip › source_data/figS1_bottomleft.csv]

month	lead	downscaled	global	diff
1	0.5	0.793103448275862	0.903225806451613	0.110122358175751
2	1.5	0.724137931034483	0.741935483870968	0.017797552836485
3	2.5	0.655172413793103	0.774193548387097	0.119021134593993
4	3.5	0.655172413793103	0.580645161290323	-0.0745272525027808
5	4.5	0.655172413793103	0.709677419354839	0.0545050055617353
6	5.5	0.620689655172414	0.580645161290323	-0.0400444938820912
7	6.5	0.551724137931034	0.612903225806452	0.0611790878754171
8	7.5	0.655172413793103	0.67741935483871	0.0222469410456062
9	8.5	0.620689655172414	0.516129032258065	-0.104560622914349
10	9.5	0.620689655172414	0.612903225806452	-0.00778642936596219
11	10.5	0.482758620689655	0.645161290322581	0.162402669632925
12	11.5	0.517241379310345	0.516129032258065	-0.00111234705228036
7	0.5	0.724137931034483	0.709677419354839	-0.014460511679644
8	1.5	0.448275862068966	0.67741935483871	0.229143492769744
9	2.5	0.517241379310345	0.580645161290323	0.0634037819799778
10	3.5	0.551724137931034	0.548387096774194	-0.00333704115684097
11	4.5	0.482758620689655	0.580645161290323	0.0978865406006674
12	5.5	0.517241379310345	0.580645161290323	0.0634037819799778
1	6.5	0.655172413793103	0.633333333333333	-0.0218390804597701
2	7.5	0.655172413793103	0.766666666666667	0.111494252873563
3	8.5	0.724137931034483	0.766666666666667	0.042528735632184
4	9.5	0.620689655172414	0.633333333333333	0.0126436781609195
5	10.5	0.551724137931034	0.533333333333333	-0.0183908045977011
6	11.5	0.620689655172414	0.4	-0.220689655172414
